# Supplementary material for: i-CRISPR: a personalized cancer therapy strategy through cutting cancer-specific mutations
Source: Mol Cancer. 2022 Aug 16;21:164. doi: 10.1186/s12943-022-01612-x (PMC9380384; doi:10.1186/s12943-022-01612-x)
Supplement: Supplementary file 2 — Additional file 2. [file 12943_2022_1612_MOESM2_ESM.zip]

Archive with 7 entries (7 files):
- 5 Mutation Sites and gRNA Sequences in The Whole Study.xlsx
- 6.1 Indels in HepG2-marked gRNA targets.xlsx
- 6.2 Mutations in DU145 -marked gRNA targets.xls
- 6.3 Mutations in HCC-277.organoid.hg19.xls
- 6.4 Partial indels in PDX-Pca.xlsx
- 6.5 Indels in DU145-B12 clone.xlsx
- 6.6 indels in DU145-B13 clone(1).xlsx
