# Supplementary material for: i-CRISPR: a personalized cancer therapy strategy through cutting cancer-specific mutations
Source: Mol Cancer. 2022 Aug 16;21:164. doi: 10.1186/s12943-022-01612-x (PMC9380384; doi:10.1186/s12943-022-01612-x)
Supplement: Supplementary file 2 — Additional file 2. [file 12943_2022_1612_MOESM2_ESM.zip › 5 Mutation Sites and gRNA Sequences in The Whole Study.xlsx]

## Sheet: Sheet1
	sub-groups	Chromosome	Start Position	Reference Allele	Tumor Seq Allele（Mutation）	gRNA sequences（Targeting mutation sites）
HepG2	set-1	chr17	78196557	CCTT	C	GGCGGGCTCATGGAAGGTGT
		chr2	186653522	A	AGAT	TTGAACTATCATCTGAAGAG
		chr19	44039565	CCTT	C	CTTGGAAGGGTAGCAGGACT
		chr1	145586671	CTTTTA	C	GGTCCAGGTAAGCTGCACCA
	set-2	chr1	2375034	A	AGCCCCGCCGTGC	GGGCGCACGGCGGGGCTAGC
		chr4	49113839	GTTCCATTCCTTTCCATTC	G	TGGTGGAATGGTATGGAATG
		chr4	49136519	CCATTCCATTTCATTCCCT	C	GAAAGGAATCAATCCGAGAA
		chr13	63631804	CTGGTAATAGCCTATGTAGAATAAGATTCTTGTGATTAGTACTCACATGAGATATTTCTG	C	AATAAGTAGAATAAACATTA
Hep3B		chr1	102462331	AAGAC	A	AATCCGGCAAACAAAGCAGC
		chr11	1481924	CCCGCCCA	C	CGCGGCGGGCGGGCCCATCT
		chr19	11728498	TAC	T	ACCCTATAAATGTAAAATGT
		chr20	51870080	AAAG	A	AGAGGAGGAAATAAAAGAGG
DU145	3 gRNAs	chr19	1220437	TCAAGC	T	ATTGTGCACAAGGACATCG
		chr1	149901147	TAAC	T	TCTTCAGGAATTACGGAAA
		chr12	53295742	GGTT	G	GAGCTACATCAACCTTAGG
	4 gRNAs	chr22	30069308	CGAG	C	ACCGAGGAGGCAAAACTTC
		chr22	38482352	GTGCGGGAGCGGGACTGGCCATCCCAGTACTCCGAGGGTGCTA	G	TTGGGGTGGAGTTGCCCGGC
		chrx	154365454	G	GTAGGTGCAGCCAT	GGTGAGTAGGTGCAGCCATT
		chr2	238499863	A	AAATTCTTCAGGAGACTCT	TTGGTCTTCCCAAATTCTTC
PDX-PCa		chr1	884099	T	TCCCCCTGGTCCCTTTGGCCCTGCACCTGGCTGGACCCTGGG	TGGCTGGACCCTGGGCACCC
		chr8	10467647	G	GCACCCCCTCTTCTTGCAGCCCTTCTTCTGTTTTAGTTTCCTCTAACTC	AGAAGAGGCGGTGGAGTTAG
		chr6	43604131	T	TGAG
		chr9	116811135	TCAA	T	AATCCTGGGCAACTTCACGC
		chr3	49547990	CGCT	C	CCTCTCGCTGCTGCCCCTCT
Organoid(HCC-277)		chr8	121702918	TTCACCTTTTA	T	ACAGAGTGATTTAAGATACA
		chr8	88367256	GTGC	G	TCAGGAAACAACAGGTGGAG
		chr17	74059427	TTGTAAGCTTTCA	T	GATATATAGAATCTTGTACC
chr19	1220437	TCAAGC	T	ATTGTGCACAAGGACATCG			du145
chr1	149901147	TAAC	T	TCTTCAGGAATTACGGAAA
chr12	53295742	GGTT	G	GAGCTACATCAACCTTAGG
chr22	30069308	CGAG	C	ACCGAGGAGGCAAAACTTC
chr22	38482352	GTGCGGGAGCGGGACTGGCCATCCCAGTACTCCGAGGGTGCTA	G	TTGGGGTGGAGTTGCCCGGC
chrx	154365454	G	GTAGGTGCAGCCAT	GGTGAGTAGGTGCAGCCATT
chr2	238499863	A	AAATTCTTCAGGAGACTCT	TTGGTCTTCCCAAATTCTTC
