# Supplementary material for: i-CRISPR: a personalized cancer therapy strategy through cutting cancer-specific mutations
Source: Mol Cancer. 2022 Aug 16;21:164. doi: 10.1186/s12943-022-01612-x (PMC9380384; doi:10.1186/s12943-022-01612-x)
Supplement: Supplementary file 2 — Additional file 2. [file 12943_2022_1612_MOESM2_ESM.zip › 6.1 Indels in HepG2-marked gRNA targets.xlsx]

## Sheet: indel.annotation
chromosome	position	3		ref	alt	qual	control	Func.refGene	Gene.refGene
21	47306031	252		GCCGCTGGTACCAAGGACAGAGGACATGGTGAGGTGTGGAGGAGGCCTCGTTGCCGCGGGTGCCAAGGGCAGAGGACGTGGTGAGGTGTGGAGGCCTCATTGCTGCGGGTGCCAAGGGCAGAGGATGTGGTGAGGTGTGGAGGAGGCCTCATTGCCGCGGGTGCCAAGGGCAGAGGATGTGGTGAGGTGTGGAGGAGGCCTCATTGCCGCTGGTGCCAAGGACAGAGGACGTGGTGAGGTGTGGAGGCCTCA	G	129.6	0/1 | 20,5	intronic	PCBP3
13	114905031	246		AGACACAGTGGAGGTGGTTTTAGACATGGTGGTGGGTGTAGACACGGCGGAGGTGAGTGTAGACACGGCAGAGGTGGGTGTAGACACGGTGGTGGGTGTAGACACGGCGGTGGGTGTAGACATGGTGGAGGTGGGTGTAGACAGGGTGGTGGGTGTAGACACGGTGGAGGTGGGTGTAGACACGGTGGAGGTGGGTGTAGACACGGTGGTGGGTGTAGACACGGTGGCGGTGGGTGTAGACACGGT	A	70.92	0/1 | 1,1	intergenic	RASA3,CDC16
1	2585271	241	241	ATGGAGCAGCACCCACAGCCCAAGGTGAGCATCTGATGGTCTGGAGCAGCACCCACACCCACAGGTGAGCATCCGACAGCCTGGAGCAGCACCCACACCCCCAGGTGAGCATCTGATGGTCTGGAGCAGCACCCACAACCACAGGTGAGCATCGGAGAGTCTGGAGCAGTGCCCACACCCCCAGGCGAGCATCTGACAGCCTGGAGCAGTGCCCACACCACCAGGTGAGCATCTGACAGCG	A	1890.6	0/1 | 184,171	intronic	TTC34
22	46963150	241		CCCACTCCCAAGATAACTAACCCACTCCCATGATAACGAACCCACTCCCAAGATAACTAACCCACTCCCAAGATAACGAACCCACTCCCATGATAACTAACCCACTCCCAAGATAACTAATCCACTCCCATGATAACTAACCCACTTCCATGATAACTAACCCACTCCCAAGATAACGAACCCACTCCCAAGATTACTAACCCACTCCCATGATAACTAACCCACTCCCAAGATAACTAAA	C	86.6	0/1 | 13,7	intergenic	CELSR1,GRAMD4
X	155950	239		AACCTTTAGAGTTTGCATTGGGCCTAGGTCTCATTGAGAGCAGATAGAGAGCAGACTGTGCAACCTTTAGAGTCTGAATTGGGCCTAGGTCTCATTGAGGGCCGATAGAGAGCAGACTGTGCAAACTTTAGAGTCTGCACTGGGCCTAGGTCTCATTGAGGACACATAGAGAGCAGACTGTGCAACCTTTAGAGTCTGCATTTGGCCTAGGTCTCATTGAGGACTGATGGAGAGCACAC	A	70.6	0/1 | 2,2	intergenic	NONE,PLCXD1
X	1614575	236		TACAGAGAGATGACCCTGTGAGGACACAGGGAGAAGACGGCGTCTCCAAGCCCAGGAGAGAGGCCTCAGGAGGAACCAGCCCTGCCCATACCTGGATCTCAGACCTCCACCCTCCAGGACTGTGGGAGAATCAATGTCTGTTGTGTATAAGCCCCCCAGTCTACGGTATTCTGTGACAGCAGCCTGAGATGGACTAAGACACCTCATAAGAAGAGGAGATGAGGACACAGACACAC	T	324.6	0/1 | 18,15	intronic	P2RY8
10	783758	232		CAGAGTGAGGCTCCAGACCCGGATAGAGGGAGGCTCCAGACCCGGACAGAGTGAGGCTCCAGACCCGGGACAGAGTGAGGCTCCAGACCCGAATAGAGTAAGGCTCCAGACCCAGGTAGAGTGAGGCTTCAGACCCAGGTAGAGTGAGGCTCCAGACCCGGATAGAGGGAGGCTCCAGACCCGGATAGAGGGAGGCTCCAGACCCGGATAGAGTAAGGCTTCAGACCCAGGT	C	41.6	0/1 | 9,3	intergenic	DIP2C,LARP4B
10	42528248	229		TGAAAATTCCACAAAAAGAGAGTTTCAAATCTGCTGTGTCTAAAGGAAGGTTCAACTCCGTCAGTTGAATACACACAACACCAAGAAGTTACTGAGAATTCTTCTGTCTAGCATTATATGAAGAAGTCCCGTTTCCAACGAAGGGCTCAAACAGGTCTAAATATCCACTTGCACATTTTACAAAGAGAGTGTTTAAAAACGGCTCAATTAAAAGAAAGGTTAAACCCTA	T	1175.6	0/1 | 67,33	intergenic	NONE,LOC441666
13	111007832	228		GGGGGAGGGCTGCACTAGCTCACCTGTGTGTGTGGGGGAGGGCTGCACTAGCTCACCTGTGTGTGTGGGGGAGGGCTGTACTAGCTCACCTGTGTGGGGGGAGGGCAGTACCAGCTCACCTGTGTGTGTGGGGGAGGGCTGCACTAGCTCACCTGTGTGTGTGGGGGAGGGCTGCAGTAGCTCACCTGTGTGTGGGGGTGGAGGGCTGTACAGCTCACCTGTGTGAGT	G	37.94	1/1 | 0,2	intronic	COL4A2
3	1749645	223		ATTATATATTTATATTTATACATATGTATGATATATTTATATTGATACATATATATTATATATTTATAAATACATTATTTATTTATATGTATAAATATTTATATATGTATATATACATATATAAATATATGTATATGTACATATAATTTATATATGTACATATACATATATAATATATATACATATATAAATTATATGTACATATACACATATATAATTTCAT	A	35.44	1/1 | 0,1	intergenic	CNTN6,CNTN4
21	37365269	221		CACCCCAACTCACACACACCGCAACTCACACCTCAACTCTCACACATCCCAACTCACATACACCCCAACTCACACATACCCCAACTCACACACACCCCAACTCACACACACCCCAACTCCCACATACCCCAACTCCCACACACCCCAACTCCCACACACCCCAACTTCCACATACCCCAACTCCCACACACCCCAACTCACACACACTCCAACTCCCACAT	C	180.6	0/1 | 4,11	intergenic	PPP1R2P2,SETD4
8	1407229	220		GGTCACCCTACAAGACCAGCGTGCGTCCCAGACAGGAGTGACAGCCAGCTGGTTTACATGCGTAGACGCCAGGGGTCACCCTACAAGACCAGCGTGCGTCCCAGACAGGAGTGACAGCCAGCTGGTTTACATGCGTAGACCCCAGGGGTCACCCTACAAGACCAGCGTGCGTCCCAGACAGGAGTGACAGCCAGCTGGTTTACATGCATATACCTGAGGT	G	63.6	0/1 | 8,10	intronic	DLGAP2
17	73542675	213		AGGGCAGGTCCAGCAGACAGGCGGAGGGCAGGTCCAGCAGACAGGCGGAGGGCAGGTCCAGCAGACAGGCGGAGGGCAGGTCCAGCAGACAGGCGGAGGGCAGGTCCAGCAGACAGACGGAGGGCAGGTCCAGCAGACAGGCGGAGGGCAGGTCCAGCAGACAGGCGGAGGGCAGGTCCAGCAGACAGACGGAGGGCAGGTCCAGCAGACAGG	A	935.03	1/1 | 0,26	intronic	LLGL2
8	143303538	211		CTCATCCACTCACTCATTCACTCACTCACTCATCCGCTCATTCACTCACTCATCCACTCATTCACTCACTCACTCATCCACTCATCCACTCACTCACTCATCCACTCATTCACTCTCACTCATTCACTCACTCACTCATCCACTAATTCACTCACTCGCTCACTCATCCACTCACTCACTCACTCATCCACTAATTCACTCACTCACTCAG	C	105.6	0/1 | 6,4	intronic	TSNARE1
14	104774919	208		TATCCCAAAGAAGGATGGCTCTAGATCCCAAAGAAGGACGGCTCTATATCCCAAAGAAGGATGGCTCTATATCCCAAAGAAGGACGGCTCTATATCCCAAAGAAGGACGGCTCTATATCCCAAAGAAGGATGGCTCTATATCCCAAAGAAGCGTAGCTCTATATCCCAAAGAAGGACGGCTCTATATCCCAAAGAAGGATGGCTCTAG	T	104.6	0/1 | 5,4	intergenic	KIF26A,C14orf180
Y	58983335	204		CACCCAAGTGATGTAACACTTGACTATGCTCTGCCTATTGGGGCATAGTGACATATCACTGCATTGATCACTCAGATGTTGTAGCTCTTGCCTAGGCTCTGCCTACATGGGCATTGTGACACATCTCTGAACTGATCAACCAAGTGATGTAACCCTTGTCTAGGCTCTGCCTACAGGAGCTTTGTGACATATCTCTGCACTGAT	C	2002.02	0/1 | 290,67	intergenic	NONE,SPRY3-2
1	44370462	200	200	CTCCCCCTCCTCCTGTTCCTCTTCCTGCCACTCTTTCCCCTCCTCCTGCTCCTATTCCTGCCACTCTTCCTCCTCCTCCTCCTGCTCCTCTTCCCGCCACTCTTCCTCCCCCTCCTCCTGCTCCTCTTCCCGCCACTCTTCCTCCCCTTCCTCCTTTCTGCCACTCTTCCTCCCCTTCCTGCTCCTCTTCCCACCACTCT	C	135.6	0/1 | 7,4	intronic	ST3GAL3
X	445191	200		CGGTCTCCCTCCCAGGGGTGGGATGTATACAGCCGGCCTGTGGTCTCTCTTTCTAGAGAAGGATGTATACAGCAGCCTGCAGTCTCCCTCCCAGGAGTGGAATGTATACAGCCGGCCTGTGCTCTCCCTCCTAGGAGTGATATGTATACAGCCGGCCTGTGGTCTCCCTCCCTAGAGTGATATGTATACAGTTGGCCTGT	C	130.6	0/1 | 20,8	intergenic	PPP2R3B,SHOX
7	154915793	199		TGGTTTCTCATAGTCAAACAACCGGTTTCTCATAGCCAAACAACCGGTTTCTCATAGCCAAACAACCGGTTTCTCATAGTCAAACAACCGGTTTCTCATAGTCAAACAACCGGTTTCTCATAGTCAAACAACCGGTTTCTCATAGCCAAACAACCGGTTTCTCATAGTCAAACAACCGGTTTCTCATAGTCAAACAACC	T	270.1	1/1 | 1,15	intergenic	HTR5A,INSIG1
13	112170232	196		ACCCCCCGGCTCCCTCACCTGCCCCACCGGCTCCCTCACCTGCCCCCCCCGGCTCCCTCACCTGCCCCCCCGGCTTCCTCACCTGCCCCCCCGGATTCCTCACCAGCCCCCCCGGCTTCCTCACCTGGCCCCCCCGGCTCCCTCACCTGCCCCCCCCCGGCTCCCTCACCAGCCCCCCTGGCTCCCTCACCTGCCC	A	143.6	0/1 | 2,8	intergenic	TEX29,SOX1
2	308784	195		TTAATACACACACAGGTAGCGAGGAGGCCGGGATGTTAATACACACACAGGTAGCGAGGAGGCCGGCGTGTTAATACACACACAGGGAGCGAGGAGGCCGGGGTGTTAATACACACACAGGGAGCGAGGAGGCCGGCGTGTTAATACACACACAGGTAGCGAGGAGGCCGGCGTGTTAATACACACACAGGTAGC	T	44.6	0/1 | 2,11	intergenic	ALKAL2,TMEM18
21	44049875	191		AGATAGATGATAGATAGACAGATGATAGATGATAGATAGATTAGATGATAGATAGACAGATGATAGATGATAGATAGACAGATGATAGATAGACAGATGATAGATGATAGATAGATAGATGATAAATAGACAGATGATAGGTGACAGATAGATAGATGATAGATAGACAGACAGATGATAGATAGACAGAT	A	252.6	0/1 | 14,8	intergenic	SLC37A1,PDE9A
8	143559974	189		GAGTGGGGTGCACAGTGGGACTTGGGGTGTCCATGGGGAAGTGGAGGGTGGGGTGGCTGTGGGGTAGCAGGGTGCACAGTGGGACTTGGGGTGTTTCTGGGGGAAGTTGAGTGTGGCCATGGGGTAGCGGGGTGCACAGTGGGACTTGGGGTGTCTGTGGAGAAGTGGAGTGTGGGGTGACTGTGGAGT	G	34.6	0/1 | 12,5	intronic	ADGRB1
18	2614470	186		GAAAGAAAGAAAGGAAGGAAGGAAGGAAGGAAGGAAGGAAGGAAGGAAGGAAGGAAGGAAGGAAGGAAGGAAGGAAGGAAGGAAGGAAGGAAGGGAAAGAAAGAAAGAAAGAAAGAAAGAAAGAAAGAAAGAAAGAAAGAAAGAAAGAAAGAAAGAAAGAAAGAAAGAAAGAAAGAAAGAAAGAAA	G	1105.03	1/1 | 0,25	intronic	NDC80
16	9397656	185		GGCACTCTCAGGTAGACCCTGGTGCTGTGTTGAGCATAAACAATTTCGCACTCTCAGGTAGACCCTGGTGCTGTGTTGAGCATAAACAATTTTGCACTCTCAGGTAGACCCTGGTGCTGTGTTGAGCATAAACAATTTCGCACTCTCAGGTAGACCCTGGTGCTGTGTTGAGCATAAACAATTTC	G	173.6	0/1 | 14,36	intergenic	C16orf72,GRIN2A
X	6720929	185		AAAAATAACATAACATAACATAACATAACATAACATAACATAAAATAATAAAATAAAATAAAATAAAATAAAATAAAATAAAATAAAAATATAAAATAAAATAAAATAAAATAAAATAAAATAAAATAAAATAAAATATAAAATAAAATATAAAATAAAATATAAAATAAAATATAAAATAAAAT	A	388.01	1/1 | 0,9	intergenic	VCX3A,PUDP
X	164659	184		AGCAGACTGTGCAACCTTTAGAGTCTGCATTGGGTCTAGGTCTCATTGAGAGCAGACAGAGAGCACACTGTGCAACCTCTAGATTCGGCATTGGGCCTAGGTCTCATTGAGGATAGATAGAGACCAGACTGTTAAAACTTTAGAGTCTGCATTGGGCCTAGGTCTCATTGAGGACAGATAGAGG	A	74.6	0/1 | 25,8	intergenic	NONE,PLCXD1
3	160402352	182		ACACACACACACACAGTTGCAATCATCCTGTAACTTCACATGTAAGTACTTTATTGTGTATCTACTTAGAATCACCCTTCTCCTATGTAAACATATTTGGGCTTCTTTTCTCTCCCTGTTTCTCTCTCTCTCTCTCTCTTTCTATCCCCCCCTCCACCTCCTGCTACACATGTACACACATG	A	75.6	0/1 | 21,13	intergenic	ARL14,PPM1L
5	7372655	181		ACCACCATCACCACCACCACCACCACCACCACCATCACCACCATGACCTCCATCGTCACCACCACTACCTCCACCACCCCTACCACCTCCACCATCACCACCACTACTTCCACCACCACCACCTCCACCATCACCACCACTACTTCCACCACCACCACCACCACCTCCACCACCACCACCT	A	132.6	0/1 | 1,4	intergenic	LOC442132,ADCY2
16	88808131	181		CGGGTGGGAGTGTGGATGGGTCTCCAGGTGCGGGTGGGAGTGTGGATGGGTCTCCAGGTGCGGGTGAGAGTGTGGATGGGTCTGCAGGTGCGGGTGGGAGTGTGGATGGGTCTCCAGGTGCGGGTGGGAGTGTGGATGGGTCTCCAGGTGCGGGTGAGAGTGTGGATGGGTCTCCAGGTGT	C	1065.03	1/1 | 0,27	intronic	PIEZO1
21	9442438	181		ATGAAATGAAAAGATGAAATGATGAATTGAGGAAATGATATGAAATGATGAAATGAAAAGGTGTAATGAAACGAAATGATTAAATTAAATGAGATTAAAAGATGAAATGATGAGATGAAATCATGAGATGAAATGATGAGATGAAATGATGAAATGATGAAATGGAATGATGAAATGATGG	A	239.6	0/1 | 19,17	intergenic	NONE,gene-MIR10396A
21	47833095	181		AGCGGGGAAGGCACGAGGCCCACCCGGGAGAGGCTGGACACGCAGCAGCAAGGTGTGGGGAGGGGGAAGGCGTGAGGCCCCCCTGGGAGAGGCTGGACACGCGGCAGCAAGGTGTGGGGAACGGGGAAGGCACGAGGCCCACCCGGGAGAGGCTGGACACGCGGCAGCAAGGTGTGGGGAG	A	256.6	0/1 | 8,8	intronic	PCNT
2	10151726	180		GGGCGGGTCAGATGGACAGGATCGCGTACGGGCGGGTCAGGTGGACAGTATTGGCGTGCATACGGGCAGGTCAGATGGACAGGATCGCGTACAGGCGGGTCAGGTGGACAGGCATGCGTACAGGCGGGTCAGGTGGACAGGCGTGCGTACAGGCGGGTCAGGTGGACAGGCGTGCGTACA	G	99.6	0/1 | 30,8	intergenic	GRHL1,KLF11
17	62379301	179		CAAAAAATTAGCCGGGCGTAGTGGCGGGCGCCTGTAGTCCCAGCTACTTGGGAGGCTGAGGCAGGAGAATGGCGTGAACCCGGGAGGCGGAGCTTGCAGTGAGCCGAGATCCCGCCACTGCACTCCAGCCTGGGCAACAGAGCGAGACTCCGTCTCAAAAAAAAAAAAAAAAAAAAAAA	C	225.6	0/1 | 38,14	intergenic	TEX2,PECAM1
21	10168907	178		GCACGTCACTCCCATTGTTTTGGGTTCTGGTTTAGCACGTCACTCACATTGTTTTGGGTTCTGGTTTTAGCACCTCACTCCCATTGTTTTGGGTTTCCAGGTTTTAGCACGTCACTCCCATTGTTTTGGGTTTCTGGTTTAGCACGTCACTCCCATTGTTTTGGGTGTCTGGTTTTAT	G	42.6	0/1 | 1,2	intergenic	TEKT4P2,TPTE
3	8481890	177		GTCCGGGAGGGAGGTGGGGGGGTCAGCCCCCCGCCCGGCCAGCCGCCCCCTCTGGGAGGTGGGGGGCGCCTCTGCCCGGCCGCCCCTACTGGGAAGTGAGGAGCCCCTCTGCCCGGCCAGCCGCCCCGTCCGGGAGGGAGGTGGGGGGGTCAGCCCTCTACCCTGCCAGCCGCCCCA	G	99.6	0/1 | 24,9	intergenic	GRM7,LMCD1
7	61510628	174		GGGATGTGTGCATTCATCTCACAGTGGTGAGTGTTGCTTTTCATTGAGCAGATTGGAAACTCTGTTCTTGTAGAATCTGCAAAGAGATACTTGTGAGTGCTTTGAGGCCTATGATGAAAAAGGAAATATCTTCACGTAAAAACTAGACAGAAGCTTTCTAAGAAATTTCTTTGT	G	659.6	0/1 | 58,21	intergenic	NONE,ZNF733P
19	989043	174		TCGAACCCACAACCCCCACCAGAGCTTCTCAGCCCTCGAACCCACAACCCCCCAGAGCATCTCAGCCCTCGAACCCACAAACCCCCCCAAGAGCATCTCAGTCCTCGAACCCACAACCCCCTCCAGAGCATCTCAGTCCTCGAACCCACAACCCCCCCCAGAGCATCTCAGCCC	T	70.6	0/1 | 2,2	intronic	WDR18
6	58769831	173		ATTCACCTCACAGAGTTAAACCTTTCTTTTGCTCCAGCAGTTTGGAAACACTGCTTTTGTAGAATCTGTGAAGGTATATTTTGGAGCATATTGAGGGCTATGGTGAAAAAGGAAATATCTTCAAATAATAACTAGACAGATTCTTTCTGAGAAACTGCTTTGTGACGTGTGCT	A	843.6	0/1 | 80,26	intergenic	LINC00680-GUSBP4,NONE
6	162879159	173		ACCTGTAATCCCCAGCTACTTAGGAGGCTGAGACAGGGAGAATTGCTTGAACCTGGGAGGTAGAGGTTGCAGTGAGCCAAGATCGCTCCACTGCACTCCAGCCTGGGTGATAGAGTGAGACTCTATCTCAAAAAAAAAAAAAAAAAAAAATTACCTGGGTGTGGTGGCACGTG	A	335.6	0/1 | 30,17	intronic	PRKN
7	61597149	173		CAAAGTTGAATCTTTCTTTTGATTGAGCACTTTGGAAACAGTCTTTTTGTAGTATCTGTAGATGGATATTTGTGACCAGTTTAAGGCCTATGGTGAAAAAGGAGATATCTTCACATAAAAACAAGACAGAAGCATTCTGAGAAACTTTTTTATGATGCCTGAATTCATCTCAG	C	121.8	1/1 | 0,3	intergenic	NONE,ZNF733P
22	37127073	173		TTGTTTTTTGTTTTTTTTTATTTTTTTTTATTTTTTTTTTTTTTTTTGAGACGGAGTCTCGCTCTGTCGCCCAGGCTGGAGTGCAGTGGCGCGATCTCGGCTCACTGCAAGCTCCGCCTCCCGGGTTCACGCCATTCTCCTGCCTCAGCCTCCCGAGTAGCTGGGACTACAGG	T	852.03	1/1 | 0,23	intergenic	CACNG2,IFT27
7	61896627	172		AACTTTCTTTTGATACAGCAGTTTGGAAACACTGTTCTTCTCCTTTGTGTGAATGGACATTTGGGAGCTCACTGACACAAATGATGAAAAAGTGAATATCCCAGGAAAAAACTAGAATGAAGCTATCTGAGAAACCACTTTGTGATGTGTACATTCATCTCTCAGAATTAAG	A	951.6	0/1 | 46,29	intergenic	NONE,ZNF733P
8	43788958	172		CTTTGAGGCCTACGGTGGAAATGGGAATATCTTCACATAAAAACTAGACAAAAGCTTTCTCAGAAAATTCTTTGTGATGTGTGCATTCAACTCAGAGAGTTGAACCTTCCTTTCCATAGAGCAGTTTTGAAACACTCCTTTTGTAGTCTCTGCAAGTGGACATTTGGAGCGT	C	333.6	0/1 | 26,11	intergenic	POTEA,NONE
9	66769275	172		ACTAGACGGAAGAATTCTGAGAAACTCCTTTGTGATGTGTGCGTTCATCTCACAGAATTGAACCTTACTTTTGATTGAGCGGTTTGGGAACACTCTTTTTGTAGAATCTGCAAGTGGACATTTGGAACGCTTTGTGAGCTATGGTAGACAAGGAAATATCTTCACATAAAAT	A	684.6	0/1 | 21,20	intergenic	PTGER4P2-CDK2AP2P2,BMS1P14
11	48814066	172		ACATCACAAAGAAGTTTCTTAGAATGATTCTGTCTAGTTTTCTTGTGAAGATTTTTCCTTTTCCACCATAGGTCTCAAAGGGCTCCAAATATCTACTTGCAGATTCTACAAAAAGAGTGTTTTAAACCTACTCAATCAAAAGAAAAGTTCAATTCTGTGAGATGAATGCACT	A	1282.03	1/1 | 0,31	intergenic	OR4A47,TRIM49B
16	35275053	172		TTGAGCAGTTTTGAATCTCTCTTTTTGTAGTATCTGCTAGTGGATATTTGGAGCACTGTGAGGCCTACTGTGGAAAATCGAACATGTTCACATAAAACCTACACCGAAGCATTGTGAGAAACTTCTTTGTGAGGCGTGCATTCAACTTGTAGAGTTGAACTTATCTTCCGAA	T	3911.6	0/1 | 104,118	intergenic	TP53TG3HP,NONE
17	66147391	172		GCTCTATAGGAGGACCTGGAGGCTCAGTTGGAGCCTCATCTTGGATTGCAGAAGGTTCCATCTCTTCTAGAGGCTGAGCTGGGCTCTCCTGCTGGGTCTGAGAAGATTCAACCTCCCTAGAAGACTCAGAAGGCTGAGCTGGCTGCTTCTGCTCACTGGGGGAAAGTTAAGC	G	937.6	0/1 | 27,27	intergenic	KPNA2,ARHGAP27P2
X	58519677	172		GTTTGAGGCCTATGGTGAAAGAGGAAATATCTTCACATAAAAACTAGACAGAAGTTTTTGAGACATTTCTTTGAAATGAGTGTATTCATCTCACAGAGTTGAAACTTTCTTTTTATTGAGCAGTTTGGAAAAAGTCTTTTTGTGGAATCTGAAAGGGGATATTTGAGTGCCC	G	31.6	0/1 | 1,1	intergenic	ZXDA,NONE
HSCHR19_RANDOM_CTG1	11151	172		GAAGGTTCAACTCTGTGAGTTGAATGCACACGTCACAAGGAAGTTTCTGAGAATTCTTCTGTCTAGTTTTTATGTGAATATATTCCCGTTTCCAACGAAGGCTTCAAACCACTCCAAATATACACTTGCAAATACTACAAAAAGAATGTTTCAAAACTGCTCTACCAAAAGA	G	698.6	0/1 | 47,27	intergenic	NONE,NONE
9	66990697	171		AAATGTCCACTTGCAGATTCTACAAAATAGAGTTTCAAGACAGCTCAATCAAAAGAAATGTTTAACTCTGTGAGATGAATGCACACATCACAAAGATGTTTCTCAGAATGCTTCTGTCTAGTTCTTAAATGAAGATGTTTCCTATTCCACCATAGGACTCAAAGGGCTCCC	A	261.6	0/1 | 16,21	intergenic	BMS1P14,LOC286297
10	10809803	171		CAAAAAATTAGCCGGGCGTGGTGGCGGGCGCCTGTAGTCCCAGCTACTCGGGAGGCTGAGGCAGGAGAATGGCGTGAACCCGGGAGGCGGAGCTTGCAGTGAGCCGAGATCGCGCCACTGCACTCCAGCCTGGGCGACAGAGCGAGACTCCGTCTCAAAAAAAAAAAAAAA	C	172.6	0/1 | 11,9	intronic	CELF2
15	101670708	171		CAGGGGCTGGGCAAGGGAAGAGCGGTATGGGGAGTTAGTATTTAATGTGCACAGAGTTTTGATTTTATAGGATGAGAGTTCTGTGGAGGGGCTGGGCAAGGGAAGAGCGGCATGGGGAGTTAGTATTTAATGCGTACAGAGTTTTGATTTTATAGGATGAGAGTTCTGTGG	C	176.6	0/1 | 48,10	intergenic	LRRK1,CHSY1
16	56574586	171		TAAAAATACAAAAAAATTAGCCGGGCGTAGTGGCGGGCGCCTGTAGTCCCAGCTACTTGGGAGGCTGAGGCAGGAGAATGGCGTGAACCCGGGAGGCGGAGCTTGCAGTGAGCCGAGATCCCGCCACTGCACTCCAGCCTGGGCGACAGAGCAAGACTCCGTCTCAAAAAA	T	853.6	0/1 | 26,24	intergenic	BBS2,MT4
21	14352928	171		GTTCAAAACTGCTCAATCAAAAGATACTTTCAACTCTGTGAGTTGAATGCACACATCACAAAGAAGTTTGTCTGAATGCTTCTGTGTAGTTTTTATTTCAAGATTTTCCTTTTCCACCATAGGGCTCAAAGGGCTCCAAATATCCACTTGCAGATTCTACAAAAAGAGAGA	G	347.6	0/1 | 106,18	intergenic	NONE,ANKRD30BP2
1	213039226	170	170	GGACTCACTGCAATCTCTGCCTCCTGGGTTCAAGCAGTTCTCGTGCCTCAGCCTCCCTCCCTGGGATTACAGGCATTTGGCTAATTTTTGGGGTTTGGTTTTTTTTTTTTTTTTTTTTTGAGACAGAGTCTTGCTCTGTCAGCCAGGCTGGAGTGCAGTGGCGCAATTTC	G	497.6	0/1 | 22,18	intronic	FLVCR1
6	157732394	170		CCTCATCATAGTGTTCCAGTGTGCGCTCACCTAGCCTCATCATAGTGTTCCAGTGTGCACGCATACGGCCTCATCATAGTGTCCCAGTGTGCAATCACCTGGCCTCATCATAGTGCCCCAGTGAGCACTCACCTAGCCTCAGCATAGTGCCCCAGTGTGCACTCAACCGG	C	356.6	0/1 | 6,10	intronic	TMEM242
7	53702933	170		AGCAGGAGAATTGCTTGAACCAGGGAGTCAGAGGTTGCCGTGAGCCGAGATCGCACCACTGCACTCCAGTCTGGCAACAGAGCAAGAGTCTGTCTCAAAAAAAAAAAAAAAAAAAAATTAGCCAGGCATGGTGGCATGTGCCTGTAATCCCAGCTACTCAGGCAGCTGAG	A	357.6	0/1 | 17,15	intergenic	POM121L12,VSTM2A
11	48948859	170		TATCAAAGCAGTCCAAATATTCACTTGCAGATTCTACAAAAGAGTGTTTTAAAACTCCTCTATCAAAAGAAAGGTTCAACTCTGTGAGCTGAATGAAAACATAACTAAGTAGTTTCTGGGAATGCTTCTGTCTAATATTTATGTGAAGATATTCCCGTTTCCAACGAAGG	T	436.02	1/1 | 0,10	intergenic	OR4A47,TRIM49B
HSCHR9_RANDOM_CTG1	1005	170		GAGAAACTTCTTTGTGATGTGTGTATTCATCTCAGAGGGTTGATCCTTTCTTTTGATTGACCAGTTTGGACACACTCATTGTAGAATCTGCAAGTGGATACTTGGAGCGCTTTGAGGCCTATGGTGGAAAAGGAAATATCTTCACATAAAAACTACACAGAAGCATTCTC	G	5087.6	0/1 | 229,160	intergenic	NONE,NONE
3	90344049	168		AATCAAAAGAATTGCTCAAATCTGTGGGATGAAGGCACACATCACAAAGGAATTTCTCAGAAAGCCTCTGTCTAGTTTTTATGTGAAGATATTTCCTTTTTCACAATAGGCCTAGAACAGCCTACATATATCACTTTGCAGATTCCAGAAAAAGACTTTTTCCCAACT	A	163.6	0/1 | 26,7	intergenic	EPHA3,NONE
12	621198	168		TACCTTCTGCCTTCCACCTTCGACCTTCTTCCACCTTCAACCTTCCACCTTCGACCTTCCACCTTCCACCTTCCACCTTCTTCCACCTTCGAGCTTCCACCTTCCACCTTCCACCTTCCGCCTTCCGCCTTCCACCTTCCGCCTTCCGCCTTCCACCTTCCGCCTTCC	T	58.6	0/1 | 6,2	intronic	B4GALNT3
20	18191068	168		CACACCCACACAAACCTAGATGAATTCCTTCCACACCTTCTCCACACCCACACAAACCTAGACGAATTCCTTCCACACCTTCCTCACACCCACACGAACCTAGATGATTCCTTCCACACCTTCCCCACACCCACACAGACCTAGACGAATTCCTTCCACACCTTCCTA	C	433.6	0/1 | 21,12	intergenic	KAT14,ZNF133
7	61880664	167		AAAGAGAACATTGAGGCATATGGAGGAAAATGAAATATCTTAAGATACAAACTAGAAAGAAGTTTTCTGAGAAACTGTTTTGTGGTGTGTGCATTCATCTCATAAAGTTAAACCTTTCTTTTGAATGAGCAGTTTGGAAACGCTGTCTTTGCAGAATCTGGGAAGGG	A	508.6	0/1 | 45,24	intergenic	NONE,ZNF733P
16	88312675	166		TGGTTAGTGCTGCGCCATGCCGACACTTGGTCAGTACTGTGTAGATATCACTGCACGGTTAGTGCTGCACCACGCCGACACTTGGTCAGTACCGTGTAGATATCAGTGCACGGTTAGTGCTGCGCCACGCTGACACTCGGTCAGTACCTTGTAGATATCACTGCAC	T	522.6	0/1 | 6,15	intergenic	BANP,ZNF469
19	8608559	166		CTGGTGGTGGTGGTGGTGGTGGTGGTGGTGGTGCTGGTGGTGGTGGTGGTGCTGGTGGTGCTGGTGGTGCTGGTGGTGGTGGTGGTGGTGGTGCTGGTGGTGCTGGTGGTGCTGGTGGTGGTGGTGCTGGTGGTGCTGGTGGTGGTGGTGGTGGTGGTGGTGGTGG	C	163.7	1/1 | 0,6	intronic	MYO1F
21	47426180	166		GGTGGGCGGGGCCCGGGGCAGATGCAGTGAGGCGGTGGGCGGGGCCCGGGGCAGATGCAGTGAGGCGGTGGGAGGGGCCCGGGGCAGACGCAGTGAGGCGGTGGGCGGGGCCCGGGGCAGACGCAGTGAGGCGGTGGGCGGGGCCCGGGGCAGACGCAGTGAGGCA	G	48.6	0/1 | 7,12	downstream	COL6A1
X	152657343	166		ACACACACCATGCACACCACACACACACCACACACACCATGCACACCACACACACACACCACACACACACCATGCACACCACATGCACTCACACACCACACACACACACCATGCACACCATGCACACCACACACACCATGCACACCACACTCGCACACCATGCACT	A	69.6	0/1 | 3,3	intergenic	ZNF275,PNMA6E
3	106813625	165		AGTTTTTTTTTTTTCTTTTTTTTGTTGTTGTTTTTTTTGTTTTTTTTTTTGTTTTGTTTTTTTTTTTTTTTATTATACTCTAAGTTTTAGGGTACATGTGCACATTGTGCAGGTTAGTTACATATGTATACATGTGCCATGCTGGTGCGCTGCACCCACTAACGT	A	1113.03	1/1 | 0,28	intergenic	CBLB,CCDC54
4	6338368	165		CTCCCTCCCTCCCTCCCTCCCTCCCTGCTTCCATCCCTCCCTCCCTCCCTGCTTCCATCCCTCCCTCCCTCCCTCCCTCCCTCCCTCCTTCCCTCCCTCCCTCCCTCCCTCCCTCCTTCCCTCCCTCCCTCCCTCCTTCCCTCCCTCCCTCCCTCCCTCCTTCCA	C	481.02	1/1 | 0,11	intronic	PPP2R2C
8	93352156	165		ATCCCCTAATAATATCATATGGCTGTCTATTTCTTCCTTCAGATCTGCCAATAGTTACTTCATTTAGAATCATGGCCTCCAGCTCCATCCAAGTTGCTGCAAGAGACATAATTTATTCCTTTTTATGGCTGGGTAGTGTTTCATGGTGTAGATACAGGTATTGAC	A	823.03	1/1 | 0,20	intergenic	RUNX1T1,TRIQK
20	35486714	165		AACACACACACACACACACACACACACACACACACACACACTGGCTGCACTTCACTCACATCTAGAATCACCAAGGAGGGAAAACACACACACACACACACACACACACACTGGCTGCACTTCACTCACATCTAGAATCACCAAGGAGGGAAAACACACACACAC	A	34.5	0/1 | 4,5	intronic	SOGA1
1	25493287	164	164	AAGGAAGGAGGGAGGGAGGGAGGGAGGGAGGGAGGGAGGGAGGAAGGAAGGAAGGAAGGAAGGAAGGAAGGAAGGAAGGAAGAAAGGAAGGAAGGAAGGAAGGAGGGAAGGGAGGGAGGGAGGGAGGGAGGAAGGAAGGACGGAAGGGAGGGAGGGAGGGAGGG	A	52.26	0/1 | 1,1	intergenic	gene-MIR4425,SYF2
8	115740645	164		TGTCTCAGGGTGGCCTTTTCTGATATTGGTGTCTTTTGAGATTATATTTAATAGGAAGTAACAGGATATAGGCCAGGATAGAGAAATGTTTAGGGCTTTTGTGGTTTGTTTGAACTATGCTTAGATAAGTTTATGGAGTGGGGTTTTTTTTTCACTTCTTCATG	T	244.6	0/1 | 14,13	intergenic	CSMD3,TRPS1
12	125895146	164		TGGAGTGAGTGGAGTGGAGTGAGTGGAGTGGAGTGGAGTGAGTGGAGTGGAGTGGAGTGAGTGGAGTGGAGTGGAGGAGTGGAGTGGAGTGAGTGGAGTGGAGTGGAGTGGAGTGGAGTGGAGTGAGTGAGTGGAGTGGAGTGGAGTGGAGTGAGTGGAGTGGA	T	79.6	0/1 | 1,5	intronic	TMEM132B
7	99203012	163		TCTGAGTAGTTGGGACTACCTGTGCTCACCATAGCTCCCAGCTAATTTTTTAATTTTATGTTTTGTAAAAAACAGGATCTCGCTTTGTCACCCAGGCTGGTGTGATCACAGCTCACTGCAGCCTCCAACTCTTGAGTTCAAGCGATCCTCCCACCTTAGCCTC	T	363.6	0/1 | 18,13	intronic	TMEM225B
13	110695717	163		CCACACACTCAGACACATCACACACACACTACACACACACACAGACACACACCACACACACATTCTACACACACAGGCACACACACACCACACACACACACGCCACACACAGAGACACACACATCACACAGCGCACACACCACACATACACCATGCACACAGA	C	43.6	0/1 | 12,3	intergenic	IRS2,COL4A1
21	41216994	163		GTCTCTAACCCAGGAGACACCCTCAGTATGGTGCTGGGTCTGTGGAGATATGAGCGCTTGGGAAAAGGCTGTAGCCCTTGCTTCTCTGAGGATGTAGTGGTGGCGATGGAGGAGGAGGAGGAGGAGAGGACATTTGAGGACAGGAGGACCAGGCCTGGGATGA	G	117.6	0/1 | 11,5	intergenic	IGSF5,PCP4
1	2689523	161	161	CCCCCAGGCGAGCATCTGACAGCCTGGAGCAGCACCCACACCCCCAGGCGAGCATCTGACAGCCTGGAGCAGCACGCACACCCCCAGGTGAGCCTCTGACAGCCTGGAGCAGCACCCACACCCCCAGGCGAGCATCTGACAGCCTGGAGCAGCACACACAA	C	125.6	0/1 | 31,17	intronic	TTC34
2	3308217	161		GTCCCGTCCAATTCAGCCCTCCACTCCCGTCCAGTTCAGCCCTCCAGTCCCATCAGTTCAGCCCTCCACTCCCGTCCAGTTCAACCCTCCAATCCCATCCAGTTCAACCTTCCACTCCCGTCCTGTTCAGCCCTCCAATCCCGTCCAGTTCAACCTTCCAC	G	106.97	1/1 | 0,12	intronic	EIPR1
2	236434660	161		TACATAATGTGGAGGACTGATACATAATGTGGAGGACTGATACATAATGTGGAGGACTGATTTATAAAGTAGAGGACTGATTTATAAAGTAGAGGACTGACACATAATGTGGAGGACTGATTTATAAAGTAGAGGACTGATTTATAAAGTAGAGGACTGAC	T	196.6	0/1 | 2,7	intronic	AGAP1
4	16812184	161		TAAAAGGTTTTCAGAGAGGTTCATGGAAGATCCAGGGGGTCTATGAACACCCCAAACAGGAATTGAACTGGGGTTCAAATTCATGGTTATGGATCTTATTTGAAAAGTTGATGAAAACTATTAATACCGCCCTTAGAAAGACGAACAGTTATCAAATCAGA	T	938.03	1/1 | 0,25	intronic	LDB2
4	130592539	161		GGGAAGGAAGGAAAGAAAGAAGGAAGGAAGGAAAGAAAGAAGGAAGGAAGGAAAGAAAGAAGGAAGGAAGGAAAGAAAGAAGGAAGGAAGGAAAGAAAGAAGGAAGGAAGGAAAGAAAGAAGGAAGGAAGGAAGGAAGGAAAGAAAGAAGGAAGGAAAGAA	G	219.6	0/1 | 7,6	intergenic	C4orf33,NONE
6	168899413	161		GGCCAGGGCCCATAGCCTGTCTACTGCACATGGAAACCCTGGGTCCTCCCAGCCCTACGAGTCAGAGTCTCTGGGGGGATGGCCAGGGCCCATAGCCTGTCTACTACACATGGAAACCCTGGGTCCTCCCAGCCCTACGAGCCACAGTCTCTGGGGGGACA	G	230.6	0/1 | 33,13	intronic	SMOC2
7	121062319	161		TCTAGCTCAAGGTTTGTAAACACAGCAATCAGCACCCTGTGTCTAGCTCAGGGTTTGTGAATGCACCAATGGACACTCTGTATCCAGCTACTCTGGTGGGGACTTGGAGAACCTTTATGTCTAGCTAAGGGATTGTAAATACACCAATGGGCACTCTGTAC	T	1042.03	1/1 | 0,25	intergenic	FAM3C,PTPRZ1
12	80573933	161		GTCATAGGCTCTGGGCCTAGATGAATCTGCAGGTTGCTACTTTCATATTCCAAGGCATAATGGCCATCTGGATATGGAGGGTCATAGGCTCTGGGCCTAGATGAATCTGCAGGTTGCTACTTTCATATTCCAAGGCATAATGGCCATCTGGATATGGAGGA	G	700.03	1/1 | 0,21	intronic	OTOGL
22	18535754	161		GGTGCATTCACAAACCCTGAGCTAGACACAGGGTGCTGATTGGTGTGTTTACAAACCTTGAGCTAGATACAGAGTGCTGATTGGTGTATTTACAATCCCCGAGCTAGACATAAAGGTTCTCCAAGGCCCCACCAGAGTAGCTAGATACAGAGTGTCAATTA	G	406.02	1/1 | 0,16	intergenic	MICAL3,PEX26
HSCHR4_RANDOM_CTG2	3404	161		AAACACACCAATCAGCGCTCTGTGTCTAGCTCAAGGTTTGTAAATGCACCAATCAGCACTCTATATCTAGCTAATCTGGTGGGGATTTGGAGAACCTTTATGTCTAGCTAAGGGATTGTAAATGCACCAATCAGCACTCTGTGTCTAGCTCAAGGTTTGTG	A	879.6	0/1 | 115,42	intergenic	NONE,NONE
12	9555607	160		AGGACCCCCATCGCGGGGGGGGGAGGCACTCCCGCCAGGCGGGAACTGAGAGCCAGCCCCTCTTCACCCCCTGGCTCTTAGGACAGCCATCGCAGTGGGGGGAGGCACCCCCAGCGAGGCAGGGACTGACAGCCAGCAACTCTTCCGCCCCGGGCTCTTG	A	77.6	0/1 | 1,4	intergenic	gene-MIR1244-3,DDX12P
10	42599447	157		GAAGAGTCATTGAATGACTCGAATGGAATCATCTAATAAAATGGAATCAAATAATCCATGGACTCGAATGCAATCATCATCGAATGGTATCGAATGGAATCATTCAATGGACTCGAATGCAATAATCATTGAACGGAATCGAATGGAATCATCATCA	G	6210.6	0/1 | 112,268	intergenic	NONE,LOC441666
13	48419925	157		GGCCACAGGGCGGGCGCCTGTAGTCCCAGCTACTTGGGAGGCTGAGGCAGGAGAATGGCGTGAACCCGGGCGGCGGAGCTTGCAGTGAGCCGATATCCCGCCACTGCACTCCAGCCTGGGCGACAGAGCGAGACTCCGTCTCAAAAAAAAAAAAAAA	G	350.6	0/1 | 23,14	intergenic	HTR2A,SUCLA2
17	78289558	157		CAGTGGTGATGCTGGTGGTGGTGGTGGTGGTGGTGGTGGTGGTGGAGGTGGTGGTGGTGGTGGTGGTGGTGATGGTGATGGTGGTGGTGGTGGTGGTGGAGGTGATGGTGGAGGTAATGGAGGTGATGGTGGTGGTGAAGGTGATGGTGGTGATGGA	C	362.6	0/1 | 7,11	intronic	RNF213
6	11313638	156		ATGGATAGATGAATAGATGGATGGGTGGGTGGGTGGATGAATGGAATGATGGATGGATGGATATATGAGTGGGTAGATAGATGGATGGATGGCAGATGAATGAATAGATGGATGGGTGGATGGATAGGTGAATGGGTGGATGGATGGATAGATGGG	A	420.6	0/1 | 15,17	intronic	NEDD9
3	197381273	155		GGGGGACCCGGAAGGGGATGGGGGCGGCCGCGGGGGTCGGGGCAGGGGATGGGGGCGGCCGCGTCGGTCGGGGTAGGGTTCGGGGGCGCCCGCGGGGGTCCGGGCAGGGGCGGGGGAGACGGCGGAGGTCGGGGCAGGGGACGGGGGAGGCCGCT	G	51.6	0/1 | 10,4	intergenic	LOC220729,RUBCN
17	80990072	155		AGACCAGGCCAGGCCTCCGACCCAGACCGAGCTTGGGAGCTGAACAACGGGTCAGACCAGGCCAGGCCTCCGACCCAGACCGAGCTCGGGAGCTGAACAACGGGTCAGACCAGGCCAGGCCTCTGACGCAGACCGAACTCGGGAGCTGAACAACG	A	53.82	0/1 | 1,2	intronic	B3GNTL1
HSCHR19_RANDOM_CTG1	75193	155		CAGATACTCCAAAAACAGTGTTTCAAAACTGCTCCAGAAAAAGGAAGGTTCAACTCTGTGAGATGAATGGACAGATGACAAAGAAGTTTCTGAGAATGCTTCTCCCTAGTGTTTATGTGAAGATATTCCCGTTTCCGATGAAGGCCTCAAAGCAG	C	138.6	0/1 | 49,7	intergenic	NONE,NONE
5	1857960	154		CGGTTGCAGGGTGACCCGAGGTCACGTAGGCAAGGTCAAAGGACGATGTGGCGGTTGCAGGGTGACCCGAGGTCACGTAGGGAAGGTCAAAGGACGATGTGGTGGTTGCAGGGTGACCCGAGGTCACGTAGGCAAGGTCAAAGGACGATGTGGG	C	369.02	1/1 | 0,14	intergenic	NDUFS6,IRX4
8	56967316	154		CCCCAGGTTGATTTCTTTTTTTTTTTTTTTTTTTTTTTTTTTGAGATGGAGTCTCGCTCTGTCGCCCAGGCTGGAGTGCAGTGGCGCGATCTCGGCTCACTGCAAGCTCCGCCTCCCGGGTTCACGCCATTCTCCTGCCTCAGCCTCCCGAGTA	C	331.6	0/1 | 11,11	intergenic	LYN,RPS20
2	1365613	153		GCTGAGCATTTCAGTAGAACTTCCATGAAAGTCACCAACGCTGAGCATTTCAGTAGAACTTCCATGAAGGTCACCAACGCTGAGCATTTCAGTAGAACTTCCATGAAGGTCACCAACGCTGAGCATTTCAGTAGAACTTCCATGAAAGTCACT	G	685.6	0/1 | 8,23	intronic	SNTG2
2	129229010	153		AGGAGGCTGGGATCCGCTCACTGTGGCGGGAGGAGGCTGGGATCCGCTCACTGTGGCGGGTGGGAGGAGGCTGGGATCCGCTCACTGTGGCGGGCGGGAGGAGGCTGGGATCCGCTCACTGTGGCGGGCGGGAGGAGGCTGGGATCCGCTCAC	A	258.6	0/1 | 8,9	intergenic	HS6ST1,PLAC9P1
7	138403311	153		ATCCGGAGAGGCATGGGGCGGAATGGGGAGGAATGGGGAGGAATGGGGAGGAATGGGGAGGTGCCGCCACGGATGTCTGCGGAGGGAGACGTCCAGGAAGGAATTCGGGGCGGGGGGGGGGGGTGCAGTCACGGATGTCTGCGGAGGGAGACG	A	176.6	0/1 | 3,6	intronic	ATP6V0A4
3	195487364	152		AGGGGGCTGGGAAGGCATCCAGCGCTAGGATGGATGGAGGGGGCTGGGAAGGGGTCCAGCGCTAGGATGGAGTGGAGGGGGCTGGGAAGGCGTCCAGCGCTAGTATGGAGTGAAGGGGGCTGGGAAGGCATCCAGCGCTAGGATGGACGGAG	A	649.6	0/1 | 3,17	intronic	MUC4
16	88240402	152		AGGGAGGGGAGGCCGTGGGGACGGAGGGGAGGGGAGGCCGCGGGGACGGAGGGGAGGGGAGGCCGCGGGGACGGAGGGGGAGGGGAGGCCGCGGGGACGGAGGGGGAGGGGAGGCCGCGGGGACGGAGGGGAGGGAGGCCGCGGGGACGGAG	A	144.94	1/1 | 1,9	intergenic	BANP,ZNF469
2	1493705	151		AGGAGTCACGACAGAGCAGTGTAAGAGCCGCCACGTGGGTCCCACACAGGGGGAGTCACGACACAGCAGTGTAAGAGCCGCCACGAGGGTCCCACACAGGGGGAGTCGCGACACAGCAGTGTAAGAGCCGCCACGAGGGTCCCACACAGGG	A	440.6	0/1 | 15,16	intronic	TPO
2	239676235	151		CAGTGAGTTGTTGTCTATTACACAGGTGCACATTGATTGCTCCTCTGTTTCAGTGAGTTCTTATCTATTACACAGGTACACGTTGATTGCTCCTCTGTTTCAGTGAGTTCTTGTCTGTTACACAGGTACACATTGATTACTCCTCTGTTGG	C	459.6	0/1 | 23,15	intergenic	ASB1,TWIST2
2	170431655	150		CCCCCCACCTCCCTCCCGGACGGGGCGGCTGGCCGGGCGGGGGGCTGACCCCCCCACCTCCCTCCCGGGCAGGTCGGCTGGCCGGGCGGGGGGCTGACCGCCCCCACCTCCCTCCCGGGCGGGGCGGCTGGCTGGGCGGGGAGCTGACCG	C	420.02	1/1 | 0,14	upstream	FASTKD1
4	98039344	150		TGTCCTAGATTTAACAAAAAGAAATAGAAACTCTAAATGAGCCAATAACAAGCAGCAATATTGAAATAGTAATTTAAAAAATTGCCAACAAAAATAAGTCCAGGACCAGACAGATTCACAGCTGAATTCTATCAGACATTCAAAGAAGAA	T	493.6	0/1 | 44,16	intergenic	PDHA2,STPG2
7	2899048	150		TATATATATATATTTATATATATTTATATATATTTATATATAATTATATATAATTATATATAAATTTATATATAATTATATATAATTATATATAAATTTATATATAATTATATATATAATATATATATTTATATATAAATAATATATATA	T	471.6	0/1 | 5,12	intergenic	GNA12,CARD11
X	47213211	150		TCTCCACGTCTTTCTCTTTCTTTTCTTTCTTTCTTTCTTTCTTTCTTTCAGGCCAGATCTCCACGTCTTTCTCTTTCTTTTCTTTCTTTCTTTCCTTCTTTTTTCTTTCTTTCTTTCTTTCTTTCTTTCTTTCTTTCTTTCTTTCTTTCC	T	35.61	0/1 | 1,4	intergenic	USP11,ZNF157
1	67808476	149	149	TCTGTCCCCCAGGCTGAAGTGTGGTGGCACAATCTCAGCTCACTGCAGCCTTCACCTCCTATGCTCAAGTGATCCTCCCACCTCAGCCTCCCAAGTAGCTGAGACTACAGGCATCCATCACCACGCCCAGCTAATTTTTGTTTGTCACA	T	30.6	0/1 | 2,11	intronic	IL12RB2
7	144382749	149		TTCACATTTCTTTTTTTTTTTTTTTTTTTTTTTTTTTTTCTTTTTTTTTTTTTTTTATTATACTCTAAGTTTTAGGGTACATGTGCACATTGTGCAGGTTAGTTACATATGTATACATGTGCCATGCTGGTGCACTGCACCCACTAATG	T	359.6	0/1 | 18,15	intronic	TPK1
10	824295	149		CTCTCAGATGCCACCCTCAGCTCCTCCTGTGGGGAGCCTCACTTCCTCGGGCCACCTCCCAAATAAACCACTTGTTCTCAGATGCCACCCTCAGCTCCTCCTGTGGGGAGCCTCACTTCCTCGGGCCACCTCCCAAATAAACCACTTGT	C	406.6	0/1 | 17,13	intergenic	DIP2C,LARP4B
12	6039160	149		CCTTCTTTCCTCACTCGTCTACCTTCTTTCCTTATTAGTCACTTTCTTACCAGTCTTCCTTCCTTACTAGTCTACCTTCTTTCCTCACTCGTCTACCTTCTTTCCTTATTAGTCACTTTCTTACCAGTCTTCCTTCCTTACTAGTCTGT	C	373.6	0/1 | 19,12	intronic	ANO2
4	26111010	148		GAGCCACTGTGCCTGTCCACCTTCCTCTCTCTCTCTCCCTCTCTCTCTCTCTCTCTCTCTCTCTCTCTCTCTCTATATATATATATATATATATATATATATATACACACACACATATATATATATACACACACACATATATATATAT	G	59.6	0/1 | 1,10	intergenic	SMIM20,RBPJ
5	391602	148		CGGGCGCAGGGTGAGGCAGGGCCAGAGCGTGCATGGGGGCAGGGCGAGGAGGGCGCAGGGCGAGGCAGGGCCAGAGCGTGCACGGGGGCAGGGCGAGGAGGGCGCAGGGCGAGGCAGGGCCAGAGCGTGCACGGACACAGGGCGAGGA	C	51.49	1/1 | 0,5	intronic	AHRR
8	106545940	148		TACTTTCTCCCTCCCTCCCTTCTTTCCTTCCTTCCTTTCTTCCTACCTCCTTCCCTCCCTTCTTCCTTCCTCCCTCCCTCCCTTCCTTCTTTCCTTCCTCCCTCCCTCCCTCTTCCTCCCTCCCTCCCTCTTCCTTCCTTCCTTCCTC	T	59.28	1/1 | 0,2	intronic	ZFPM2
12	4352938	147		ACACACACACCGTCACCGGCGTCACACATACACACCGTCACCGGCGTCACACACACACACCGTCACCGGCGTCACACACTCACACCGTCACCGGCGTCACACACACACACCGTCACCGGCGTCACACACACACACCGTCACCGGCGT	A	191.6	0/1 | 12,10	intergenic	PARP11,CCND2
12	5321218	147		GAGAGAGAGAGAAAGGAAGGAAGGAAGGAAGGAAGGAAAGAAGGAAGGAAAGAAAGAAAGGAAGGAAGAAAGAAAGAAAGAGGAAAGAAAGAGAGAAAGGGAGAAAGGGGGAAGGAAAGAAGGAAGGAAGGAAAGAGAAAGAAAGAA	G	210.92	1/1 | 0,5	intergenic	KCNA5,NTF3
17	9199087	147		TGCAGTGGCTCATGCCTGTAATCCCAGCACTTTGGGAGGCCAAGACAGGTGGATCACCTGAGGTCAGGAGTTCGAGACCAGCCTGGCCAACATGGTGAAACCCCATCTCTACCAAAAATACAAAAAATTAGCCAGGTGTGGCCAGGC	T	375.02	1/1 | 0,18	intronic	STX8
19	30374870	147		CGCCTTGGCCTCCCAAAGTGCTGGGATTACAGGCGTGAGCCACCGCACCCAGCCTCCAGCTAATTTTTATATCTACTAAAAGTAGAGATGGGTTTTCACCATGTTGGCCAGGTTGGTCTCGAACTCCTGACCTCAAGTGATCCACCT	C	247.6	0/1 | 22,18	intergenic	CCNE1,URI1
1	2390817	145	145	CGGTGGTCCTCCTTCCTGGTGGTTCTCCTTCCTGGTGGTCCTCCTTGCCGGTGGTCCTCCTTGCCGGTGGTCCTCCTTCCTGGTGGTTCTCCTTCCTGGTGGTCCTCCTTCCTGGTGGTCCTCCTTCCTGGTGGTCCTCCTTCCT	C	106.6	0/1 | 8,4	intergenic	PEX10,PLCH2
3	6430197	145		GGCAGGAAGGCTGCTGTCCATACACCACAGCACGCTCACCGGCTCATGTTGCTTTCAGGATCACCCTGAATGAGCAGGAAGGCTGCTGTCCATACACCACAGCATGCTCACCGGCTCATGTTGCTTTCAGGATCACCCTGAATGA	G	404.02	1/1 | 0,10	intergenic	gene-MIR4790,GRM7
4	190105442	145		CCTGGTGGCATAGGAGTCCCCCACAGGACAGAGGATCCGAGCTCAGAAGCCCACCTGGTGGCATAGGAGTCCCCCACAGGGCAGAGGATCCGAGCTCAGAAGCCCACCTGGTGGCATAGGAGTTCCCTCACAGGACAGAGGATAA	C	404.02	1/1 | 0,10	intergenic	TRIML1,FRG1
7	151057981	145		TCAAAGTGCTGGTATTACAGGTGTGAGTCGCTGTGTCGGCTTTTTTTTTTTTTTTTTTTTTTTAATTATACAGATGGGGTCTCCCTGTGTTGCTCAGGCTGATCTTGAACTCCTGGACTCATGTGATCCTCCTGCCTTGGCCTCC	T	365.6	0/1 | 14,12	intronic	NUB1
7	158589644	145		GAGACAGGAAGGGGCACCACAGGCGAGAGGGCAGCAGGACAGCCTCCCGACAGACGGGAAAGGGCACTGCAGGCGAGAGGGCAGCAGGACAGCCTCCCGACAGAGACGGGAAAAGGCACCACGGCTGGAGGCAGAGCCTGAGTGA	G	177.6	0/1 | 23,6	intronic	ESYT2
17	80572114	145		CGTCCCGCCACAGGGAGTGAGGAGGGCAGGCCGCCCCGTCCCGCCACAGGGAGTGAGGAGGGCAGGCCGCCCCGTCCCGACACAGGGAGTGAGGAGGGCAGGCTGTCCTGTCCCGACACAGGGAATGAGGAGGGCAGGCTGTCCT	C	1577.03	1/1 | 0,40	downstream	WDR45B
18	14870992	145		GCCCACCCCCACCCACACACCCCTACCCACACACCCTCACCCACACCCCCACCCACACACCCCCACCCACACACCCCCACCCACAGACCCCCACCCTCACCCGCACACCCTCACCCACACACTCTCACCCACACACCCTCACCCA	G	52.6	0/1 | 8,2	intergenic	ANKRD30B,LOC644669
18	76702211	145		CAACCACAGCCTGCAAACCTGAGTTCGGGGATAGCAGAGAATCCACCCCAACCACAGCCTGCAAACCTGAGCTTGGGGATAGCGGAGAATCAGCCCCAACCACAGCCTGCAAACCTGAGCTCGGGGATAGCGGAGAATCCGCTCT	C	96.6	0/1 | 9,6	intergenic	GALR1,SALL3
21	46813647	145		AGGCTGTGGGGCCGGGGGCTGAGCCTGGGTGTCAGCCGGCTGTGGGGCCGGGGGCTGAGCCTGGGTGTCAGCCGGCTGTGGGGCCGGGGGCTGAGCCTGGGTGGCAGCCGGCTGTGGGGCCGGGGGCTGAGCCTGGGTGTCAGCC	A	70.6	0/1 | 13,10	intergenic	POFUT2,COL18A1
HSCHRUN_RANDOM_CTG13	44260	145		TATAGGATTCCAGAACACTGCTGCTGTGGTCTGAATGTTTGTCCCTCACATAAAATTCTGGAACACTGCTACAAGGGTCTGAATGTTTGTCCTTCACATACCATTCCAGAACACTGCTGCCGTGGTCTGAATGTATGTCCCTCAC	T	313.6	0/1 | 3,9	intergenic	NONE,NONE
HSCHR17_RANDOM_CTG3	168609	145		TTTTGTCCCTCACATAGGATTCCAGAACACTGCTACGACTGTCTGCATTTTTGTCCCTCACATAGTATTCCAGAACACTGCTAGGATGATCTGAATATTTGTCCCTCACATAGGATTCCAGAACACTGCTAGGATGATCTGAATA	T	628.6	0/1 | 244,57	intergenic	MGC70870,NONE
3	195511447	144		GTGGTGTCACCTGTGGATGCTGAGGAAAGGCTGGTGACAGGAAGAGGGGTGGCGTGACCTGTGGATGCTGAGGAAGCGTCGGTGACATGAAGAGGGGTGGCGTGACCTGTGGATGCTGAGGAAGGGCTAGTGACAGGAAGAGGA	G	874.6	0/1 | 4,29	exonic	MUC4
6	29363897	144		TATCTTCCTCTCTTTTTTTTTTTTTTTTTTTTTTTTTGAGACGGAGTCTCGCTCTGTCGCCCAGGCTGGAGTGCAGTGGCGGGATCTCGGCTCACTGCAAGCTCCGCCTCCCGGGTTCACGCCATTCTCCTGCCTCAGCCTCCC	T	487.6	0/1 | 17,17	intronic	OR12D2
4	3442359	143		CCCCCAGGGCCCACCATGACCTCCCCCCCAACCCCCAACCCCCCATTCACCGTGCCCCCAGCACCCACCATGCCTCCACATTCACCGTGCCCCCAGGGCCCACCATGACCTCCCCCCCAACCCCCAACCCCCCATTCACCGTG	C	158.6	0/1 | 3,14	upstream;downstream	HGFAC;RGS12
4	26469430	143		GAGGAGAAGAAGAAGAAGAAAAAGAAAAAGAAGAAGAAGGAGAAGGAAGAAGAAGAAGAAGAAGGAGGAGGAGGAAGAGGAGGAGGAGGGGAAGAAGAAGAAGGAGGGGAAGAGGAAGGAGAAGGAGGGGAAGGGGAAGGAGA	G	202.57	0/1 | 6,5	intergenic	RBPJ,CCKAR
9	134391115	143		CCTGTAACAGGACACTTCCTCACACGGAGCACTTCCTCTAACATGGAGCACTTCCTGTAACACAGGACACTTCCTCACACGGAGCACTTCCTCTAACACAGGACACTTCCTCACACGGAGCACTTCCTCACAGGGAGCACTTT	C	212.91	1/1 | 0,6	intronic	POMT1
X	2548094	143		GCCACACTTCCTGGTTCATCTGGATAATTGTAGCACTTCCTGGTTCATAGGGAAATTGTGACACTTTCTGGTTCATAGTGACATTGCCACACTTCCTGGTCCATGTGGATAATAGTAGCACTTCCTGGTTCGTAGGGACCTTA	G	226.6	0/1 | 77,18	ncRNA_intronic	CD99P1
X	88459022	143		CGTAGGTGTCGTGAAATACCGACGTATATATTATATTCATAGGTGTCGTAAAATAACGACATATATATTATATTTGTAGGTGTCGTAAAATACAGACGTATAGAGTATAGGTGTCGTGAAATACCGACGTATATATTATATTT	C	510.6	0/1 | 13,19	intergenic	CPXCR1,TGIF2LX
12	34632672	142		ATACCAGGAAGAAGTCGAATCTCTGAATAGACCAATAACAGGCTCTGAAATTGTGGCAATAATCAATAGCTTACCAAGGAAAAGAGTCCAGGACCAGGTGGATTCATAGCCCAATTCTACCAGAGGTACAAGGAGGAACTGG	A	300.98	1/1 | 0,7	intergenic	ALG10,NONE
16	1186777	142		GAGGCGGGCGGATCACGAGGTCAGGAGATGAGACCATCCTGGCTAACACGGTGAAACCCCGTCTCTACTAAAAGAAAAATAAAAAAAAAATTAGCCGGGCGTGGTGGCTCACGCCTGTCATCCCAGCACTCCGGGAAGGCCC	G	147.6	0/1 | 11,13	intergenic	C1QTNF8,CACNA1H
5	99205808	141		TAATGTCCTGAGTTTCCCTGCAAGCAGAGTATAAAACTTGGATAAACGTAGATTATTATAAGGCAATACTACAAAGTGGAAGCATGAAGGTGCTTCTATTCTATAATCTTATACTGAGTGTCTATTTTCTAGGGCAGAAAG	T	817.03	1/1 | 0,27	intergenic	CHD1,LOC100133050
10	826683	141		CCAGGTCTACAGTGCAGGGTCTGTGGGGACGGGACCCAGGTCTACAGTGCAGGGTCTGTGGGGATGGGACCCAGGTCTATAGTGCAGGGTCTGTGGGGACGGGACCCAGGTCTACAGTGCAGGGTCTGTAGGGACAGGAAT	C	172.6	0/1 | 12,9	intergenic	DIP2C,LARP4B
10	132272102	141		TGCTTCCTCGGTGCTGGGCTCTGTGCTGAAGACTCAAATCCTCCGTCTTGGGGTCTTGTCATTATTTGAGTGCTTCCTCGGTGCTGGGCTCTGTGTTGAAGACTGAAATCCTCCGTCTTGGGGTCTCGTCATTATTTGAGC	T	354.6	0/1 | 4,11	intergenic	GLRX3,gene-MIR378C
16	1509826	141		TCAGGGAAGGGGAGCTCAGCACACACGTCGGGGCCCCAGGGAAGGGGAGCTCAGCACACATGTCGGGGCCTCAGGGAAGGGGAGAGCAGCACACACGTCGGGGCCTCAGGGAAGGGGAGAGCAGCACACACTTCGGGGCCC	T	332.6	0/1 | 5,12	intronic	CLCN7
3	195560470	140		TTGGGGCAGAGGGAGTGGGATGAGTGAGCTGGGCTTACACAGAGGGGGATTGGAGCAGAGGGAGCAGGATGAGTGAGGTGGGCTTACACAGGGGGAGATTGGAGCAGAGGGAGCGGGATGAGTGTGGTGGGCTTACACGG	T	58.6	0/1 | 9,6	intergenic	MUC4,TNK2
16	87719977	140		GGAGATGCTTCCCAGAGGGCTCAGTCCTGGAGTCAGAGATGCTTCCTGGAGGGCTCAGTTCTGGATTCAGAGGAGATGCTTCCCAGAGGGCTCAGTCCTGGAGTCAGAGATGCTTCCTGGAGGGCTCAATCCTGGAGTCA	G	578.03	1/1 | 0,18	intronic	JPH3
17	1227512	140		TGCCTCCTCCGCCCTGCTTCCCGGTCATCGCCTCCTCCGCCCTGCTTCCGGGGTCATCCGCCTCCTCCGCCCTGTTTCCGGGGTCATCTGCCTCCTCCGCCCTGCTTCCGGGGTCATCGCCTCCTGCTTCCGGGGTCATC	T	177.6	0/1 | 11,8	intergenic	TRARG1,YWHAE
17	80344101	140		GGCTGTCTCTGTCCCAGGCTCTCCTCTCTGTCCTCCCTCCGTCTTCCCCTGGCCTCCAGTGATGGGGAGGGGCTGTCTCTGTCCCAGGCTCTCCTCCCCGTCCTCCCTCCGCCTTCCCCTGGCCTGTAGTGATGGGGAGT	G	62.02	1/1 | 0,25	intergenic	UTS2R,OGFOD3
7	207241	139		CGGCCCCGCACACGTGTCCACTGTGACGCGTCGGTCACTGTCCCCTCGGCCCCGCACACGTGTCCACTGTGACGCGTCGGTCACTGTCCCCTCGGCCCCGCACACGTATCCACTGTGAGGCGTCGGTCACTGTCCCCTT	C	169	1/1 | 0,5	intronic	FAM20C
8	608995	139		TGTGCACTGAGCATCCTGGGGAGGGGGTGACCATCGAGATCTCCGGTGTGCACTGAGCATCCTGGGGAGGGGGTGACGATCGAGATCTCCGGTGTGCACTGACCATCCTGGGGAGGGGGTGACCATCGAGATCTCCACG	T	283.6	0/1 | 10,10	intronic	ERICH1
20	62190795	139		CAGGGTCAGGTGGGAGTCAGTCAGGGTCAGGTGGGAGGAGTCAGGGTCAGGTGGGAGGAGTCAGGGTCAGATGGGAGTCAGTCAGAGTCAGGTGGGAGGAGTCAGGGTCAGGTGGGAGGAGTCAGGGTCAGGTGGGAGG	C	1018.66	0/1 | 2,25	intronic	HELZ2
2	240153331	138		CCTCCCCGAAGCACCCCTCTCCTCAACCGAGGCTGCTGAGCACCTGCTCCCGGATGCCTGAGGTAGGCGTCCTCCCCAAAGCGCCCCTGTCCTCAACCGAGGTTGCTGAGCACCTGCTCCCGGATGCCTGAGGTAGGT	C	784.03	1/1 | 0,19	intronic	HDAC4
6	38498278	138		TGGCCCAACTGTAAAATTCCTCTCTTTGTACTGTCTCTGTTTATTTCTCAGCTGGCCGACACTTATGGAAAATAGAAAGAACCTACATTGAAATATTGGGGGTGGGTTCCCCCAATACTCACAAAACAAACTAAATAA	T	184.6	0/1 | 10,10	intronic	BTBD9
16	89133291	138		TCCTGGCTGGAAGGGCTGTGAGCCGTGTCCCTCCTGGTACCCCCGATCCTGGCTGGACGGGCTGTGAGCCATGTCGCTCCTGGTCCCTCTGATCCTAGCTGGACGGGCTGTGAGCCGTGTCCCGCCTGGTCCCCCGAC	T	885.03	1/1 | 0,23	intergenic	CBFA2T3,ACSF3
20	38337632	138		TAAAAATATGACTCGAGAACCCGGGAAGGCGGAGCTTGCAGTGAGCCGAGATCCCGCCACTGCACTCCAGCCTGGGCGACAGAGCGAGACTCCGTCTCAAAAAAAAAAAAAAAAAAAAAAAAAAAAAAAAAAAAAAAA	T	722.6	0/1 | 25,24	intergenic	DHX35,MAFB
22	45280196	138		ATCAGCACCATCACCACCATCATTAGCACCATCACCACCACGATCACCAACGTCACCACCACCACCATCACGGTGATGAGCACCATCACCACCATCACCACCACCATGATCACCATTATCACCACCACCACCATCACG	A	870.03	1/1 | 0,21	intronic	PHF21B
7	122683066	137		GATAGATATAGATATATATCTATATGGATAGATATAGATATATATCTATATGGATAGATATAGATATATATCTATATGGATAGATATAGATATATATCTATATGGATAGATATAGATATATATCTATATGGATAGAT	G	121.8	1/1 | 0,3	intergenic	TAS2R16,SLC13A1
8	56658598	137		GTGCGGTGGCTTGTGCCTGTAATCCCAGCACTTTGGGAGGCCAAGACAGGTGGATCACTTGAGCCCAGGAGTTCGAGACCAGCCTGGGCAACATGGCAAAACCCTGTCTCTACAAAAAAATGTAAAAATTATCCAGT	G	447.02	1/1 | 0,13	intronic	TMEM68
8	109110255	137		AGAAAGAAAGAAAGAAAGAAAGAAAGAAAGAAAGAAAAGAAAGAGAGAGAGAGAAAGAAAGAAAGAAAGAAAGAAAGGAAAGAAAGAAAGAAAGAAGGAAGGAAGGAAGGAAAGAAAGAAAGAAGGAAGGAAGGAAG	A	51.6	0/1 | 9,2	intergenic	RSPO2,EIF3E
9	114014144	137		CATACATATATATATGTATATATATTCATATATATATACATATATATATGTATATATATTCATATATATATACATATATATATGTATATATATTCATATATATATACATATATATATGTATATATATTCATATATAT	C	180.97	1/1 | 0,4	intergenic	LPAR1,gene-MIR7702
10	1502176	137		AAACCTGCCTGTGACCTGAGTTTACCTGCGTAACAAACCTGCCTGTGACCTGAGTTTACCTGTGTAGCAAACCTGCCTGTGACCTGAGTTTACCTGCGTAACGAACCTGCCTGTGACCTGAGTTTACCTGCGTTACG	A	34.6	0/1 | 6,5	intronic	ADARB2
12	95387007	137		ATAATCCCAGCACTTTGAGAGGCCGAGGTGGGTGGATCACTTGAGCCTAGGAGTTTGAGGCCAGCCTGGGCAACATGGCGAAATCGCATTTCTATAAAAAATACAAAAATTAGGCCGAGTGCAGTGGCTCATGCCTG	A	291.6	0/1 | 20,16	intronic	NDUFA12
X	1562146	137		ACGCCGCCGTCTTGGACACACACCGCCATCATGGACACACACCGCCATCTTGGACACACACCGCCATCTTGGACACACACCGCCATCTTGGACAGACACCGCCATCTTGGACACACACCACCATCATGGACACACGC	A	706.03	1/1 | 0,16	intronic	ASMTL
3	38154940	136		GGGAGGCTGAGGTGGGTGGATGTCTTGAGCTCAGGAGTTTGAGAGCAGCCTGGGCAACATGGCAAAACCCCTTCTCTACAAAAAATACAAAAATTAGCTGGGCGTGATGGCATATGTCTCTGGTCCCAGCTATTCA	G	64.6	0/1 | 17,6	intronic	DLEC1
7	158144575	136		TCTGCTCGCCTCCTGTCCGCTCCCCTCCTGTCCGCTCCCCTCCTGTCCGCTCCCCTCCTGACCGCTCCCCTCCTGTCCGCTCCCCTCCTGACCGCTCCCCTCCTGTCCGCTCCCCTCCTGTCCGCTCCCCTCCTGA	T	530.6	0/1 | 6,14	intronic	PTPRN2
8	146042931	136		GGCCGGGCGCGGTGGCTCATGCCTGTAATCCCAGCACTTTGGGAGGCCGAGGTGGGTGGATCACTTGAGGTCAGGAGATAGAGACCATCCTGGCCAACATAGTAAAACCCCATCTCTACTAAAAAGACAAAAATTA	G	337.6	0/1 | 22,12	intergenic	ZNF517,ZNF7
12	131762686	136		ACAGCAAGGTCACTCGGTGTACTGTCACCCAGCCCATGAGAGCACCCAGCAAGGTCACTCGGTGTACTGTCACCCAGCCCAAGAGAGCACTCAGCAAGGTCACTCGGTGTACTGTCACCCAGCCCATGAGAGCACC	A	193.99	1/1 | 0,11	intergenic	ADGRD1,SFSWAP
14	35798771	136		AGGTGGCTCATGCCTGTAATCCCAGCTCTTTGGGAGGCCGAGGCGGGTGGATCACTTCTGGCCAGGAGCTCGAGACTAGCCTGGCCAACATAGTGAAACCCCATCTCTACTAAAAATACAAAAATTTTTCGGGCAT	A	1114.6	0/1 | 45,36	intergenic	PSMA6,NFKBIA
17	817383	136		ACCTACCTCAGCCTCCCAAAGTGCTGGGATTACAGGCGCCCGCCACCACGCCCAGCTAATTTTTGTATTTTTAATAGAGATGGGGTTTCGCCACGTTGGCCAGGCTGGTCTCGCACTCCTGACCTCAGGTGACTCG	A	486.03	1/1 | 0,22	intronic	NXN
17	2194920	136		TCTTGGGAGGCTGAGGCTGGAGGATCACTTCGGCCCAGGTGTTTTGAGGCCAGCCTGGGCAACAAAGCAATACCCCGTCTCTACAGAAAAATACTTGTCATCCGGGTGCAGCAGTGTGTGCCTGCAGTCCCAGTTA	T	198.6	0/1 | 18,13	intronic	SMG6
19	1923870	136		CGCCTCGGCCTCCCGAAGTGCTGGGATGACAGGCGTGAGCCACCGTGCCCGGCCTATTTTTTATATTGTAGTAGAGACAGGGTTTCACCATGTTGTTTGGACTGGTCTCGAACTCCAGAGCTCAGACAGTCTGTCT	C	677.03	1/1 | 0,24	intronic	SCAMP4
19	46097979	136		GCCTGTAATCCCAGCACTTTGGGAGGCCAAGGCGGGAGGATCGCCTGAGGTCAGGAGTTCAAGATCAGCCTGGCCAACATGGTGAAACCCTGTCTCTACTAAAAATACAAAAATTAGCTGGGCGTGGTGGCACATA	G	222.6	0/1 | 24,14	intronic	GPR4
19	53084111	136		TCATGCCTGTAATCCCAGGACTTCGGGAGGCTGAGACATGTGGATCACCTGAGGTCAGGTGTTTGAGACAAACCTGGCCAATATGGTGAAACCCCATCTCTACTAAAAATATAAAAATTAGCCGGGCATGATGGTG	T	116.6	0/1 | 19,11	intronic	ZNF701
19	57529020	136		TCCTTCCCTCCCCTCCTCATCCCCCATCTCCCTCCCCTTCTCTCCCCCTCATCCCCCATCTCCCTCCCCTTCCCTCCCCTCCTCATCCCCTGTTCTCCCTCTCCTTCCCTCCCCTCCTCATCCCCCATCTCCCTCC	T	39.94	1/1 | 0,3	intergenic	ZIM2,USP29
2	234340833	135		CGTGACCATCCTGGCTAACACGGTGAAACCTCGTCTCTATTAAAAATACAAAAAATTAGCCAGGCGTGGTTGCTCACGCCTGTAATCCCAGCACTTTGGGAGGCCAAGGTGGGCGGATCATGAGGTCAGGAGATT	C	649.6	0/1 | 43,25	intronic	DGKD
5	121041096	135		GGAGAGAGAGAGAAAGAAAGAAAGAGAGAGGGAGGGAGAGAGAGAGAAAGAAAGAAAGAGAGAGAGGGAGAGAGAGAGAAATAAAGAAAGAGAGAGAGGGAGAGAGAGAGAAAGAAAGAGAGAGGGGGAAGGAGA	G	87.6	0/1 | 9,3	intergenic	PRR16,FTMT
6	148506314	135		CTACAGGCATGCACCAACATGCCCAGCTAAGTTTTTTATGTTTTAGTAGAGATGGGGTTTCACCATATTGGCCAGGCTGGTCTCGAACTCCTGTCCTCGTAATCTGCCCATCTCAGCCTCCCAAATTGCTGGGAT	C	364.6	0/1 | 26,15	intergenic	SAMD5,SASH1
7	6025297	135		GCCTCAGCCTCCCAAGTAGCTGGGATTACAGGCATGCACCACCATATCCCACTAATTTTGCATTTTTAGTAGAGAAAAGGTTTCTCCATGTTGGTCAGCCTGGTCTCGAACTCCCAACCTCAGGTGATCCACCCA	G	91.6	0/1 | 12,8	intronic	PMS2
7	33708273	135		CGGTGGCTTATGCCTGTAATCCTAGCACTTTGGGAGGCCAAGGCGAGCGGATCACCTGAGGTCAAGAGTTTAAGACCAGCCCAGCTAACATGGCGAAACCCCATCACTACTAAAAATACAAAAATTAACTGGTGT	C	1279.03	1/1 | 0,33	intergenic	BBS9,BMPER
11	16587165	135		TGGCACATGTATACATATGTAACTAACCTGCACAATGTGCACATGTACCCTAAAACTTAGAGTATAATAAAAAAATAAAAAAATAAAAAAATAAATAAATAAATAAAAAAAAAAAAAAAAAAAAAAAAAAAAAAA	T	1432.03	1/1 | 0,34	intronic	SOX6
16	89715148	135		AATCAGCTGGGCATGGTGGTGGATGCCTGTGGTCTCAGCTACTTGGGAGGCTGAGGCAGGAGGATCGCTTGAGCCCAGGAGGTTGAGACCAGAGTGGCCAACATAGACACCCTGTCTCTACTTAAAAATGAAAAG	A	698.03	1/1 | 0,19	intronic	CHMP1A
18	65947325	135		TATATGTATATATATGTGTATATATATATATACACATATATATGTATATATGTGTATATATATATATACACATATATATGTATATATATACACATATATATGTATATATATACACATATATATGTATATATATAC	T	145.6	0/1 | 5,4	intergenic	DSEL,TMX3
2	78785986	134		CCACAGTAATAATTTTTTTTTTTTTTTTTTTTTTTTTTTTTTTTTGAGACGGAGTCTCGCTCTGTCGCCCAGGCTGGAGTGCAGTGGCGCGATCTCGGCTCACTGCAAGCTCCGCCTCCCGGGTTCACGCCATT	C	677.6	0/1 | 14,29	intergenic	LRRTM4,REG3G
6	13231520	134		AAGAGAGAGCGAAAGAGAAGGAGGGAGGGAGGAAGGAAAGAAGGAAGGAAGGAAGGGGAAAGAAAGAAGGAAAGAGAGAAAGAAAGAAGGAAAGAGAAAGAAAGAAGGAAAGAGAAAGAAGGAAAGAGAAAGAG	A	182.6	0/1 | 21,7	intronic	PHACTR1
7	215230	134		GGGGGGGGAGCAGGGCCCCTGGTGTATGGAGAGGATGGAGCTGGGTGGGGGGAGCAGGGCCCGTGGTGTATGGAGAGGATGGGGCTGGGTGGGGGGGGCAGGGCCCGTGGTGTATGGAGAGGATGGGGCTGGGT	G	58.6	0/1 | 3,7	intronic	FAM20C
9	109101766	134		GTGTTATTCCTAATATTGCAGGAAGATTTGAATACCATGTCTATCTTACTCCAAAAAGGGTAACCTGGCATCTCTCACACGTAGGTCCATACCATACTTGAAAAACATCAAAATACCTGCTAATTCCTTTCTTT	G	216.97	1/1 | 0,7	intergenic	TMEM38B,gene-MIR8081
9	131694898	134		GGCCTCCCAAAGTGCTGGGATTACAGGTGTGAGCCACTGCACCCAGCAATTTTTTGTATTTTTAGTAGAGACGGGGTTTCACTATGTTTGCCAGGTTGGTCTTGAACTCCTGATCTCGTGATCCGCCTGCCTCA	G	146.6	0/1 | 21,5	intronic	PHYHD1
10	106455778	134		CATATACACATATAATATATAATATATATCATATACACATATTATATATAATATATATCATATACACATATATAATATATCATATACACATATTATATATAATATATATCATATACACATATTATATATAATAT	C	73.6	0/1 | 1,2	intronic	SORCS3
12	4015509	134		AGCTAATTTTTGTATTTTTAGTAGAGACGGGGTTTCACCGTGTTAGCCAGGATGGTCTCGATCTCCTGACCTCATGATCCCCCCGCCTCGGCCTCCCAAAGTGCTGGGACTGCAGGCGTGAGCCACTGCGCCCT	A	209.6	0/1 | 35,10	intergenic	PARP11,CCND2
12	52354757	134		CTCTGAACCCAGTGTAGCTAATATTTTTTCACAGCCCTTTGCTTTCCCTTTTCCTTTTCTCTGGAATGCTTCTCCCCACTTCTCTTCCTAGCCAAACCCAGCGTCCTCCAGTGTGGACCTTCGTCCTCTTGTGT	C	248.6	0/1 | 42,11	intronic	ACVR1B
13	106250253	134		AGAGGTCGTGTGCAGGTGTTGCCATATCCACTCTGAGACTGCCATGCCGGAGAGGTCATGTGCAGCTGTTGCCATATCCACTCTGAGACTGCCATGCCGGAGAGTTCATGTGCAGCTGTTGCCATATCCACTCT	A	78.97	1/1 | 0,1	intergenic	DAOA,EFNB2
20	33477172	134		TCCTCGGCCTCCCAAAGTGCTGGGATTACAGGCGTGTGCCACTGCGCCTGGCCAATTTTTGTATTTTTAGTAGAGACAGGTTTTCACCATGTTGGCCAGGCTGGTCTCAAACTCCTGACCTTGTGACCCGCCCG	T	537.6	0/1 | 46,28	intronic	ACSS2
2	398528	133		TTGGGGTTACATGGCTATAGAACAGGCCGGGGCCACATGGCTATGGAACAGGTTGGGGTTACTTGGCTATAGAACAGGCCGGGGCCACACGGCTATGGAACAGGTTGGGGTTACGTGGCTCTACGGAACAGGC	T	127.6	0/1 | 19,19	intergenic	ALKAL2,TMEM18
4	135877516	133		CATACTATATATAGATATATATCTATATATACTATATATAGATATATAGATATATATCTATATATAGATATATAGATATATATCTATATATAGTATATAGATATATATACTATATATAGATATATAGATATAT	C	39.94	1/1 | 0,3	intergenic	PABPC4L,NONE
6	19952990	133		AGTGAATGATCTTTTTATTTTTATTTATTTATTTATTTTTTATTATACTCTAAGTTTTAGGGTACATGTGCACATTGTGCAGGTTAGTTACATATGTATACATGTGCCATGCTGGTGCACTGCACCCACTAAT	A	877.03	1/1 | 0,23	intergenic	ID4,MBOAT1
7	56834970	133		CGAGGTCAAGAGAGCAGGACCATCCTGGCCAAAATAGTGAAACCCCATCTCTATTAAAGTACAAAAATTAGCTGAGTGTGGTGGTGGGCGCCTGTAGTCCCAGTTCCTTGGGAGGCTGAGGCGGGTGGATCAT	C	585.6	0/1 | 18,21	intergenic	LOC650226,LOC100130849
7	154451909	133		GATGGTGAATCACCATGGCATATTGGCCGTAGTGTTCATATAGTCATGGTGAATCACGATGGCGTATTGGCCGTAGTGTTCACGCAGTCATGGTGAATCACCATGGCGTATTGGCCGTAGTGTTCACGCAGTC	G	299.6	0/1 | 7,14	intronic	DPP6
10	6169553	133		CCTCCAGGAGACAGAAGAGGAGGTGGGCAGGTCACAAGGGCCAGCCTCTGGGAAACAGAAGAGGAGGTGGGCAGGTCACCAGGGCCAGCCTCCAGGAGACAGAAGAGGAGGTGGGCAGGTCACCAGGGCCAGT	C	255.6	0/1 | 14,9	intergenic	RBM17,PFKFB3
15	85462034	133		GGAATCCTTTGCTCCTGAGGCCCATACCTTCCCAGAATCCCCAACTCTTAGAGTTCACACCTTCCTAGAATCCCTTGCTTCTGAAGTCCATATCTTCCCTGAACCCCTGGCTCTTAGAGTTCACACCTTCCTA	G	357.6	0/1 | 20,17	intronic	SLC28A1
16	26963254	133		AACCAAACAGAATGCTCCTTGGAAATGTCCCACTCGAGAGTGGGGAGGCTGGGGCATTTATCCACCACCTCACATCTGATGGTGGTTGAGGGTTTCCCCGGGGCTGTTAACTTCACTTCCTGGTTGCACCTGC	A	133.6	0/1 | 53,10	intergenic	HS3ST4,C16orf82
X	97371263	133		GTGGGAGGATTCCTTGAAGCCTGGAGTTCAAGACTAGTCTGGGTAACAAAGTGAGATTCCACCTACAAAAAATTTAAAAATTACCCAGTGTGGTGGCATGTACTTGTAGTCTCAGCTACTTGGGAGGCCAAGT	G	168.61	0/1 | 1,10	intergenic	DIAPH2,NONE
5	151476232	132		TAAAATAATATCCCTAATGCTAGATGACACATTAGTGGGTGCAGCGCACCAGCATGGCACATGTATACATATGTAACTAACCTGCACAATGTGCACATGTACCCTAAAACTTAGAGTATAATAAAAAAAAAA	T	417.6	0/1 | 21,14	intergenic	GLRA1,NMUR2
10	134701803	132		AGCCTGTACCCCTGCCACCTTCACCCCTGCCGCCTGCACCTGCCACCTTCACCCCTGCCGCCTGCACCTGCCACCTTCACCCCTGCCGCCTGCACCCCTGCCGCCTGCACCCCTGCCGCCTTCACCCCTGCC	A	32.6	0/1 | 2,2	intronic	CFAP46
15	102286530	132		GAGACCATCCCGGCTAACACGGGGAAACCCCGTCTCCACTAAAAATACAAAAAATTAGCCGGGCGCGGTGGCTCACGCCTGTAATCCTAGCACTTTGGGAGGCCGAGGCGGGCGGATCACGAGGTCAGGAGA	G	401.6	0/1 | 28,12	upstream	LOC100128108
18	12478306	132		ATGTGTGTGTAGCTAGGGTGTGTGTGTGCACGCATGCATGTGTAGCTAGGGGAGGTGTGTATGAAGCTAGAGTGTGTGTGTGCGCATGTGCGCGTGTAGCTAGGGTGTGTGTGTGAAGCGAGGGTGTGTATG	A	50.6	0/1 | 12,8	intronic	SPIRE1
20	60951951	132		ACCTGAGGTGGGGCCGCTTGGCCCCCACTCCCAAGAGGCCAGAAGCACTTGCCCTCCAGTCGTGACAACCAAAAATATCTTCTGAGTAGCCCCATGTCCCGGGGCTGAATCTCCCCGGTGAGACTCACAGCC	A	533.6	0/1 | 41,17	intergenic	LAMA5,RPS21
21	46921851	132		AGAAGGACCCTCAGGGGCCTCCGCAGCCGGTCACCTCCCTCTGCAGAAGGACCCTCAGGGGCTCCACAGCCGGTCACCTCCCTCTGCAGAAGGACCCTCAGGGGCCTCCGCAGCCGGTCACCTCCCTCTGCC	A	587.03	1/1 | 0,16	intronic	COL18A1
X	7858289	132		AAAATAAATAAGCGGAGCTTGCAGTGAGCCGAGATTGCGCCACTGCAGTCCGCAGTCCGGCCTGGGCGACAGAGCGAGACTCCGTCTCAAAAAAAAAAAAAAAAAAAAAAAAAAAAAAATAAATAAATAAAT	A	394.01	1/1 | 0,10	intergenic	VCX,PNPLA4
4	6172432	131		TCACCACCACCATCCCCATCCCCATCACCACCCTTGCCACCACAATCACCACCACATCCCCATCACCATCCCACCCTCACCACCACCACTACACTTCCATCACTATCACCACCATCCCAGAACCACCACAC	T	91.6	0/1 | 23,8	intronic	JAKMIP1
8	56676277	131		ATCAATATCTACCTAATTCAGTAAAAGTAACCCAATTCTTTACGAAATGATTACATACATTAATGGATATTGTTTTTTTATAGAGAAACAGATTTACAAAAGTTCATTATGCAATAAAAATTTATCAGTAC	A	664.03	1/1 | 0,16	intronic	TMEM68
21	11127669	131		TCATGCTGGAGCTTCTGGTGGGTGGACCATGCTGGAGCTTCTCATGGGTAAATCATGCTGGAGCTTCTGGTGGGTGGATCATGCTGGAGCTTCTGGTGGGTGGATCATGCTCGAGCTTCTGGTGGATGGAC	T	645.6	0/1 | 37,18	intergenic	TPTE,NONE
X	386281	131		GGCTGAGGTCATGGTTCATCCCGGGGTTGGGGGAGGGGACACCAGGACCCCCCAAAGGCCTGGTCGGCTGAGGTCATGGTTTATCCCGGGGTTGGGGGAGGGGACACCAGGACCCCCCAAAGGCCCGGTCA	G	413.66	0/1 | 1,13	intergenic	PPP2R3B,SHOX
1	205853579	130	130	TGTATATATATATATATGTGTATATATATACATATATATGTATATGTATATATATACACATATATATGTATATGTATATATATATACACATATATATATATATATACACATATATATATATATTTTGTGA	T	331.6	0/1 | 13,9	intergenic	PM20D1,SLC26A9
4	40404100	130		TACACGTATATGTATGTACATATATGCACACGTATATGTATGTACATATATGCACACGTATATGTATGTACATATATGCACACGTATATGTATGTACATATATGTACACGTATATGTATTACATATATGC	T	123.6	0/1 | 3,7	intergenic	CHRNA9,RBM47
5	87911880	130		TGGGGGGGTCAGCCCCCCGCCCGGCCAGCCGCCCCGTCCGGGAGGTGAGGGGCGCCTCTGCCCGGCCGCCCCTACTGGGAAGTGAGGAGCCCCTCTGCCTGGCCGGCCGCCCCGTCCGGGAGGGAGGTGG	T,*	35.87	1/2 | 0,1,6	intergenic	TMEM161B,gene-MIR9-2
7	349050	130		CCAACATGGAGAACCCTATCTCTACTAAAAATACAAATTAGCCAGGCGTGGTGGTGCATGGCTGTAATCCCAGCACTTTGGGAGGCCGAGGTGGGTGGATCACCTGAGGTTGAGAGTTTGAGACCAGCCT	C	233.01	0/1 | 0,10	intergenic	FOXL3,PDGFA
7	108884718	130		TAAAAAGTAATAGACATACTTTTTGTAACATAAAGTTTTGTCTAGTCTCTCACCCAACAGTTTCCATAAAAGTCTCTGGTCTTTCACCAAAGACTTTTTTAAAAAAATTTATTTGTTCCTATGAAGTGAG	T	215.6	0/1 | 35,12	intergenic	C7orf66,EIF3IP1
10	23635492	130		AGAAAAACACGCAGCACATGCATGAGGCAACTGCAAGAGAAATACCAACTAGGCCTTTGAAGGACTCTATTCCTTCTTCCTAAACCACTACTAGGGAAAACATTGTTTAAAGATGTCAGTGTTTTGGCTG	A	578.03	1/1 | 0,15	upstream	C10orf67
13	102813915	130		TGAAGAAAGAAAGAAGAAGAAGAAGAAGAAGAAGAAGAAGAAGAAGAAGAAGAAGAAGAAGAAGAAGAAGAAGAAGAAGAAGAAGAAGAAGAAGAAGAAGAAGAAGAAGAAGAAGAAGAAGAAGAAGAAG	T	488.6	0/1 | 3,13	intronic	FGF14
13	111284412	130		CTCGCGGTGAGTGTTACAGCTCTTAAGGTGGCGCGTCTGGAGTCTGTTCCTTCTGATGTTCAGATGTGTTCGGAGTTTCTTCCTTCTGGTGGGTTCGTGGTCTCTGTCTCAGGAGTGAGGCTACAGACCT	C	42.6	0/1 | 12,6	intronic	NAXD
14	21645573	130		ACCAGATAGTATTCCATTGTATGGATATACCATATCTTGTTTATCCATTCCTCAGGAGATGGACCTTTGGGATGTTTTATCCTTTTAGCTAATATGAATAATGCAGCTACAAACATTTATGCCCAAGTGT	A	376.6	0/1 | 44,18	intergenic	OR5AU1,HNRNPC
16	46417479	130		AATGGAAACATCGTCAAATGGAATGGAAAGGAATCATCGTCGAATGGAGTCGAATGGAATCATCAATGAATGAAATCGAATGGAATCATAATAGAACAGAATTGAATACAATCATCGTCGAATGGACTCT	A	10567	0/1 | 239,435	intergenic	NONE,ANKRD26P1
21	46921586	130		CCTCTGCAGAAGGACCCCCAGGGGCTCCACAGCCGGTCACCTCCCTCTGCAGAAGGACCCCCAGGGGCTCCACAGCCGGTCACCTCCCTCTGCAGAAGGACCCCCAGGGGCTCCACAGCCGGTCACCTCT	C	291.67	0/1 | 1,14	intronic	COL18A1
5	131120743	129		TATATATATCATATATATGATATATATGACATATATATATGATATATATGACTATATATATATCATATATATGATATATATGACTATATATATAGTCATATATATGATATATATGACTATATATATATC	T	430.02	1/1 | 0,10	intronic	FNIP1
6	134154546	129		GATATATATATACATATATATATACATATATATAGATATATATATAGATATATATATACATATATATATAGATATATATATAGATATATATACATATATATATAGATATATATATAGATATATATATAC	G	474.02	1/1 | 0,12	intergenic	EYA4,TCF21
7	158198958	129		TTGGCTGCACACTGAGATCCCGGTGGCTCATCCGTGAGACATTTGGCTGCACACTGAGATCCCGGTGGCTCATCCGTGAGACATTTGGCTGCACACTGAGATCCCGCAGTGGCTCATCCGTGAGACATG	T	554.02	1/1 | 3,15	intronic	PTPRN2
10	132182186	129		CCAACCAACCTATCAGCCAACCAACCAACCAATCTACCAGCCAGCTAACCAACCTACCAGCCAATCTACCAACCAACAAATCAACCAACAAACCAATCAACCAACCAGCCAACCAACCAACCAACCAAT	C	418.6	0/1 | 12,12	intergenic	GLRX3,gene-MIR378C
12	128181066	129		GATGATGGTGGTGGTGTTAGCAATAGGGGAGGGGCTGATGCGGGTGGTGGTGATTATAGTAAAGGGTGCTGATGTGATGGAAGGTAATGGTGTAGGTAATGATGTTGCTGGTGGTGCTAGTGGAAGTGA	G	475.02	1/1 | 0,14	intergenic	TMEM132B,TMEM132C
HSCHRUN_RANDOM_CTG4	64910	129		GCAGCGACCTCTGTTCTTCAGCCCTATCCGTTTCTATTCCTCTGACCCCGCCTCCTTTCTAAATGCAGCGACCTGTGTTCTTCAGCCCTGTCCCTTTCTATTCCTCTGACCCCGCCTCCTTTCTAAATA	G	522.6	0/1 | 10,42	intergenic	NONE,NONE
1	31649752	128	128	GGGAGGTGGGGGGGTCAGCCCCCCGCCCGGCCAGCCGCCCCGTCCGGGAGGTGAGGGGCGCCTCTGCCCGGCCGCCCCTACTGGGAAGTGAGGAGCCCCTCTGCCCGGCCAGCCGCCCCGTCCGGGAA	G	764.03	1/1 | 0,20	intergenic	PUM1,NKAIN1
2	1005300	128		GTTCTGATACTGGTGGGTCGTGTGTATGGCAGCCACACCTGTGTCCCCAGGAAGACTGCTGGTTCTGATACTGGTGTGGGTCGTGTGTATGGCAGCCACACCTGTGCCACATCAGGAAGACATGCTGC	G	245.6	0/1 | 29,11	intronic	SNTG2
2	40446946	128		CTTTGTTTGCTATGCATGAGATTGCTTGAAAAATGTGATTTAGCTCCAACAGAGCCTCCCTACTATAGGATTTTTTTTTTTTTTTTTTTTTTTTTTTTAGAAAATCAATACATCTTTCTGTCAAAATT	C	323.6	0/1 | 30,11	intronic	SLC8A1
2	129176830	128		GAGGCGCCCCTCACCTCCCGGACTGGGCGGCTGGCCGGGCGGGGGGCTGACCCCCCCACCTCCCTCCTGGACGGGGCGACTGGCCGGGCAGAGGGGCTCCTCACTTCCCAGTAGGGGCGGCCGGGCCC	G	520.27	1/1 | 2,15	intergenic	HS6ST1,PLAC9P1
2	171006736	128		CCTGGGAAGTGAGGAGCCCCTCTGCCTGGCCAGCCGCCCCGTCTGGGAGGGAGGTGGGGGGGTCAGCCCCCCGCCTGGCCAGCCGCCCCGTCCGGGAGGTGAGGGGCGTCTCTGCCCGGCTGCCCCTA	C	212.6	0/1 | 6,11	intergenic	UBR3,MYO3B
2	178216122	128		TGAGAGAGAGAGAGAGAGAGACAAGATCAGCTGGGGTGGTGTGTATGACAAGATGAGCTGGGGTGGTGTGTGTGTGTGAGAGAGAGAGACAAGATGAGCTAGGGTGGTGTGTGTGTGTGTGAGATTGA	T	87.6	0/1 | 5,6	intergenic	gene-MIR6512,AGPS
6	42230172	128		CAGAGAGAGAGAGAGAGAGAGAGAGAGAGAGAGGAGAGAGAGAGAGAGAGAGAGAGAGAGAGAGAGAGAGAGAGAGAGAGAGAGAGAGAGAGAGAGAGAGAGAGAGAGAGAGAGAGAGAGAGAGAGAG	C	407.6	0/1 | 2,11	intronic	TRERF1
11	91891271	128		GGAGGTGGGGGGGTCAGCCCCCCGCCCGGCCAGCCGCCCCATCTGGGAGGTAAGGGGCGACTCTGCCCAGCCGCCCCTACTGGGAAGTGAGGAGCCCCTCTGCCCGGCCAGCCGCCCCGTCCGGGAGC	G	829.03	1/1 | 0,23	intergenic	gene-MIR1261,FAT3
14	54670049	128		CCCATCCGGGAGGGAGGTGGGGGGCTCAGCCCCCCGCCCGGCCAGCCGCCCCGTCCAGGAGGTGAGGGGCACCTCTGCCCGGCCGCCCCTACTGGGAAGTGAGGAGCCCCTCTGCCCGGCCAGCTGCT	C	32.6	0/1 | 1,8	intergenic	BMP4,CDKN3
16	16873362	128		TTTATATATTATATATTATATAATATATAAATTATATATATTATATAATATATAATATATGTTATATAATATATGTTATATAATATATAATATATGTTATATAACATATATATTATATATTATATATA	T	68.6	0/1 | 4,4	intergenic	NPIPA7,XYLT1
18	55300109	128		GGGGGGCTGACCCCCCCACCTCCCTCCCGGACGGGGCGGCTGGCCGGGCAGAGGAGCTCCTCACTTTCCAGTAGGGGCGGCCGGGCAGAGGCGCCCCTCACCTCCCGGATGGGGTGGCTGGCCGGGCA	G	90.6	0/1 | 6,8	intergenic	NARS1,ATP8B1
20	52867057	128		CCCCCCCACCTCCCTCCCGGACAGGGCGGCTGGCCGGGCAGAGGGGCTCCTCACTTCCCAGTAGGGGCGGCCGGGCAGAGGCGCCCCTCACCTCCCGGACGGGGCGGCTGGCCAGGCGGGGGGCTGAT	C	286.6	0/1 | 8,17	intergenic	PFDN4,DOK5
X	3677296	128		GCCACCCATCCACTCACCCATCCATTCATCATTTCATCCATCATCCACCCATCCATCTACCACCAATTTGTCCATCATTCCATCCATCCATCCATCCATCCATTCACTAACCCATGCTACTCACCCAC	G	167.92	1/1 | 0,7	intergenic	PRKX,LOC389906
X	52886879	128		TAGAAAGAGGACTTATACCCAGGAGGCGGATCTTGCAGTGAGCCGAGATTGCACCACTGCATTCCAGCCTGGGCGACAGAGCTAGACTCCGTCTCAAAAAAAAAAAAAAAAAAGAAAGAAAGAAAGAA	T	385.6	0/1 | 23,11	intergenic	XAGE5,XAGE3
1	91634636	127	127	TAGACATATATGTACGAATATACATATGTATATACGTCTACATAGACATATATGTACGAATATACATATGTATATACGTCTACATAGACATATATGTACGAATATACATATGTATATACGTCTACAG	T	35.44	1/1 | 0,1	intergenic	ZNF644,HFM1
1	152084405	127	127	CCTGCTCGCGCCTCAGCTGCTGCTCGCGCCTCAGCTGCTGCTCGCGCCTCAGCTGCTGCTCGCGCCTCAGCTGCTGCTCGCGCCTCAGCTGCTGCTCGCGCCTCAGCTGCTGCTCGCGCCTCAGCTG	C	74.6	0/1 | 2,2	exonic	TCHH
2	167447893	127		TTTCAGAAATTTTCAGCTATTATGTCTGTGAAAATTTTCAGTTCTCCTTTCTCTCTTCTCAACTTCCAGAATTGTAATGGACCACAAAAGTTAGCTCTCTTTTTATACTATGACAGGCCAGTGAGAC	T	473.6	0/1 | 19,34	intergenic	SCN7A,XIRP2
2	242952606	127		TGCGTGATTGCCAGTGTGTACAGGGGGAACACACAGTGTGACCGCGTGATTGCCAGTGCGTACAGGGGGAACACACAGTGTGGCTGCGTGATTGCCAGTGCATACGGGGGGAACACAGAGTGTGACC	T	679.03	1/1 | 0,45	intergenic	FAM240C,NONE
8	122669354	127		CGGCTGGCCGGGCGGGGGGCTGACCCCCCACCTCCCTCCCGGATGGGGCGGCTGGCCGGGTAGAGGGGCTCCTCACTTCCCAGTAGGGGCGGCCGGGCAGAGGTGCCCCTCACCTCCCGGACGGGGT	C	99.6	0/1 | 24,7	intergenic	HAS2,ZHX2
13	114089449	127		AGGACCCGGCACCCACGCATAGAGTGAACATAGGTGTACCCTGTGACCCAGCACCGAGGCGTAGAGTGAACATAGGTGTACCCCGGGACCCAGCACCCAGGTGTAGAGTGAACACAGGTGTACCCCG	A	133.62	0/1 | 1,6	intronic	ADPRHL1
14	92023511	127		CCCCCCCACCTCCCTCCAGGACGGGGCAGCTGGCCAGGAAGAGGGGCTCCTCACTTCCCAGTAGGGGCGGCTGGGCAGAGGCACCCCTCACCTCCCGGACGGGGCGGCTGGCCGGGTGGGGGGCTGA	C	78.28	1/1 | 0,2	intergenic	PPP4R3A,CATSPERB
15	72689127	127		ACCCGGCCAGCCGCCCCGTCCGGGAGGTGAGGGGCACCTCTGCCCGGCCGCCCCTACTGGGAAGTGAGGAGCCCTTCTGCCCGGCCAGCAGCCCCGTCCGGGAGGGAGGTGGGGGGTCAGCCCCCTG	A	60.6	0/1 | 3,8	upstream	TMEM202
17	114095	127		CGCAGCACGTTGACAGCAGGATTACCCTTCGGAGCCGTGCGCGCTGGATGGGGACTCAGAATCCGCAGCACGTTGACAGCAGGATTACCCTTCGGAGCCGTGCGCGCTGGATGGGGACTCAGAATCT	C	386.6	0/1 | 9,11	intronic	RPH3AL
4	707010	126		CTTGTGGGTCCTGTGTGGCCTGGTGGGGGCTGTGGCTTCATGGGTCCTGTGTGGTCTGGTGGGGGCTGTGGCCTCATGGGGGCTGTAGCCTTGTGGGTCCTGTGTGGCCTGGTGGGGGCTGTGGCT	C	140.6	0/1 | 5,5	intronic	PCGF3
4	21758785	126		AGAAAGAAGGAAGGAAGGAAGGAAGGAAGGAAGGAAGGAAAGAAAGAAAGAAAGAAAGAAAGAAAGAAAGAAAGAAAGAAAGAAAGAAAAGAAAAGAAAAGAAAAGAAAAGAAAAGAAAAGAAAAG	A,*	203.84	1/2 | 0,6,15	intronic	KCNIP4
7	67113327	126		CGCAGTAGAGGTCTCTAGCAAAGATCTCTTTTAAATACCATAGTTTTTGAAAATGACAGATGCAGATGAAACACTTCAATGTTTAATGTCAAAGTTAATGAAAAATATAATTTGAAGGCAAGAGTG	C	172.6	0/1 | 26,9	intergenic	STAG3L4,AUTS2
8	43818929	126		GTGAAGTGCACATTCAACTCACAGAGATGAAACTTGATTCGATAGAGCAGTTTTGAAACACTCTTTTGGTAGAATTTCCAAGTGGATATTTAGAGCGTTTTGAAGCCTATGGTACAAAAGGAAATA	G	160.6	0/1 | 28,6	intergenic	POTEA,NONE
8	77215855	126		AGAAGGAAGGAAGAAAGGAAGGAAGGAAAAGAAGGAAAGAAAAAGAAAGAAAGAAGAACAACAGAGAGAGGCAGGGATGGAGGAAAGGAAGAAGAAAAAGAGAAATGGAGAAAGGGAGGAAGGAAG	A	815.03	1/1 | 0,24	intergenic	HNF4G,ZFHX4
8	89248981	126		CAACAACAAACAGAAGACCAGCCCTATGATCAAAGCTTTTCACCTTCTCTCACCTTGCGATGACTCACTTTTCAGAGCTGGGCCACTGCTCATCTCACCTGTTCCAACATTTACTCATCAGCTACA	C	64.6	0/1 | 20,6	intronic	MMP16
9	16847393	126		TCGGGGCGGGGGGGGGGGGGCGGCGGGCAACAACCCTGAAGCTTTCACTGAGCCTACATTACAAATTAAGGAAGTTGACTTTATAAAATTCATTTGGTTAAAAAGGAAAAAAGAATTGACCAAACA	T	306.6	0/1 | 8,9	intronic	BNC2
10	28042102	126		CCCTTCCTTCTTTCCTTCCTTCCTTTCTCCCTCTCTTTTCCCTCCCTTCCTTCCTTCCTTTCTTCCTCTCTCTCTTTTCCCTCCCTTCCTTCCTTCCTTCCTTTCTCCCTCTCTTTTCCCTCCCTT	C	61.6	0/1 | 2,3	intergenic	MKX,ODAD2
16	52904248	126		GTGGTGCACGACTGTAGTCCCAGCTACTTGGGAGGCTGAGACAGAAGAATTGCTTAAACCTAGGAGGTGGAGGTTGCAGTGAGCCAAGATGGTGCCGCTGCACTCCAGCCTCGGTGACAGAGTGAC	G	656.03	1/1 | 0,16	intergenic	TOX3,CHD9
19	30391017	126		TCACTTCCCAGTAGGGGCGGCCGGGCAGAGGCGCCCCTCACCGCCCGGACGGGGCGGCTGGCCGGGCGGGGGGCCGACCCCCTCACCTCCCTCCCGGACGGGGCGACTGGCCGGGCAGAGGGGCTC	T	92.6	0/1 | 6,4	intergenic	CCNE1,URI1
19	45732446	126		AATTAAATATATACATATATTTATGTATTAAATATATACATATATTTATGTATTAAATATATACATATATTTATGTATTAAATATATACATATATTTATGTATTAAATATATACATATATTTATGT	A	101.6	0/1 | 7,3	intronic	EXOC3L2
Y	22299719	126		CACTTAAAGTTGTTATGTCCAGAGTTTGTTCTTTCAGATGTGTCCAGAGTTTCTTTCTACTGGCAGGTTCATGGTCTTGCTCACTTCAATAATGAAGCTCCAGTCCGTTACGGTGAGTGTTACAGT	C	623.6	0/1 | 12,18	intergenic	KDM5D,EIF1AY
Y	22436387	126		TTTACAGCAATTAAAGGTGTTATGTCCAGAGTTTGTTCCTTCAGATGTGTCCAGAGTTTCTTCCTTCTGGCAGGTTCATGGGCTTGCTCACTTCAAGAATGAAGCTGCAGACCTTTACGGTGAGTG	T	55.6	0/1 | 11,3	intergenic	KDM5D,EIF1AY
Y	22508549	126		GTGGTGAGTGTTACACCACTTAAAGTTGTTATGTCCAGAGTTTGTTCCTTCTCGTGTTTCCAGAGTTTCTTCCTTCTGGCAGGTTCGTGGTCTTGCTCACTTCTTTAATGAAGCTGCAGACCTTAC	G	120.6	0/1 | 25,9	intergenic	KDM5D,EIF1AY
Y	22509302	126		TTGAGTGTTACAGCACTTACAGGTGTTGTGTCCAGAGTTTGTTCCTTCAGATGTGTCTAGAGTTTCTTCCTTCTTTCAGGTTCGTGGTCTTGCTCACTTCCTTAATGAAGCTGCAGACCTTACCGG	T	242.6	0/1 | 19,21	intergenic	KDM5D,EIF1AY
4	6005926	125		GATGGTGATGATGGTGATGGTGATGATGTGATGGTGATGATGATGGTGATGATGGTGATGGTGATGGTGGTGATGGTGATGGTGATGTTGGTGATGATGGTGATGGTGGTGATGATGTGATCGTA	G	58.6	0/1 | 1,2	intronic	C4orf50
6	33800287	125		GGGGCGGCCGAGCAGAGGCGCCCCTCACCTCCCGGACGGGGCGGCTGGCCGGGTCGGGGCTGACCCCCCCACCTCCCTTCCGGACAGGGCAGCTGGCCGGGCAGAGGGGCTCCTCACTTCCCAGT	G	78.04	0/1 | 12,2	intergenic	MLN,gene-MIR7159
7	6616742	125		CATAAAATAAAATAAATAAAATAAAATAAAATAAAATAAAATAAAATAAAATAAAATAAATAAAATAAAATAAATAAAATAAAATAAATAAAATAAAATAAATAAAATAAAATAAATAAAATAAA	C,CATAAAATAAAATAAAATAAAATAAATAAAATAAAATAAATAAAATAAAATAAATAAAATAAAATAAATAAAATAAAATAAATAAAATAAA	612.02	1/2 | 0,12,5	upstream	ZDHHC4
9	136154309	125		TTTCTGTTTCTGTGTCCTTCCCCTATTGGCTGGGGTAACGCAGTTTCTGTTTCTGTGTCCTTCCCCTATTGGCTGGGGTAACGCAGTTTCTGTTTCTGTGTCCTTCCCCTATTGGCTGGGGTAAG	T	312.6	0/1 | 18,10	intergenic	ABO,SURF6
11	108835056	125		TTATATTTATATTTTATATAAATATAAAAATATATATTTATATTTTATATAAATATAAAAATATATATTTATATTTTATATAAATATAAAAATATATATTTATATTTTATATAAATATAAAAATA	T	248.6	0/1 | 4,7	intergenic	DDX10,C11orf87
18	76569895	125		CACACACATGCACACACCACACGCATGCACACACATGCACACATACGTGCACATTCACACCACATGCATGCACACACACATGCACACACCACATGCATGCACACACATGCACACACCACACGCAA	C	65.6	0/1 | 11,6	intergenic	GALR1,SALL3
X	28248212	125		TCTATACATATAATACAGACATTATATATCTATACATATAATACAGACATTATATATCTATACACATAATACAGACATTATATATCTATACATATAATACAGACATTATATATCTATACATATAA	T	413.02	1/1 | 0,10	intergenic	DCAF8L1,gene-MIR6134
X	66103777	125		TCTTTCTGTCTGAAATGCTCTCAGTCCCTGCCCCTGACAGCTTTATTGCTCACTCCTTCCTCTCCTTCAAATATTTGTTCAAGTAAAACCTACTGAGACTTAACCACCCTATTTAATATTGCAAA	T	124.49	1/1 | 0,4	intergenic	EDA2R,AR
HSCHRUN_RANDOM_CTG17	131063	125		TCTTGTCTATGGTCTGCCTACAGGGGCGGTTTCACATATCCCTGAACTGATGACAAAGGTGATGTAACTCTTGCCTAGGCTTTGCCTAGAGGGGACATTGTGACATATCTCTGCACTGATCACCC	T	175.57	0/1 | 37,7	intergenic	NONE,NONE
7	68364665	124		ACTCTGTCAAAAAAAAAAAAAAAAAAAAAAAAGATTTTGTTCCTTTAAACATTGAAAAGGGCAGGGGAAAGCAGCCCAAAATAATTTCGAACTTCCTTTTTTTTTTTTTTGAGACGGAGTCTCC	A	51.6	0/1 | 9,4	intergenic	STAG3L4,AUTS2
9	139128789	124		TCACCTGGTGCCCGTCCTGTGCCACACCTGGAGCCTGTCCTGGGCCGGCGTCACCTGGAGCCCGTCCTGGGCCGGTGTCACCTGGAGCCTGTCCTGTGCCACACCTGGTGCCCGTCCTGTGCCA	T	55.6	0/1 | 8,4	intronic	QSOX2
13	56151096	124		TGTGCTCTAGCTTATGCACAGAGGTCAAGATCCCTTCCCCAACTCTCCACACTGCTGCAGCCACTGCTGCCTCTGAAAGCCAAAGCAAGCAAACCTTAAATCTGAGAGTCTGGGTATGTAAACA	T	439.02	1/1 | 0,11	intergenic	gene-MIR5007,PRR20A
15	79844915	124		GACTTATTTCAAATCTTGTAATGCAAAAATATGGATTACTTTTTCTTTTAAAGTATATGTAGTCGGTCTGTAAGCAAAAAATCATCATATGCTAAATCATAAAGAAAACACTGGTGAGTACCTT	G	943.03	1/1 | 0,24	intergenic	MINAR1,gene-TRC-GCA5-1
19	13739104	124		GTGAGACCCCTGTCTCTATTTTTAAAAGGAGAGGAGAGGGGAGGGGAGAAGAGGGGAGGGGAGAGGAGGAGAGGGAAGGGGAAAAGGAAGAGAGACCTGAAGCTTGAGACCAGCCTGGGCAACA	G	554.6	0/1 | 6,16	intergenic	CACNA1A,CCDC130
3	34891991	123		TTAAGATATATCTTAAGATTAGATATATCTTATCTTAAGATATATCTTAAGATAAGATATATCTTATCTTTAAGATATATCTTAAGATAAGATGTATCTTATCTTTAAGATATATCTTAAAGA	T,*	367.22	1/2 | 0,10,16	intergenic	PDCD6IP,ARPP21
4	188959366	123		ATCAAATTGCCTTTTTGTTTTGCTAATATTTAATACTCATGATAAAAAGATTTTAGACTGTAGCAGGTTTTTCTTTTTAACCCTGGTTATATTATTTGGCATGATTCAGATGTTGAAGTAGCC	A	714.6	0/1 | 27,22	intergenic	ZFP42,TRIML2
6	130582346	123		AGCACTTTGGTTTTGGTTTTGGTTTTGACTTGGTTTGAATTGCTTGACAGGACCGGTCTTGGGAACTTGCCTACTCCATTTGAGTGGAAGCGTGGCCTGATCACCCACGGCGTGCCTTTATCG	A	454.02	1/1 | 0,15	intronic	SAMD3
11	41096564	123		CTTTTTTTTTTTTTTTTTTTTTTATTTTTAATGTTTTTTTTTTTTTTTTATTATACTCTAAGTTTTAGGGTACATGTGCACATTGTGCAGGTTAGTTACATATGTATACATGTGCCATGCTGG	C	787.6	0/1 | 2,21	intronic	LRRC4C
11	134832009	123		TCACATCTGGCCACCGTCCGCTGCGCTCACATCTGGTCACCGTCCGCAGCGCTCACATCTGGCCACCGTCCGCAGTGCTCACATCTGGCCACCGTCCGCTGCGCTCACATCTGGTCACCGTCC	T	493.6	0/1 | 8,13	intergenic	B3GAT1,NONE
12	14945386	123		AGTAAAAACTCAATAAATATTAGCTGAGTGAGTATCAACTCAGAGTTGGGACGGCCATTTTCAGAACATGTGTGTTGATGAGAATATATAAGAAAAATCTGGCTGGGTTGGTGGCTCATGCCT	A	258.6	0/1 | 24,9	intronic	WBP11
12	133049408	123		AAGTGCGTGGGCAGCTCGTGAACCCGGTGTCCCCTCCTGGAGAGGACGTGGGCAGCTCGTGGACCCGGGTCCCTTCCTGGAGAGGACGTGGGCAGCTCGTGAACCCGGTGTCCCCTCCTGGAG	A	381.66	0/1 | 1,11	intergenic	GALNT9,FBRSL1
19	51342235	123		AGGGCTGGAGTCTGGACTCCTGGGTCTGAGGGAGGAGGGGCTGGGGGCCCGCACTCCTGGGTCTGAGGGAGCTGGGGCTGGGGAGGTCTGAGAGAGGTGGGGCTGGGGGGTTTAAGGGAGGTG	A	191.6	0/1 | 1,5	intergenic	KLK15,KLK3
20	55606894	123		GGTGTGTGTGTATGTGTGTGTGTGTGTGTATGTGTGTGTATGTGTGTGTGGTGTGTGTGGTGTGTGTATGTGTGTGGTGTGTGTGGTGTGTGTGTATGTGTATGTATGTGTGTGTATGCATGT	G	620.03	1/1 | 0,23	intergenic	TFAP2C,BMP7
1	27935376	122	122	TGTGTGTGTGTGTGTGTGTCTTCGATACTGTACCTGGGGTGTGTGTGTGTGTGTGTGTGTGTGTCTTCAATACTGTACCTGGGGTATGTGTGTGTGTGTGTGTCTTCGATACTGTACCTGGG	T	70.6	0/1 | 3,4	intergenic	AHDC1,FGR
1	74755168	122	122	GTGTCATTAGTCTTTTAGGTCTGCATGCCTCTCTCTATGACTTTTCCCAATCTTTGTTTTAATCAATAATCTTGTCTCCAGTCTAACATGGGAATTGTGCTCTCTGGCATAAAATGGGCTAC	G	311	1/1 | 0,10	intronic	FPGT-TNNI3K,TNNI3K
1	245077582	122		CAAAAAAAAAAAGCGTGAACCCGGGAGGCGGAGCTTGCAGTGAGCCGAGATCCCGCCACTGCACTCCAGCCTGGGCGACAGAGCGAGACTCCGTCTCAAAAAAAAAAAAAAAAAAAAAAAAA	C	266.6	0/1 | 21,14	intergenic	HNRNPU,EFCAB2
2	1526017	122		TGCCCGCCACCGTGCCCTCACAGTCTCTCTACCCCACACCGGCCCTGCCACCTTGCCCTCACAGTCTCTCTACCCCACACCTGCCTGCCACCGTGCCCTCACAGACTCTCTACCCCACACCG	T	374.6	0/1 | 8,11	intronic	TPO
7	21587706	122		ACCCAACCCATTAATGGGTTATTAATTTCAGCATTTTTTGCTAGTTTGTTGGCTAGGGTTGTTCTTGTAAAGCTTTTGTGATGGTGCCATCTGGGGCGGTATTCTTGGGAATGACAACACTT	A	483.6	0/1 | 20,18	intronic	DNAH11
8	47880230	122		TGAGAGCTGATTGGTTTTTTTTTTTTTTTTTTTTTTTTTTTTTTTTTTTTTTTTTTTTGAGACGGAGTCTCGCTCTGTCGCCCAGGCTGGAATGCAGTGGCGGGATCTCGGCTCACTGCAAG	T	381.6	0/1 | 14,18	intergenic	ASNSP1,SPIDR
14	106925590	122		GAGCTAGGAAGATAGTGCTAGTTAACCTTGGTGTGCCTGATTTAATTCTAGCAGACATTAATCTAGTTGTTGCTCTGATGGCTTCATACAGGTGTTATTCAAGCCTGCCATCAAGTTTCTCA	G	1006.03	1/1 | 0,30	downstream	IGHV3-43
16	46451364	122		CATCATCAAATGGAATCGAATGGAATCATCAAATGGATGCAAATGGAATCATCATCGAATGCAATCAAATGTAATTATCGTATGGACACCAATGGAATCATCATTGAATGGAATCGAATGGA	C	1299.6	0/1 | 105,39	intergenic	NONE,ANKRD26P1
22	34069804	122		TCCTGGGTTACACGACCACGCCCAGCTAATTTTGTGTGTTGTGGGTGTATTTTTAGTAGATACGGGGTTTCGCCATGTTGGCCAGGCTGGTCTTGAACTCCTGACCTCATGTGATCCACCTG	T	493.02	1/1 | 0,16	intronic	LARGE1
X	159171	122		AGCAGACTGTGCAACCTTTAGAGTCTGCATTGGGCCTAGGTCTCATTGAGGGCAGATAGAGAGCAGACTGTGCAACCTTTAGAGTCTGCACTAGGCCTAGGTCTCATTGAGGACAGATAGAG	A	1161.6	0/1 | 18,32	intergenic	NONE,PLCXD1
1	2876572	121	121	ACGACTGGAGTGAAGCCTGGGACCTGCCCCACGACTGGAGTGAAGCCTCGGACCTGCCCCGCGACTGGAGTGAAGCCTCGGACCTGCCCCGCGACTGGAGTGAAGCCTGGGACCTGCCCCG	A	429.6	0/1 | 18,12	intergenic	TTC34,ACTRT2
2	239685178	121		GAAGTCACTGAGCATGGAAAGAGGAAGGACGTTTGTCAGAGAAGTCACTGAGCATGGAAAGAGGAAGGACGTTTGTCAGAGAAGTCACTCAGCATGGAAAGAGGAAGGATGTTTGTCAGAC	G	308.61	0/1 | 2,9	intergenic	ASB1,TWIST2
2	240654865	121		GGAGTGGAGGGGCTCAGGGCCCTGGAATAGGGAGTGGAGGAGTTCAGGACCCTGGAATAGTGAGTGGAGGGGTTCAGGACCCTGGAATAGTGAGTGGAGGGGTTCAGGACCCTGGAATAGT	G	586.6	0/1 | 4,18	intergenic	HDAC4,gene-MIR4786
4	165380005	121		ATGACTTGTTGAATGGCTTTGACCAAAATGCTGATAATCATGTGGTCAGTGAAGTCCAGGATGACTTGTTGAATGGCTTTGACCAAAATGCTGATAATCATGTGGTCAATGAAGTCCAGGC	A	280.6	0/1 | 16,9	intergenic	MARCHF1,SMIM31
9	46282386	121		AAAGAAAGAAAGAAAAAAAGATGAAAGAAACAAAGAAAAAAGGAAGAAAGAGAGAAAAAAAGACAGAGAAAGGAAGCAAGAAAGCAAGCAAGCAAGCAAGCAACCAAGCAAGCAAGCAACC	A	35.44	1/1 | 0,1	intergenic	NONE,FGF7P6
10	73256581	121		GGTGTACAGATGGACAGTTGGGATGTCAAAAGGGCTACAGGTGATTCTAAGCTGCAGCCAGGGCTGAAATGACCCTTTGTTGCACTGGGACAGAGGCCCAAGACGGAAGGGATGCCCCGGA	G	669.03	1/1 | 0,18	intronic	CDH23
12	691440	121		TGTGAATGAATGAATGGACGCAGGCAGGCAGGCATGCTAGAGTGAATGAATGAATGGACGCAGGCAGGCAGGCATGCTAGAGTGAATGAATGAATGGGCGCAGGCAGGCAGGCATGCTAGA	T,TGTGAATGAATGAATGGACGCAGGCAGGCAGGCATGCTAGAGTGAATGAATGAATGGGCGCAGGCAGGCAGGCATGCTAGA	305.02	1/2 | 2,7,3	intronic	NINJ2
12	133049680	121		TGTCCCCTCCTGGAGAGCGCGTGGGCAGTTCGTGGACCCGGGTCCCTTCCTGGAGAGGACGTGGGCAGCTCGTGGACCCGGGTCCCTTCCTGGAGACGACGTGGGCAGCTCGTGGACCCGG	T	360.02	1/1 | 0,10	intergenic	GALNT9,FBRSL1
20	37007675	121		AGCCGCCCCGTCCGGGAGGGAGGTGGGGGTCAGCCCCCTGCCCGGCCAGCCGCCCCGTCGGGGAGGTGAGGGGCGCCTTTGCCTGGCCGCCCCTACTGGGAAGTGAGGAGCCCCTCTGCCC	A	340.6	0/1 | 12,12	intergenic	LBP,RALGAPB
1	6066657	120	120	CCCTCAGCTCAGCTCCCACATCCCCCCACTCCACCCTCACCCCTCAGCTCAGGTCCCACATCCCCCACTTCACCCTCCACCCCTCAGCTCAGCTCCCACATCCCCCACTTCACCCTCACT	C	75.49	1/1 | 0,4	intronic	KCNAB2
1	211285183	120	120	GCTGTACTGTCTGGGAAGTGAGGAGCACCTCTGCTTGGCTGCCCACCATCTGGGAAGTGAGGAGTGCCTCTGCCTGGCTACTGCACCGTCTAGGAAGTGAGGTGCCCCTCTGCCTGGCCA	G	285.77	0/1 | 1,12	intronic	KCNH1
1	219584468	120		GGGACGTGGAGAGTCTTTATATCTAGCTCAGGGATTGTAAATACACCAATCAGCACCCTGTGTTTAGCTCAAGGTTTGTCAGTGCACCAATCGACACTCTGTATCTAGCTGCTCTGGTGA	G	223.6	0/1 | 16,10	intergenic	LYPLAL1,ZC3H11B
3	34891980	120		TATATCTTATCTTAAGATATATCTTAAGATTAGATATATCTTATCTTAAGATATATCTTAAGATAAGATATATCTTATCTTTAAGATATATCTTAAGATAAGATGTATCTTATCTTTAAG	T	551.6	0/1 | 10,15	intergenic	PDCD6IP,ARPP21
4	21292928	120		TGTGGAGTGTGCTAGAGTGTGCACCCATGAGTCTAGCATATGTTTATACAAACATTTGTGTACAAATAGGTATGTGTAGATGCACATACAAAATTATAAACCTCACTGATCTTAATAACC	T	376.6	0/1 | 12,10	intronic	KCNIP4
7	107529120	120		GTCTAGCTCAAGGTTTGTAAATGCACCAATTAGCACTCTGTGTCTAGCTAATCTGGTGGGGAATTGGAGAATCTTTACGTCTAGCTAAGGGATTGTGAATGCACCAATCGTCACTCTGTA	G	611.03	1/1 | 0,20	intergenic	SLC26A3,DLD
10	132454368	120		GGACGTGCAGGTGGGGGTGGGGCGGGCGTGCAGGTGGGGGTGGGGCGGACGTGCAGGTGGGGGTGGGGCGGGCGTGCAGGTGGGGGTGGGGCGGACGTGCAGGTGGGGGTGGGGCGGACA	G	695.03	1/1 | 0,16	intergenic	GLRX3,gene-MIR378C
15	64664107	120		TTTTTAACCCACCTCCTGCACAAAAAATGGTCAATTTTTAAGTTGTAAAAATTATTCAACATGTACAAAGTCACCTCTTAATTTCAAGATTAATCAAATACGCCTTCAAAGGAAATCAAC	T	389.6	0/1 | 24,16	intronic	PCLAF
15	70656751	120		AAAGAAAGAAAGAAAGAAAGAAAGAAAAGAAAGAAAGAAAGAAAGAAGGAAGGAAGGAAGGAAGGAAGGAAGGAAGGAAGGAAGGAAGGAAGGAAAGAAAGAAAGAAAGAGAAAGAAAGG	A	51.6	0/1 | 6,2	intergenic	TLE3,UACA
17	5144422	120		GTGATATGTTCCTTCCCTACCCTAACTAATCCATCCACCTTGTGATATGTTCCTGCCCTTCCCCAACTAATCCATCCACCACTGTGACATGTTCCTGCCCTACCCTAACTAATCCATCCA	G	459.6	0/1 | 7,17	intergenic	SCIMP,RABEP1
21	41957248	120		TAAAGAAAAATGCTGCGTGAACCCGGGAGGCGGAGCTTGCAGTGAGCCGAGATCCCGCCACTGCACTCCAGCCTGGGCGACAGAGCAAGACTCCGTCTCAAAAAAAAAAAAAAAAAAAAA	T	108.6	0/1 | 18,6	intronic	DSCAM
1	3098371	119	119	CGGTCTTACACATGCGGTCTTACACATTCAGTCTTACACACGGTCTTACACACGCAGTCTTACACACGGTCTTGCACACGCAGTCTTACACACGGTCTTACACACGCAGTCTTACACAT	C	885.03	1/1 | 0,24	intronic	PRDM16
1	142653752	119	119	ACAAACATTCAGACACTCGCAGCAGTGTTCTGGAATTCTATGTGAGGGACAGACATTCAAACCCCAACAGCAGTGTTCTAGAATCCTATGTGAGGGACAGACGTTCAGACCCCAGCAGC	A	1164.6	0/1 | 99,35	intergenic	NONE,ANKRD20A12P
3	190725557	119		AAGAAAGAAAGAAAGAAAGAAAGAAAGAAAGAAAGAAAGAAAGAAAGAAAGAAAGAAAGAAGGAAAGAAAGAAAGAAAGAAAGAAAGAAAGAAAGAAAGAAAGAAAGAAAGAAAGAAAG	A	220.97	1/1 | 0,9	intergenic	GMNC,OSTN
4	60589089	119		TTTCAGGTACGCAAATCAGACTCAGATTTGGTCTTTTCACATAGTCCCACATTTCTCAGAGGCTTTGTTCACTTCTTTTTACTCTTTTTTCTCTAAACTTCTCTTCTCGCTTCATTTCA	T	719.03	1/1 | 0,20	intergenic	NONE,gene-MIR548AG1
5	75435663	119		TTAGAAGCTCTTGAAAGTATTTTTTTTTTTTTTTTTTTTTTTTGAGACAGAGTCTCACTCTGTCGCCCAGGCCGGACTGCGGACTGCAGTGGCGCAATCTCGGCTCACTGCAAGCTCCG	T	1296.03	1/1 | 0,34	intronic	SV2C
5	177412849	119		CGGCGAGTGTGGGCAGGGCGAGTGTGGGCAGGGCGAGTGTGGGCAGGGCGAGTGTGGGCAGGGCGTGTGGGCACGGCGAGTGTGGGCACGGCGAGTGTGGGCACGGCGAGTGTGGGCAG	C,*	435.01	1/2 | 0,11,11	intergenic	LOC728554,PROP1
6	166995487	119		ACAGGGAGAGGTGAGATGGGGTGGGACGTCCACTGGGCAGGTGGGCTGGGCAGGAGGGCCCAGGGAGAGATGAGATGGGGTGGGACGCCCACTGGGCAGGTGGGCTGGGCAGGAGGGCC	A	64.6	0/1 | 8,6	intronic	RPS6KA2
10	310823	119		GCTGTAGGGTACAGGGCATGGGGTACGGTGTCTGGTGCATGTCACTAGGTTGACTCACAGCTGTAGGGTACAGGGCATGGGGTATGGTGTCCGGTGTATGTCACTAGGTTGACTCATAA	G	299.6	0/1 | 11,10	intergenic	ZMYND11,DIP2C
11	964776	119		CAAAGGAAATAATCCCAGATGGAAGCGTGGAAATGGAAAGCATGGAACGGGCAGGAAATTAAAGGAAATAATCCCAGATGGAAGCGTGGAGATGGAAAGCATGGAACGGGCGGGAAATT	C	556.03	1/1 | 0,24	intronic	AP2A2
11	1971844	119		TGTTTCCCGCCCACCCCTGTTGTGAGTGGACACGCGGGGGTCTGCAGGGTTAGCTACCCTGTTTCCCGCCCACCACTGTTGGGAGTGGACACGCGGGGGTCTGCAGGGTTAGCTACCCC	T	299.01	1/1 | 0,8	intronic	MRPL23
11	82600046	119		TAAGACATGTGCCATAAAAGTACAAAAAAAGATTTGACCAATCACACACTGTCCAGGAGATTTAAAAATGGGCTGGGTGCAGTGGCTCCCACCTGTAATCCCAACACTTTGTGAGGTAC	T	152.6	0/1 | 45,8	intronic	PRCP
12	129193066	119		GACTCACCATCATCCACACCAGTGCTCAAAGTCAGCAAGCAGGAGGGCGTTCATTCATACACTCACCATCATCCACACCAGTGCTCAAAGTCAGCAAGCAGGAGGGCGTTCATTCATAC	G	740.03	1/1 | 0,17	downstream	TMEM132C
12	130123041	119		TATATAAACATATATAAATATATATAAATATATAAACATATATAAATATAAACATATATAAATATATAAACATATATAAATTATATATAAATATATATTTTTATATATATATAAATTCA	T	181.6	0/1 | 7,5	intronic	TMEM132D
14	71634676	119		GTCTGGTGGGGACTTGGAGAACCTTTATGTCTAGCTAAGGGATTGTAAATATACCAATCAGCACCCTGTGTCTAGCTCAGGGTTTGTGAATGCACCAGTGGACACTCCTATCTAGCTAC	G	600.03	1/1 | 0,16	intergenic	PCNX1,SIPA1L1
17	25290497	119		AACCCCTGTTAAGGAGAATTAACAAAGTGTGATTATTAAAGGAGCACTGACTTGGGAGTGAGACCTGGAGGCCCACACCCTTGGTTAAGACATTATACCACCTTGAGTCTGGCCTGTTG	A	456.04	0/1 | 147,24	intergenic	NONE,gene-MIR4522
18	13498009	119		GTGGACACTGGAGAATCCTTCTCCACACACGTCCCGCCATGGACACTGGAGAATCCTTCTCGCCATACACGTCCTGCTGTGGACACTGGAGAATCCTTCTGCCCACACAAGTCCTGCCA	G	182.6	0/1 | 15,17	intronic	LDLRAD4
21	41346309	119		TTGTTGGCCTCCTTTTCCTATTGCCTTCTCCTCTATGCCTGTGTCTGAAATTGCCATAGGTGTTGGCCTCCTTTTCCTATTGCCTTCTCCTCAATGCCTGTGTCTGAAATTGCCATAGG	T	251.6	0/1 | 9,11	intergenic	PCP4,DSCAM
Y	22510638	119		GTCTTGCTCACTTCAAGAATGAAGCTGCCGACCTTAGTGGTGAGTGTTACAGCACTTAAAGGTGTTATGTCCAGAGTTTTTTCCTTCAGATATGTCCAGCGTTTCTTCCTTCTGGCAGA	G	52.6	0/1 | 10,7	intergenic	KDM5D,EIF1AY
4	122232649	118		TGAAATCGGAGGTGGAGGTTGCAGTGAGCTGAGATTGCCCTACTGCACTCCGGCCCAGGCAGCAGACTGAGATTCATCTAAAAAAAAAAAAAAAAAAAAAAAAAAAAAGACAGTCATG	T	342.6	0/1 | 10,10	intergenic	TNIP3,QRFPR
5	1037047	118		TGTGGATGGCAGGCGGGCAGTGTGGACGGCGGGCAGTGTGGACAGCGAGCAGTGTGGATGGCAGGCAGGCAGTGTGGATGGCGGGCAATGTGGATGGCAGGCAGGCAGTGTGGACGGC	T	364.6	0/1 | 15,11	intronic	NKD2
5	11311441	118		GCCCTCACACTCCCCATACACCCTCAACCCACATGTACATATACTCTAACATTCTCTCCATGCACCCTCACCTCACATGCACATACACTCTCATACCCACTCACCCTCACCCCACATT	G	109.6	0/1 | 2,7	intronic	CTNND2
8	70538354	118		CACAATCCCTGAGCTAGACATAAAGGTTCTCCAAGGCCCCACCAGAGCAGCTAGATACAGTGTCGATTGGTGCAGTCACAAACCTTGAACTAAACACAGGGTGCTGATTGGTGTGTTT	C	223.6	0/1 | 8,10	intronic	SULF1
8	140014070	118		CCAGGCTGGGCTGCATCCTGCCCTGTGCTTTCACCTGTCACAGGCTGTGCTGCATCCTGCCCTGTGCATTCATCTGTCACAGGCTAGGCTGTGCCCTACCCTGTGCATTCATTTGTCA	C	222.6	0/1 | 17,11	intergenic	COL22A1,KCNK9
8	140759713	118		AGGGGTCAGAGCAGGTGGGAGGTGTGCAGGATCAGAGAAGATGCAGGGGGTACACACAGCAGGAGTCAGAGCAGGTAGGGGGGGCGTACAGGGGTCAGAGTGGGTGTGGGGGTGTCCC	A	53.6	0/1 | 3,6	intronic	TRAPPC9
11	17072276	118		GGAGAGGCTCCTCACCTCCCAGACGGGGCGGCTGCCGGGCGGAGGGGCTCCTCACTTTTCAGACGGGGTGGTTGCCAGGCAGAGGGTCTCCTCACTTCTCAGACGGGGCGGCCGGGCA	G	39.6	0/1 | 7,3	upstream	OR7E14P
12	124709001	118		CATCTGTAATCCCAGCTACTCGGGAGGCTGAGGTGGGAGGATGGCTCGAGCCTAGAAGTTCGAGGCTGGAGTGAGCTGTGATGGTGCCGCCACACTTCAGCCTGGGTGACAGAGTGAG	C	122.6	0/1 | 15,8	intronic	ZNF664-RFLNA
17	80666750	118		GTGCCCTGCCCCCTTACCACCTGCCCCACCCACTGCCCCCGTGCCCTGCCCCCTTACCACCAGCCCCACCCACTGCCCCCGTGCCCTGCCCCCTTGCCACCTGCCCTGCCCACTGCCC	G	571.03	1/1 | 0,17	intergenic	RAB40B,FN3KRP
X	108455815	118		CTGATTATTAGAAAAAATCCAAATCAAAACCACATCATGGTACCATCTCACACCAATCAAAATGGCTATCATTAAAAAGTCAAAAAATAACAGGTGCTGGCAAGGTTATGGGGGAAAA	C	258.97	1/1 | 0,7	intergenic	IRS4,GUCY2F
X	120481510	118		GGAGAGAAGGGGTCGGGGGGTTCTTGCCCCTTAGAAAAGCGGAGAAGGGGTAGAGACATGGAGAGAAGGGGTCAGGGGGTTCTTGCCTCCTAGAAAAGCGGAGAAGGGTAGAGACACA	G	126.26	1/1 | 0,5	intergenic	GLUD2,gene-MIR3672
1	4059839	117	117	GCCACAGAGAGGGGAGGGGGCCACACTGCCGACGGGGCAGGCCTGGAGTTGCAGGACGTGTCACAGAGAGAGGAAGGGGCCACACTGCTGACGGGGCGGGCCTGGAGTTGCAGGACA	G	1110.03	1/1 | 0,25	intergenic	C1orf174,AJAP1
1	4392960	117	117	CAGATCCAGCCCAGGAAACCCCTTCCCTAGAGACCGAGCCCAGGAAACCCCTTCCCTACAGACCCAGCCCAGGAAACCCCTTCCCTAGAGACCCAGCCCAGGAAACCCCTTCCCTAG	C	258.02	1/1 | 0,11	intergenic	C1orf174,AJAP1
10	6248784	117		GCTCCTCACTTCCCAGACGGGGTGGCGGCCGGGCAGAGACGCTCCTCACTTTCCAGACTGGGCAGCCAGGCAGAGGGGCTCCTCACATCCCAGACGATGGGCGGCCAGGCAGAGACA	G	75.04	0/1 | 4,2	intronic	PFKFB3
16	51048025	117		ACCTTCTCAGCGTGCCCCTTCTCCTCCCTAGGCAGGGTCTCCTTCTCAGCATATCCCCTTCTCCTCCCTAGGCAGGGTCTCCTCAGCTTGCTCCCTTCTCCTCCCTAGGCAGGGTCT	A	36.6	0/1 | 11,2	intergenic	CYLD,SALL1
17	36542982	117		ATATATATATATATGTGTGTATATATATATATGTGTGTATATATATATATATGTGTGTATATATATATATATGTGTATATATATATATATATGTGTGTATATATATATATATGTGTG	A	300.98	1/1 | 0,7	intronic	SOCS7
18	72724231	117		CACATAGTGTATGTACACATAGTGTATGTACACATAGTGTATGTACACATAGTGTATGTACACATAGTGTATGTACACATAGTGTATGTACACATAGTGTATGTACACATAGTGTAT	C	386.02	1/1 | 0,10	intronic	ZNF407
19	51002293	117		CGGAGAGAGACAGAGGGAGAGAGGGAGAGAGAGAGACGGAGAGAGAGAGACGGAGAGAGGGAGAGAGAGAGACGGAGAGAGAGACAGAGGGAGACGGAGAGAGAGAGACGGAGAGAG	C	62.6	0/1 | 5,3	intergenic	EMC10,JOSD2
Y	58972653	117		TCCATTCCAATCAAGTCCATTTCATTCCAGTCCATTCCATTCGATTCCCTTCCATTCGATTCTATTCCATTCGATTCTATTCCATTCGATTCTATTCCATTCAATTCTATTCCATTC	T	943.6	0/1 | 156,34	intergenic	NONE,SPRY3-2
1	171190122	116	116	CGAGAGAACTCAGGAGGGGAAAAGGAAACGGGATGACAGAGAGAGAGAGAGAAACAGAGTGCAAATGAGAGAGAGATAAATAGATGGAAAGAGTAAGTAAGAGAGAAACTGGAAGA	C	234.6	0/1 | 21,8	intergenic	FMO2,FMO1
2	1358401	116		TTTCTCATCTGTAAAGTGGGTACGTTTCCATGGGGGAAGTGGAAGACCCCGCGCTGGAGCTCAGGGACTGGCTGTTCCGAGGCAGAGCGGCTGACTGAGTTCCCTGAGCCTCCGCG	T	237.6	0/1 | 18,10	intronic	SNTG2
3	105381369	116		ATAAGTACAAGAATGTGAGCCACAGAATATAAATAGTACATCTTCTGGGTTACCAATTTTCTTAAAAGATATAAGGTCATTAATATTTTAAAGCACTGAAATGAATACAGATACAC	A	283.6	0/1 | 30,11	intronic	CBLB
5	20557968	116		TAATGTTATAGTTATATAACATTAAATGTTATAGTTATATAACATTTAATGTTATAGTTATATAACATTTAATGTTATAGTTATATAACATTTAATGTTATAGTTATATAACATTA	T	120.95	1/1 | 0,2	intronic	CDH18
6	74849698	116		CTTTCCAACAGCACACAGTTTTGGAGAACTACCTTCCTCTATTGCATAGTAACTGACCAATTTTGGGGGGAAGCAGGGGATTGCCTTTATCCCAGCTCCCAGAGTGAGTCCTCACA	C	754.03	1/1 | 0,18	intergenic	CD109,COL12A1
12	114029107	116		GAAAGAAAGAAAGAAAGAAAAAAGAAAGAAAGAAAGAAAGAAGGGAGGGAGGGAGGGAGGGAGGGAGGGAGGAAGGAAGGAAGGAAGGAAGGAAAGAAAGAAAGAAAGAAAGAAAA	G	103.6	0/1 | 3,4	intergenic	LHX5,RBM19
13	32463660	116		ATATATGTATATATACATATATATACGTATATATATATGTATATATACGTATATATACGTATATATATATGTATATATATATATATATTTTTTTTTTTTTTTTTTTGAGACGGAGT	A,*	313.24	1/2 | 0,8,5	ncRNA_intronic	EEF1DP3
16	89299460	116		TCTGCGTATGCAACTCAGCTCGCACTGCGTATGCAACTCAGCTCGCACTGCGTATGCAAGTCAGCTCGCTCTGCGTATGCAACTCAGCTCGCTCTGCGTATGCAACTCAGCTCGCA	T	545.02	1/1 | 1,14	UTR3	ZNF778
18	8634164	116		ATGGTGACTCACACCTGTAATCCCAGCACTTTGGAAGGCCAAAGCAAGAGGATCACTTGAACCCAGGAGGTCGAGACCAGCCTGGGCAACATAGTGGGACTCCATCTCTCTCTCTC	A	217.6	0/1 | 10,8	intronic	RAB12
2	240072280	115		TACAGCAGCAGGAAGTCTCACCGCGCTGCACCTCCTGAAGTATGTACCACACCTTCACATACAGCAGCAGGAAGTCTCACCACACTGCACCTCCTGAAGTATGTACCACACCTTC	T	452.6	0/1 | 11,14	intronic	HDAC4
6	23291477	115		ACATACATTATACATAGTATATAATGTATATTATACATTATACATAGTATATAGTATATTATACATTATACATAGTATATAGTATATTATACATTATACATAGTATATAGTATAT	A	481.02	1/1 | 0,11	intergenic	HDGFL1,NRSN1
6	170703674	115		CGCCTCCGTGGACACCGCAGCATGCCAGCACGAGGCCACGCCTCCGTGGACACCGCAGCATGCCAGCACGAGGCCACGCCTCCGTGGACACCGCAGCATGTCAGCACAAGGCCAT	C	436.03	1/1 | 0,21	intronic	FAM120B
10	71314954	115		CATATATATATACATATATGTGTATATATATATATATGTATATATGTATATATATATGTATATATGTATATATATATATGTATATATGTATATATATATATGTGTATATATGTAT	C	979.6	0/1 | 7,24	intergenic	TSPAN15,NEUROG3
13	51760758	115		GTAATATAACAGATTAAGAAAAAACCTTACATCTCTGAATTTTAATTAAAAGTATCGATATAAATTCATAAGACTACATAGCATAGAGTTGTCGGAGGTATGTATTAACTCTGCC	G	452.6	0/1 | 13,15	intergenic	C13orf42,FAM124A
17	20460058	115		GCTCCCTCTCCCTCTCCCTCTCCCTCTCCCTCTCCCTCTCCCTCTCCCTCTCCCTCTCCCTCTCCCTCTCCCTCTCCCTCTCCCTCTCCCTCTCCCTCTCCCTCTCCCTCTCCCT	G	126.26	1/1 | 0,3	intergenic	KRT16P3,CDRT15L2
17	77438304	115		AGAGAGAGAGAGAGAGAGAGAGAGAGAGAGAGAGAGAGAGAGAGAGAGAGAGAGAGAGAGGGAGAGAGGGAGGGAGAGAGAGGGAGAGAGAGGGAGTGAGGGAGGGAGAGAGAGG	A	325.61	0/1 | 1,8	intronic	RBFOX3
18	2472723	115		GTCTCTTGCGTTTTTGGCTGTGAAAAGTGGAAGGGCCACATCTCTCTTTCTGGAAAAGGTTTAAAAAATGTGCTACAAAGGAATTATTTATTTGGGATTTTGGTCTTGTATGATA	G	708.03	1/1 | 0,16	intergenic	ADCYAP1,METTL4
7	93169987	114		GTTATACATCTTTATTATATTTTATATATTATATTTTATATATATTATATATTTATATTATATAATATTATATTTATATTATATAATATTATATTTATATATTATATTTTATAT	G	503.6	0/1 | 12,14	intronic	CALCR
8	145005448	114		CTTGGCTGACCTCTACACCTCCCATGGTGCCTCCCAACTCCTGCTGGCCCCTCCAGTTGCCCCCTAGTCTCCAGAGTACCCATGCAGCCCAGAACATCCTGCCTCATTCCCGCT	C	751.03	1/1 | 1,25	intronic	PLEC
11	349903	114		CCCACACACACCCACACACACACCACACACACAACACACACCCCCCACACACAAACACCACACACACACCACACACAAACACCACACACACACACCACACACAAACACACACCA	C	406.03	1/1 | 0,17	intergenic	IFITM3,B4GALNT4
14	99986789	114		ACCTCAGTTCATCCCATTCCTGGGGGCCTGCCCGCCGACCAGCCCCAATCACGGCCCCTGCACCTCAGTTCATCCCACTCCTGGGGGCCTGCCCGCCGACCAGCCCCGATCACG	A	692.03	1/1 | 0,20	intronic	CCDC85C
17	32484889	114		AGTGTGTGTGTGTGTGTGTGTGTGTGTGTGTGTGTGTGTGTGTGTGTGTATTCTGATCCTGGATTTGTCAGATGGAAGTACATTTGGGCAGTGTGTGTGTGTGTGTGTGTGTGT	A	373.6	0/1 | 7,10	upstream	ASIC2
X	1417510	114		ACCCCTACACTCTCCTACCCATGACCCCTGGTGGAACCCTACAGTCCCCTACTCACGACCCCTACACTCTCCTACCCATGACCTCTGGTGGAACCCTACAGTCCCCTACTCACG	A	145.01	1/1 | 0,6	intronic	CSF2RA
Y	22238376	114		AACCTGCCAGAAGGAAGAAACTCTGAACACATCTGAAGGAACAAACTCTGGACATAACACCTTTAAGTGCTATGACACTCACCGTAAAGTTCTGCAGCTTCATTCTTGAAGTGT	A	50.6	0/1 | 7,5	intergenic	KDM5D,EIF1AY
2	240854056	113		CACACATACATACACAGACACACACAAATATACAGACACAGAGATACACACACACACAGAGAACACATACATAGACACACACAAATATACAGAGATACACATACACACACAGA	C	523.6	0/1 | 5,13	intergenic	HDAC4,gene-MIR4786
7	158041473	113		TCACATATGTGCATATAGATGACACACGTGCACACATGCCACACGCATGCACCCACGTCACATACATGCACATACACATGCACACACCACACATATGCACGCATCACACGCAG	T	168	1/1 | 0,5	intronic	PTPRN2
9	79673729	113		GAAAGAAAGAGAAAGAAAGAAAGAAAGAAAGAAAGAAGGAAAGAAAGAAAGAAAAAGAAAGAAAGAAGGAAAGAAAGAAGGAAAGAAAGAAAAAGAAAGAAAGAAGGAAAGAA	G,GAGAAAGAAAGAAAGAAAGAAGGAAAGAAAGAAAGAAAAAGAAAGAAAGAAGGAAAGAAAGAAGGAAAGAAAGAAAAAGAAAGAAAGAAGGAAAGAA	926.02	1/2 | 0,21,2	intergenic	FOXB2,VPS13A
10	44205707	113		TGGTAAGTACTAGGATGTGGGACTAGCCCGGTAAGTATAAGGATGTGGGACTAGCCTGGTAAGTATAAGGATATGTGACTAGCCCGGTAAATACTAGGATATGGGACTACGCC	T	367.6	0/1 | 12,14	intergenic	ZNF32,HNRNPA3P1
12	87208035	113		ATATATATACATATACGTATATATATACATATATATACATATACGTATATATATACGTATATATACATATACGTATATATATACATATATATACATATACGTATATATATACG	A	132.95	1/1 | 0,8	intronic	MGAT4C
13	105177401	113		CATATGTACACATATATACACACGCGCGCACACACACACATATACACATACATATGTACACATATATACACACGCGCGCACACACACACACACACACACACACATACATATAT	C	237.93	1/1 | 0,6	intergenic	SLC10A2,DAOA
14	93612986	113		CTCTTTCTTTCTTTCTTTCCTTCCTTCCTTCCTTCCTTCCTTCCTTCCTTCCTTCCTTCCTTCCTTCCTTCCTTCCTTCCTTCCTTCCTTCCTTCTTTCTTTCTTTCTTTCTT	C	528.02	1/1 | 0,12	intergenic	ITPK1,MOAP1
17	713082	113		AGTGCGAGCGGCGGGCACCTTACGAGTCAGTGTGAGTGGCGTGTACGTTAAGAGTCCCTGTGAGTGCCGTGCACGTTAAGAGTCCGTGTGAGTGGCGTGTACGTTACGAGTCT	A	43.6	0/1 | 11,2	intronic	NXN
20	44359412	113		CTCACTGCAACCTCCGCTTCCCAGGTTCAAGCAATTCTCCTGCCTCAGCCTCCTGAGTAGCCGGGATTACAGGCACGTGCCACCACACCCAGCTAATTTTTCTATTTTTAGTA	C	423.6	0/1 | 39,13	intergenic	SPINT4,WFDC3
1	112074694	112	112	AGGAAAGATTATAGCCCTGTACTCTGCTTCTTTGGCGTGGTTCCTTTCCTAGCTTAAGGTAGTTTTCTCACATGCATGTGCTGACCAGCACTCACTCAGCTGAAGGCTTCGG	A	250.6	0/1 | 27,10	intronic	TMIGD3
2	233197862	112		TCCTCCTTCTCCTCCTCCGCTGTCGCCTCCTCCTCCTCCTCCTCCTCCTCCTCCTCCTCCTCCTCCTCCGCTGTCGCCTCCTCCTCCTCCTCCTCCTCCTCCTCCGCTGTCG	T	453.6	0/1 | 12,12	intronic	DIS3L2
3	121273820	112		GAAAGAAAGATGAAAGAAGGAAGGAAGGAAGGAAAGAAAGAAAGAAAGAAAGAAAGAAAGAAAGAAAGAAAGAAAGAAAGAAAGAAAGAGAAAAGAAAAGAAAGAAAGAAAA	G	711.03	1/1 | 0,18	intergenic	POLQ,ARGFX
5	2784666	112		CGTGCACACACATATGCACACAAGCCTTGTATGTCTACAGGTGCACACATATGTGCACACAGGCCTTGTATGTCTACAGGTGCACATGCACACAGGCCTTGTATGTCTACAG	C	144.49	1/1 | 0,4	intergenic	C5orf38,IRX1
10	39091022	112		TGAGTCCAGTCCATTCGAGTCCATTACATTTGCTCCCATTCCGTTCCATTTGCATTCCATTCCATTCAATGACACTCCATTCCTTTCAATTCCATTTGAGTTCATTCCGTTC	T	198.6	0/1 | 54,9	intergenic	ACTR3BP5,NONE
12	133133094	112		GTCCTGTGGGACGCTCCTCTCCAGGCCTTCGTGCTGCACCCCCCTCCACCCACCCCTGTCCTGTGGGACGCTCCTCTCCAGGCCTTCCTGCTGCCCCCGCCACCCACCCCCC	G	62.8	0/1 | 3,2	intronic	FBRSL1
16	3061561	112		CTGGGATATCTAATTTTTTGTATTTTTAGTAGAGACGGGGTTTCACCATGTTGGCCAGGCTGGTCTCGAACTCCTGACCTCGTGAATCGCCCACCTTGGCCTCCCAAAGTGT	C	138.6	0/1 | 22,7	upstream	CLDN9
18	59728661	112		AGCAATAAAGGAGCTTGCAGTGAGCCGAGATTGTGCCACTGCAGTCCGCATTCCGGCCTGGGCGACAGAGCGAGACTCCGTCTCAAAAAAAAAAAAAAAAAAAAAAAAAAAT	A	1328.03	1/1 | 0,36	intronic	PIGN
19	540694	112		CGTTTAGAATCCGGAGGCCGGGGTGGCCAGGCCCCCGGGTTTAGAATCCGGAGGCTGGGATGGCCAGGCCCCCGGGTTTAGAATCCAGAGGCTGGGATGGCCAGGCCCCCCG	C	402.64	0/1 | 1,12	intronic	CDC34
1	7924948	111	111	TTCCCCATGTGTCCTCCCACAGCGGTCCCTCTGTGTGTCTGTCCGATACCATCTTCCCCCTGTGTCCTCCCACAGCTGTCCCTCTGTGTGTCTGTCTGTCTGATACCATCA	T	190.6	0/1 | 23,7	intergenic	UTS2,TNFRSF9
2	1218279	111		CTCTCTCTGTCTCTCTCTGTCTCTGCCTCTCTCTGTCTCTGTCTCTCTCTCTCTGTCTCTGTCTCTCTCTGTCTCTCTCTGTCTCTCTCTCTCTGTCTCTGTCTCTCTCTG	C	292.98	1/1 | 0,8	intronic	SNTG2
2	10374002	111		GCATGAGTGTATGTGGTGGGTGTGAGTGGGTGTGAGTGTGCATGAATGCATGTGGTGAGAGTGGAGTGAGTGCATGAGTGTATGTGGTGAGTGTGAATGGGAGTGAGTGCA	G	113.6	0/1 | 21,5	intergenic	gene-MIR4261,HPCAL1
4	1373553	111		TCAGAATTCAGACGCAGGCGGTCGTGCCCGTGGTCGCGCGGCTGGTTCACGTGGCATCAGAATTCAGACGCAGGCGGTCGTGCCCGTGGTCGCGCGGCTGGTTCATGTGGC	T	961.03	1/1 | 0,22	intronic	UVSSA
4	167412029	111		CTGAACCTTATCTTTTTTTTTTTTTTTTTTTTTTGAGACGGAGTCTCGCTCTGTCGCCCAGGCTGGAGTGCAGTGGCGGGATCTCGGCTCACTGCAAGCTCCGCCTCCCGG	C	176.6	0/1 | 10,8	intergenic	TLL1,SPOCK3
5	1080301	111		CGGAGCCACGCAGAGGCTCTACCCCCACGCCCTCCACCCGCGGCGCGGAGACACCAGGAGCCACGCAGAGGCTCTGCCCCCACGCCCTCCACCCACGGCGCGGAGACACCA	C	318.6	0/1 | 11,13	intronic	SLC12A7
8	3581569	111		AAACACAGATTTTGTTCATTGACTTCAACCAGAATAACAGAGCACAGCACATTAAATACGAAAGCAGATATGAGAAACCAGCCTCTTTCACCATGCCAGACGTTAAAAAGT	A	303.6	0/1 | 23,10	intronic	CSMD1
8	144522007	111		AGGGGGGCCCTGGGGGCCTGAGCCAGGCCATGCTGCCTACCTGAGTCCTTGGTGAGGGAGGCCCTGGGGGCCCGAGCCAGGCCATGCTGCCTACCTGAGTCCTTGCTGAGG	A	152.6	0/1 | 12,14	intronic	ZC3H3
12	73293558	111		AACATAAGTAGTAGCTGTCAATGTGCCTGGGATCCCTTTGCTTCATACACATGTTCAGGGCCTGTCTTTCTCTGTTTCTCCCACTTCCTCAACTTCTTTTACATAAATTGT	A	253.6	0/1 | 26,11	intergenic	TRHDE,ATXN7L3B
20	60160728	111		GGTGATGGTGATGGTGATGATTGTGGTCATGTGGAGGATGGTGGTGATGATGGTGATGTGGTGATGGGGAGGATGATGGTGATGAAGATGATGATGATGGTGATGGTGATT	G	211.6	0/1 | 45,22	intronic	CDH4
21	11137705	111		AACACCTTGTCCTTACATGAAGACCAAGGCACCAGCAGATTCTATATCTGATGAGTGCTGTTCTCTGCCTCCAAGATGGCACCTTCCTGCTAAATCTTCCAGAAGGAAGAC	A	1115.6	0/1 | 31,29	intergenic	TPTE,NONE
X	187344	111		CCCATAAATAATCAAATCCTTACCTCCGCCTGCGTGGGACCTGCAGGACCCGGGACCCATAAATAATCAAATCCTTACCTCCGCCTGGGTGGGGCCTGCAGCACCCGGGAT	C	161.6	0/1 | 2,9	intergenic	NONE,PLCXD1
Y	13694359	111		CTGGAGTGGAATGGATTTAAATGGAATGGAAAGGAATGTAATGTAAAGGAAGTGAAAGCAAAGGAATCTACTGGAATAGAATCGAACGGAACAGAAAGGAATGGAAAGGAA	C	714.6	0/1 | 22,25	intergenic	NONE,GYG2P1
2	3246024	110		GCCACTGACGGCTGGAAGACAGAGATTTCAGGCCCCTAACTCCACACCACACACCTGGCAGCAGCCACCGATGGCTGGAAGACAGAGATTTCAGGCCCCCGACTCCACAC	G	348.03	1/1 | 0,26	intronic	EIPR1
3	15103665	110		GCCAGCCGCCCCGTACTGGGAGGTGAGGGGCACCTCTGCCTGCCGCCCCTAATGCGAAGTGAGGAGCCCCTCTGGCCCGGGCCAGCCGCCCGGTCCGGGAGGGGAGGTCA	G	155.61	0/1 | 2,4	intronic	MRPS25
5	92336822	110		AGAAGAAGAAGAAGAAGAAGAAGAAGAAAGAAGAAGAAGAAAGAAGAAAAGAAGAAGAAGAAGAAGAAGAAGAAGAAGAAGAAGAAGAAGAAGAAGAAGAAGAGGAAGAG	A	36.6	0/1 | 6,2	intergenic	ARRDC3,NR2F1
6	168716988	110		TCACGCAGAAGCTGCGATTGTGTCTGGTGCAAACACACAACAGCATCTCAGCAGCACCTCCCTTCCCATGTGTGTAACACGTCTGTGGCTGTCGTGTGCTGAGCTGAGGG	T	111.6	0/1 | 2,3	intronic	DACT2
15	20310736	110		GGCTTGGCTGGCTTGGCTGGGTGGCTGGCTTGGCTGGCTTGGCTGGCTTGACTGGCTTGGATGGCTGGCTGGCTTGGCTTGCTTGGCTGGCTGGTTGGCTTGGCTGGGTT	G	170.6	0/1 | 19,6	intergenic	NONE,CHEK2P2
17	77315880	110		CTGTCTGGGCTGTTGGTCTTGTCCAGGCTGCTGGTCTTGTCCGGGCTGCTAGTCTTGCCTGGGCTGCTGGTCCTGTCTGGGCTGCTGGTCCTTTCTGGGCTGCTGGTCTA	C	740.03	1/1 | 0,20	intronic	RBFOX3
2	3224773	109		AGGAACACATGCACACAATGGCCGACGTACACTCTAGAACACTCACAGTGAGTCGGGAACACACGCACACAATGGCCGAGGTACACTCTAGAGCATTCACAGTGAGTCC	A	420.02	1/1 | 0,10	intronic	EIPR1
2	3225430	109		CGCACACAATGGCCGAGGTACACTCTAGAGCATTCACAGTGAGACCGGAACACACGCACACAATGGCCAAGATACACTCTAGAACATTCACAGTGAGTCGGGAACACAT	C	860.03	1/1 | 0,21	intronic	EIPR1
3	82373110	109		TAGCGTCATCTTTTTCTTCCAGGCCCTCCCAATCCTAAAGAGATTAATTAAGAGTGTAGAACCTTTTAAAGATCTGAATAGGAAACATTTGTCATCTATTGTCTCTAAG	T	199.6	0/1 | 29,7	intergenic	GBE1,NONE
4	3576465	109		TTGACCAAGTAGCGGCCACGTTTGCGCCACACTTCCATAAACGTGACCAGTAAGGAAGCGACAAGCCTGAAGGGTCCTGACCATTTATTACTCAGGGTACAGCATGTCC	T	380.6	0/1 | 39,12	intergenic	LRPAP1,ADRA2C
4	9573062	109		GAAGACACTATTTGAAAAGGATACTTTTGCACACATGTTTACAGCAGCAAACTTCACAGTTGCAAAACTATAGAACCAGCCCATATGCCCATCAATCAATTAGTGGATA	G	161.6	0/1 | 14,6	intergenic	gene-MIR548I2,DRD5
4	185883550	109		CTGGAATAGTGTACACTGTACCCGTCCCTGGTAGAGTGCACACTGTACCCGTCCCTGGAATAGTGCACATTGTACCGGTCCCTGGAATAGTGCACATTGTACTCGTCCT	C	406.6	0/1 | 19,15	intergenic	gene-MIR4455,HELT
6	9014816	109		TAAAAAATGCTCCTCACAGCTTGCAGTGAGCCGAGATCCCGCCACTGCACTCCAGCCTGGGCGACAGAGCGAGACTCCGTCTCAAAAAAAAAAAAAAAAAAAAAAAAAA	T	202.6	0/1 | 17,13	intergenic	SLC35B3,TFAP2A
6	62558374	109		TTATATATATATATATATATATGTATATATATATATATATATGTATATATGTATATATATATACATATATATGTATATATATACATATATATATGTATATATATATACA	T	662.6	0/1 | 2,19	intronic	KHDRBS2
6	170454639	109		AGTGCCCGTGAGCACCTGGAGAACGGCAGTGCCCTTGAGCATGTGGAGAACGGCGGTGCCCTTTAGTACGTGGAGAACGACGGTGCCCTTGAGCACGTGGAGAACGGCG	A	196.6	0/1 | 17,6	intergenic	ERMARD,DLL1
7	22202731	109		TTTTCATTTTAAAATAAAATGAAAATTATTTCATTTTAAAATAAAATGAAAATTATTTCATTTTAAAATAAAATGAAAATTATTTCATTTTAAAATAAAATGAAAATTA	T	997.03	1/1 | 0,23	intronic	RAPGEF5
7	127792064	109		ATGTGTTTAGGTCCACAGCACATTATCACCGTGCACGCGTGTTTAGGTCCACAGCACATTATCACCGTGTACGCGTGTTTAGGTCCACAGCACTTTATCACCGTGCACG	A	526.6	0/1 | 16,15	intergenic	SND1,gene-MIR129-1
10	71314957	109		ATATATATACATATATGTGTATATATATATATATGTATATATGTATATATATATGTATATATGTATATATATATATGTATATATGTATATATATATATGTGTATATATG	*,A	213.01	1/2 | 0,24,7	intergenic	TSPAN15,NEUROG3
10	135016597	109		ACCCCCAAACGCACGGCGTCCAGCGGGGAGCACTCGGCCCCCAAACGCACGGCGTCCAGCGGGGAGCACTCGGCCCCCAAACGCACAGAGTCCAGCGGGGAGCACTCGG	A	807.03	1/1 | 0,25	intronic	KNDC1
11	50136431	109		AATATATATCATATATTATACGTTATATATAACATATATCATATATTATACGTTCTATATAATATATATCATATATATCATATATTATACGTTCTATATAATATATATC	A	195.92	1/1 | 0,5	intergenic	OR4C12,SEPTIN7P11
11	124830138	109		TAAAGAAAAGTGCCGCGGAGCCTGCAGTGAGCCGAGATTGCGCCACTGCACTCCAGCCTGGGCGACAGCGAGACTCCGTCTCAAAAAAAAAAAAAAAAAAAAAAAAAAA	T	183.6	0/1 | 22,10	intronic	CCDC15
14	34674889	109		ACCTCCATCGCCCCAACCAACTCTTCTCCCTCCATCGCCCCAACCAACTCTTCTCCCTCCATCGCCCCAACCAACTCTTCTCCCTCCATCGCCCCAACCAACTCTTCTC	A	679.02	1/1 | 2,20	intergenic	EGLN3,SPTSSA
16	89184331	109		CTCCCTCTTCTCTAAGGCAGAGCCCACAGTAGGTTCCCTCAGGCGCCAAGGACATTCCCTCTTCTCTAAGGCAGAGCCCACAGCAGGTTCCCTCAGGCGCCAGGGACGT	C	494.6	0/1 | 12,18	intronic	ACSF3
20	61897965	109		AGCCCCGGGCCAACCCCACGCGCTTCTCTCCAGGACCCAGGCGGCACCGTCGTGGGCAGCCCCGCACTAACCCCACGCGCTTCTCTCCAGGACCCAGGCGGCACCGTCG	A	477.6	0/1 | 20,17	intergenic	NKAIN4,ARFGAP1
21	32916623	109		CAGGATGAAAAGCCCATTTCTTTCTCAAAAGGGCCACGATCCCTCTTGCTGTCCCAGACCACCAGAGCTAACATTTGGTTCCGGTGAAATGGAAACCTCGAAATGACGA	C	577.03	1/1 | 0,15	intronic	TIAM1
22	20713984	109		TGCCCAGGGCATCGCGAACGAGGACGCCGCCCAGGGCATCGCTAACGAGGTCGCCGCCCACGGCATCTCTAAGGAGGACGCCGTCCAGGGCATCGCGAACGAGGACGCC	T	308.64	0/1 | 1,17	intergenic	RIMBP3,ZNF74
2	54095593	108		AAATATATATTATAAAATATATTTATAATATATATATATATGATATATATTATAAAATATATTTATAATATATATAATATATATTATAAATATATTTATAATATATAT	A	166.6	0/1 | 11,7	intronic	PSME4
2	195477627	108		TTGGATGTTTTTTTTTTTTTTTTTTTTTTTTGAGACGGAGTCTCTCTCTGTCGCCCAGGCCGGACTGCGGACTGCAGTGGCGCAATCTCGGCTCACTGCAAGCTCCAC	T	560.6	0/1 | 9,20	intergenic	NONE,SLC39A10
4	59985387	108		TGTTCTTTTTCTCTGTGTAGGGAGGACAGCTCTCACATGAGGGTCTTCTGATCTACTTTCAGAGAAGGTAAAGATCAAAGCGTCTTTCTAGCACGCACTCTTTCTACG	T	326.6	0/1 | 12,9	intergenic	IGFBP7,gene-MIR548AG1
6	676246	108		TTCCCCATACTCTTCAACATTACGGAAAGGACAGGTTCCTCTGGAGACTCTGCGGTTCCCCATACTCTTCAACATTACGGAAAGGACAGGTTCCTCTGGTGACTCTGC	T	94.6	0/1 | 2,3	intronic	EXOC2
6	105116225	108		AATATATATTATATATTATATATAATATATATTATATATTATATATAATATATAATATATATTATATATAATATATAATATATATTATATATAATATATATATGAATT	A	302.99	1/1 | 0,8	intergenic	NONE,HACE1
8	40459117	108		GAAAGAAAGAAAGAAAGAAAGAAAGAAAGAAAGAAAGAGAAAGAAAGAAAGAAAGAAAGAAAGAAAGAAAGAAAGAAAGAAAGAAAGAAAGAAAGAAAGAAAGAAAGA	G	196.92	1/1 | 0,7	intronic	ZMAT4
8	121930615	108		TATATATATATATATATATATATATATATATATACACATATATATATATATATATATATATATATATACACATATATATATATATATATATATACACATATATATATA	T	283.69	0/1 | 1,7	intergenic	SNTB1,HAS2
10	1537791	108		GCTTTAGAGGAGCCTTAGAAATATTCCATTCCATTAGTTAGAATATGATGAAAAGTACAAACTTTTCTAGTCATCATGGTTGTCATTATTAACATGATTGTCACCATA	G	181.6	0/1 | 22,8	intronic	ADARB2
13	114463727	108		TCTGGGGGTGGATTATGGTCTTTCTGCTTTGGGGTATCGGGGGTGGGTTATGGTCTTTCTGCTTTGGGGTATCTGGGGGTGGATTATGGTCTTTCTGCTTTGGTGTGC	T	98.6	0/1 | 2,10	intronic	TMEM255B
21	30203861	108		GAAGGAAAGAAGGAAAGAAGGAAAGAAGGAAAGAAAGAAAGAAGGAAAGAAGGAAAGAAGGAAAGAAGGAAAGAAGGAAAGAAGGAAAGAAGGAAGGAAAGAAAGAAA	G	59.6	0/1 | 3,2	intergenic	ADAMTS5,N6AMT1
1	41108448	107	107	TGAAACCCCATCTCTACTAAAAATACAAAAATTAGCTGGGCGTGGTGGTGGGCACCTGTAATCCCAACTACTCAGGAGGCTGAGGCAGGAGAATCGGTTAAACTGGG	T	306.6	0/1 | 22,9	intronic	RIMS3
2	1529697	107		TGCGCAACCTCCTCATATCCCCCGACTGTTTACAACCTTCCCAAATCTCCCCACTGTGAGCAACCTCCCCAAATCCCCCACTGTGTGCAACCTCCCCAAATCCGCCC	T	47.6	0/1 | 9,3	intronic	TPO
2	132335225	107		AGCGCTTCTTTTTTTTTTTTTTTTTTTTTTGAGACGGAGTCTCGCTCTGTCGCCCAGGTCGGACTGCGGACTGCAGTGGCGCAATCTCGGCTCACTGCAAGCTCCGT	A	707.03	1/1 | 0,16	intergenic	CCDC74A,POTEKP
3	63256543	107		CCTTCCTTCCTTCCTTCCTTCCTTCCTTCCTTTTCTTTCCTTCCTTCCTTCCTTCCTTCTTTCTTTCCTTCCTTCCTTCTTTTCTTCCTTCCTTCCTTCCTTCTTTT	C	439.02	1/1 | 0,10	intergenic	CADPS,SYNPR
3	77344706	107		TCATAAAGTAAAATTGACTGTTAAACGGGTAAGCTGAGGCTAGATCACCCCACACATAAAGTAAAATTGACGGTTAAACGGGTAAGCTGAGGCTAGATCACCCCAGA	T	426.6	0/1 | 10,13	intronic	ROBO2
4	10147128	107		ACCTGACTAAATGCGTCCCGTGCACCTGACTAAATGCGTCCCGTGCACCTGACTAAATGCGTCCCGTGCACCTGACTAAATGCGTCCCGTGCACCTGACTAAATGCG	A	639.03	1/1 | 0,16	intergenic	WDR1,ZNF518B
5	159742556	107		AAGGGGATGAATAAAAACAAAAAAAGATTAGAGTACGATCCCAGTTAAACTACATTCATGCACACACACATATGCAAAAATATTAACTGTGTAATCAGAGTGGTAGG	A	1080.03	1/1 | 0,29	intergenic	CCNJL,C1QTNF2
8	17732990	107		CTCTTTCTTTCTTTCTTTCTTTCTTTCTTTCTTTCTTTCTTTCTTTCTTTCTTTCTCTTTCTTTCTTTCTTTCTTTCTTTCTTTCTTTCTTTCTTTCTTTCTTTCTT	C	1552.03	1/1 | 0,35	intronic	FGL1
8	142507171	107		GGCCTCTGCCTTCTCCTCCTCTCCTTCCTCCAAGCTGGTCTCTGCCTTCTCCTCCTCTCCTTCCTCCAAGCTGGCCTCTGCCTTCTCCTCCTCTCCTTCCTCCAAGC	G	103.98	0/1 | 9,3	ncRNA_intronic	MROH5
14	52393868	107		ACTCAAAAGTCAGGTCTTTTGAGGTCTCCTGTTATTTACTGTTATTTGGCCAGTGGGTCTACTTCAATTAAGACTCATTGGGTGAATAACAGTAAATAACAGGAGAC	A	138.6	0/1 | 22,14	intronic	GNG2
19	52948969	107		AATTTACTCTTGCAGTCATTCTGGAGCAAAAATTCATGATGCAGGACTCCACACACTACTGTCCATCTGAGTGGAAGCTGCAAGTTAGTCCTGCCCTGCCATCTGCC	A	343.6	0/1 | 9,9	intronic	ZNF534
X	146559239	107		TAAGAAGCTAAACAACACCAGCATGGCACATGTATACATATGTAACTAACCTGCACAATGTGCACATGTACCCTAAAACTTAGAGTATAATAAAAAAAAAAAAAAAA	T	353.01	1/1 | 0,11	intergenic	gene-MIR514A3,FMR1
HSCHRUN_RANDOM_CTG10	50929	107		CGCACACACACCCCACACACAGACACCACACAAACAGCAGACACACCATGTGCACACGCACACACACCCCACAGACACCACACACTGCACACACACCATGTGCACAT	C	794.6	0/1 | 86,25	intergenic	NONE,LOC283788
2	132796178	106		ACAAAAAGCCACGGCGGCGGGGGCAAAAAGCTGCAAAAAGCCGCGGCGGCGGGGGCAAAGAGCCTCGGCGGCAAAAACCAGCGGCGGCGGCGGGCGCGAAAAGGCG	A	488.6	0/1 | 12,13	intergenic	POTEKP,ANKRD30BL
4	7257581	106		CGGGGCTGGAGCGTGGGGCCCCGGGGCTGGAGCGTGGGGACCCGGGGCTGGAGCGTGGGGCCCCGGGGCTGGAGCGTGGGGACCCGGGGCTGGAGCGTGGGGCCCT	C	356.69	0/1 | 1,17	intronic	SORCS2
4	26030101	106		CTGGGTGATTTTACATAGAGAGGGGACGGGCCTGATGATTTTATATAGAGAGGGGACGGGCCTGGGTGATTTTATATAGTGAGGGGACGGGCCTGGGTGATTTTAT	C	141.6	0/1 | 10,5	intergenic	SMIM20,RBPJ
4	49134860	106		TTATTCCATTCCATTCCATTCCATTCCATTCCATTCCATTCCATTCCATTCCACACCATTCCACCAAAGTTGATTGCATGCTATTCCATTCCATAGCATTCCATTC	T	60.6	0/1 | 6,2	intergenic	CWH43,NONE
4	156935094	106		AGAAGAAGAAGAAGAAGAAGAAGAAGAAGAAGAAGAAGAAGAAGAAGAAGAAGAAGAAGAAGAAGAAGAAGGAGAAGAAGAAGAAGAAGAGGAGGAGGAGGAGGAG	A	239.6	0/1 | 2,7	intergenic	CTSO,PDGFC
4	186481848	106		AGGTGTCACAGCTCTTGGTGACACAGCTCTTGGTGACACAGCTCTAGGTATCACAGCTCTTGGTGTCACATCTCTAGGTGTCACAGCTCTTGGTGACACAGCTCTT	A	106.6	0/1 | 13,4	intergenic	PDLIM3,SORBS2
6	28972210	106		TCCTCCTTTCTTTTTTTTTTTTTTTTTTTTTTTTTTTGAGACGGAGTCTCGCTCTGTGGCCCAGGCGGGAGTGCAGTGGCGCAATCTCGGCTCACTGCAAGCTCCA	T	515.6	0/1 | 10,19	intronic	ZNF311
6	169725871	106		GGTGGGCACCATGGACTGTAGAGTGGGCACCATGGACTGTAGAGTGGGCACCATGGAGTATGGAGTGGGCACCATGGACTGTGGAGTGGGCACCACGGACTGTGGA	G	599.01	0/1 | 0,13	intergenic	THBS2,WDR27
11	25068857	106		TTAAGAATAGTATTGTTTTTATTTTTTTTATTTTTTTTTTTTTTACTTTTTAATTTTCTTTTTTTTATTTTTTTTAATTTTTTTTAATTTTTTTTTTATTATACTC	T	692.03	1/1 | 0,18	intronic	LUZP2
14	94188353	106		CTAGTGGTGATGCTGGTGGTAATGGGGTGGTGGTGGTAGTGGTGATGCTGGTGGTAATGGGGTGATGGTGGTAGTGGTGATGCTGGTGGTAATGGGGTGGTGGTGG	C	261.61	0/1 | 1,11	intronic	PRIMA1
21	39863887	106		CTGCCTATGGGATTTTTCCCAGAAGAGTAGATAACATAAAGTAACCAGCGATAATAATTTTCATTATCCAATTATTTCATGTGTCTCCATAACACTTAATACATCA	C	295.6	0/1 | 23,11	intronic	ERG
X	1527016	106		CGCAGGAGGTCAAGGCTGCAGTGAACTATGATGGCAACACTGCCCTCCAGCCAAATGCTGGTACTCCCAAATACTCGGGAGGCTGAGGCAGGAGGATCGCTTGAGT	C	134.6	0/1 | 9,6	intronic	ASMTL
4	21758782	105		GAAAGAAAGAAGGAAGGAAGGAAGGAAGGAAGGAAGGAAGGAAAGAAAGAAAGAAAGAAAGAAAGAAAGAAAGAAAGAAAGAAAGAAAGAAAAGAAAAGAAAAGA	G	224.04	0/1 | 6,5	intronic	KCNIP4
4	96790970	105		ATTAATTATATTAAATTAATTTAATTATATTAAATTAATTTAATTATATTAAATTAATTATATTAAATTAATTTAATTATATTAAATTAATTTAATTATATTAAT	A	198.92	1/1 | 0,5	intergenic	PDHA2,STPG2
5	1291636	105		TGCCTCACTCACCCTACACGTGACAGGGACACCCGGGGACCGCGCCTCACTCACCCTGCACGTGACAGGGACACCCGGGGACAGTGCCTCACTCACCCTGCACGG	T	66.6	0/1 | 4,3	intronic	TERT
5	16525004	105		CTCCTGCAGGTGGATGTGCGCGGGGGACACTGTGCTGACCTGCGTCCTCCAGCCCCTGCAGGTGGATGTGCATAGGGGACACTGTGATGACCTGTGTCCTCCGGT	C	169.6	0/1 | 13,9	intronic	RETREG1
5	39665119	105		AGCAAAAGGGAGTGTAACATACTCCTGGCTGGCTCCCTGAGCTGTGGGTCACAGCAAAAGGGGCTGTAACACGTTCCTGGCTGGCTCACCAAGCTGCGGGCGGTG	A	525.6	0/1 | 15,14	intergenic	DAB2,PTGER4
6	9146250	105		TATATAGAGATATAGATATAGATCTATATAGAGATATAGATATAGATCTATATAGAGATATAGATATAGATCTATAGATATAGAGATATAGATATAGATCTATAG	T	313	1/1 | 0,8	intergenic	SLC35B3,TFAP2A
7	104590132	105		AGGCCAAGACGGGTGAATCGCTTGAGCCCAGGAGCTCGAGACCAGCCTGGGCAACATGGTGAAACCCCATCTCTATAAAAAATAAAAAGTTTAACTTGGTGTAGT	A	1338.03	1/1 | 0,33	intergenic	LHFPL3,KMT2E
7	157945621	105		TAAGAGCAGACTGACAGACACCAGCACGCCAGCAGGCCACCAACCAGTGGGACAAGAGCAGACCGACAGACACCAGCATGCCAGCAGGCCACCGACTGGGGGGAC	T	43.6	0/1 | 11,2	intronic	PTPRN2
8	2068458	105		TATATATTATATTATATATAATATATATATATTATATATAATATAATATATATATATTATATATAATATAATATATATATATTATATATAATATAATATATATAA	T	177.92	1/1 | 0,5	intronic	MYOM2
8	47100463	105		TGGGAGGCTCCCAGCATTCCATTCAGTCTCGCTGCTTCACCCCTCTGCCACAGGGATTTAGGGGGACATTGAGGCAGGCAAAGGGGAGAAGCAGCGAGACTGCAG	T	70.6	0/1 | 16,3	intergenic	NONE,ASNSP1
8	93961910	105		AAGAAAGAAAGAAAGAAAAGAGAAAGGAAGGGAGGGAGGGAGGGAGGAAGGAAGGAAGAAAGGAAGGAAAGGGAAGGAAAGAAAGAGAAGGAAAGAAAGAAAAAG	A	105.6	0/1 | 5,3	intronic	TRIQK
8	142405668	105		TAGGTGCGTGGGCCACCCCTCCCTCCTGCAGCCCCCGTTCATCTACCCAGGATAGGTGCATGGGCCACCCCTCCCTCCTGCAGCCCCCGTTCATCTACCTGGGGA	T	222.6	0/1 | 9,8	intronic	PTP4A3
10	107997186	105		CATATATATATATATATATATATATATATACGTATATATATATATACATATACATATATATATATACGTATATATATATATACACATATATATATATATATACAT	C	168	1/1 | 0,5	intergenic	SORCS3,SORCS1
17	54298161	105		GAGGGAGGGAGGAAGGAAGGAAGGAAGGAAGGGAGGAAGGGAGGGAGGGAGGAAGGAAGGAAGGAAGGAAGGGAGGGAGGGAGGGAGGGAGGAAGGAAGGAAGGA	G	281.6	0/1 | 17,11	intronic	ANKFN1
19	389198	105		CGGTGCCGCACTCCTAAATGGCTCTCAGGTGAGCAACAGGCAGGACGGGGGATGGTGCCGCACTCCTAAACAGCTCTCAGGTGAGCGAGAGTTAGCAAGGGGGAA	C	416.6	0/1 | 9,11	intergenic	THEG,C2CD4C
2	154064575	104		ATTTTTTTTTTTTTTTTTTTAAAAGGACATGAGGATGATTTATTTGGCAGTCAGATCTTAAGAGGGCAGCAGAACTAGCAAATGGCCAACCCTGAGCCCAAATG	A	493.6	0/1 | 11,17	intergenic	ARL6IP6,RPRM
6	57480752	104		TGTTCATGGCCTGTTAGGAACAGCAGGAGGTGAGCCAGGGCAAGCAAGCATTACTGCCTGAGCTCCACCTCCTGTCAGATCAGTGGCCATGTTACATGGTACTG	T	814.6	0/1 | 38,24	intronic	PRIM2
6	57553856	104		AACATAATATTTTCAATGAATGGTCTTAGAAAAACTGTATTTCCACATGCAGAAATATTTACAGTCAATGGATTTTTAATAAAGGTGCCAAGAAGAAACAATGG	A	1222.6	0/1 | 103,40	intergenic	PRIM2,gene-TRI-AAT1-1
7	158066848	104		AGGGGGAGCCGCAGACACAGGAGGAGACACACGAGGAGCCGCAGACACAGGGGGAGCCGCAGACAGACATGGGAGGAGCCACAGACACGGGAGCCGCAGACACG	A	96.6	0/1 | 7,4	intronic	PTPRN2
8	87157409	104		GAGAAAGAAAGAAAGAAAAGAAAGAAAGAAAGAAAGAAAGAAAGAAAGAAAGAAAGAGAGAGAGAGAGAGAGAGAGAGAAAGAAAGAAAGAAAGAAAGAAAGAA	G	1021.03	1/1 | 0,27	intronic	ATP6V0D2
12	2516744	104		CGACACCATGTGGGTACTGGGGAGCCTCATCATGACCCAGTGGGAAGGAACGTCCTTTTGATAATAGCCGTCCTGATAAGTGTGCGGTGGACATCGTCTCCACT	C	320.04	0/1 | 1,14	intronic	CACNA1C
16	53713456	104		GCATGTGCCACCACACCTGGCAGGAATCTGAACCTTACAGTCAATATTTCAGAAAGCCCAATAAGAAACATACATTTACTGGCAATGAAGTTGCAAAACTGAAC	G	128.6	0/1 | 40,9	intronic	RPGRIP1L
18	36816146	104		CGTGCCGCCTTTAAGAGCTGTAACACTCACTGCGAAGGTCTGCAGCTTCACTCCTGAAGCCAGCAAGACCGCGAACCCACCAGAAGGAACGAACAACTCCAGAG	C	350.6	0/1 | 8,12	intergenic	gene-MIR4318,gene-MIR924
21	10842334	104		CGACTCAAACGGAACAGAATGGAATGGGATGGACTCGAATGGAATGGAATGGATGGACTCGAATGGAATGGAATGGATGGACTCGAATGGAATGGAATGCAATG	C	1908.6	0/1 | 14,70	intergenic	TEKT4P2,TPTE
HSCHRUN_RANDOM_CTG17	66913	104		CACCCACGTGATGGGACGCTTCTCTAGGCTCTGCCAACAGTGGCATTGTGACATATCTGTGCACTGATCACCCAGCTGATGTAACTCTTTTCTAGGATCTGCCT	C	317.6	0/1 | 99,15	intergenic	NONE,NONE
1	5364059	103	103	TCAAGTGCCCAGTACCTACCACAGCTCATGGGTATACACCTAAGTCAACAACCAAGTGCCCAGTACCTACCACAGCTCATGGGTATATACCTAAGTTAATAAC	T	51.6	0/1 | 16,8	intergenic	AJAP1,gene-MIR4689
1	24538476	103	103	GAGGTGGTGATGGAGGTGGTGAGGGTGATGGAGGTGGTGAGGGAGGTGGTGATGGAGGTGGTGAGGGTGATGGAGGTGGTGAGGGAGGTGGTGAGGGTGATGA	G	75.8	1/1 | 0,3	intergenic	IFNLR1,GRHL3
1	206955308	103	103	ATGTATATGTTATATATACATATATATGTATATGTTATATATACATATATATGTATATAGTTATATATACATATATATGTATATAGTTATATATACATATATG	A	235.99	1/1 | 0,8	intronic	IL19
2	106930527	103		TTTTATATATATATATATGTATGTATATATATATATATGTATGTATGTGTGTGTGTATATATATATATATATATATATATATATATATATATATATATATATA	T	1332.03	1/1 | 0,31	intergenic	UXS1,ANAPC1P6
5	1972342	103		TGGAGCTGGAGCTTGCGGGGAGCTGGAGCTTGCGGGGAGCTGGAGCTTGCGGGGAGCTGGAGCTTGTGGAGAGCTGGAGCTTGCGGGGAGCTGGAGCTTGCGG	T	100.6	0/1 | 7,9	intergenic	IRX4,IRX2
5	177378259	103		ACTCAAGTGTGGTCCATCCACCCCCTCAGTGTTTCCCTCAGTCCTGAGGATGCTCAGGTGTGGCCTATCCAGCCCCTCAGTGTTTTCCTCGGTCCTGGGGATG	A	267.6	0/1 | 4,8	intergenic	LOC728554,PROP1
5	177728939	103		AAGCACAGCTTCAATGCTGCACCTCTGTGTGCGCCGGAGCACAGCCTCAATCCACCTCTGTGTGTGCCGGAGCACAGCTTCAATCCACCTCTGTGTGTGCTGG	A	649.03	1/1 | 0,16	intronic	COL23A1
5	179723820	103		TTACCCCCCCCCCCACACACACACGGAAGTACTTACCACACACACACACACACACACACACAAGGAAGTACAACACACACGTAAGGAAGTACACACACGGAAG	*,T	146.37	1/2 | 0,2,4	intergenic	MAPK9,GFPT2
6	154284296	103		TTCTTCTTCTTCCTTCTCCTCTTCCTCTTCCTCTTCCTCTTCCTCTTCTTCTTCTTCTTCTTCTTCTTCTTCTTCTTCTTCTTCTTCTTCTTCTTCTTCTTCC	T	197.6	0/1 | 17,6	intergenic	RGS17,OPRM1
6	161684136	103		CGGTGGGCGGGGTGTTTCTCACACCTGCCTGCCCCACCCCACCCCACCACCAAGATTCCCAGCCACCTTGGATGCTTAAGGAAGGTGCATTTCCCCCGGTGAG	C	727.6	0/1 | 22,21	intronic	AGPAT4
7	9798419	103		TTGTTACGTAGGTGGAAACCCACAGGTAGCAACCCTCAAAAGATGTAGTAAATGTTTCTTTGAGATCTTGAAAGCTGTCTTTTATTTGTTATTGGGGAGACAC	T	492.6	0/1 | 16,15	intergenic	PER3P1,NDUFA4
7	121084108	103		TTATATTCCTATAGTCTGTATTCCGAATACAGAATTATATTCCTATAGTCTGTATTCCGAATACAGAATTATATTCCTATAGTCTGTATTCGGAATACAGAAC	T,*	66.01	1/2 | 0,6,7	intergenic	FAM3C,PTPRZ1
8	1336266	103		GCCGTGGATGGGGAGGCTCTGGTTCAGGTGTCAGGGCTGTGAGAGGCAGAGGCAGTGGGTGGGGAGGCACTGGTTCAGGTGTCAGGGCTGTGAGAGGCAGAGA	G	419.6	0/1 | 9,14	intronic	DLGAP2
8	78381620	103		TATAGTCCTTTGGGTATATACCCAGTAATGGGATGGCTGGGTCAAATGGTATTTCTAGTTCTAGATCCCTGAGGAATCGCCACACTGACTTCCACAATGGTTG	T	152.6	0/1 | 17,6	intergenic	PEX2,PKIA
10	10309085	103		TTGGTGTTCATGTTCCTGGTGTTCATGTCCCTGGTGTTCATGTCGCTGGTCTTCATGACGCTGGTGTTCATGTCGCTGGTGTTCATGTCCCTGGTGTTCATGA	T	206.7	1/1 | 0,4	intergenic	NONE,CELF2
11	127787314	103		ACAAAGCTGGAGGTATCACCCTACCTCACTTCAAACTATACTATAAGGCTACAGTGACCAAAACAGCATGGTACTGGTACCGTAACAAACATATAGACCAATG	A	872.6	0/1 | 16,25	intergenic	KIRREL3,ETS1
12	22047473	103		TCTGTTGTTTTGGGGTCCTCACTGTGGATCTTTACTAAAACTGTCAGCATTAATATCCAAAGAAGACTTACTTCCATTTTTTTTTTTTTGAGACACGGTATCA	T	462.6	0/1 | 12,14	intronic	ABCC9
12	102314060	103		TAAAAAGAGCACTTTCTTTTTTTTTTTTTTTTTTTGAGACGGAGTCTCGCTCTGTCGCCCAGGCCGGACTGCGGACTGCAGTGGCGCAATCTCGGCTCACTGC	T	289.6	0/1 | 27,16	intronic	DRAM1
13	112943343	103		CCCAGGTAAGCATGGACCATTCCTTCAGGATGGAGCCAGGTAAGTGTGGACCATTCCTTCAGAATACAGCCAGGTAAGCATGGACTGTTTCTTCAGGATGGGA	C	237.6	0/1 | 12,14	intergenic	SOX1,SPACA7
14	28315487	103		CGCGAAGGTCTGCAGCTTCACTCCTGAGGCCAGCGAGACCACGAACCCACCGGGAGGAATGAACAATTCCAGACGTGCCACCTTAAGAGCTGTGACACTCACT	C	795.6	0/1 | 55,41	intergenic	gene-MIR3171,FOXG1
16	80196900	103		TGATAGCAGTTGACTTAAAGAGGAGAATGAAAGAAATTAGAAAAGAGAAAAACCAGCCAATGGTAAAGTGGTTCCTATGCTATTTAAAATAATATTAAATAAA	T	1567.03	1/1 | 0,40	intergenic	MAF,DYNLRB2
17	3888308	103		ACCTCCCATGCACTCATCCCTCCCATGTGCTCATCCCTCCCATGTGCTCATCCCTCTCTTGCGCTCATCCCTCCCATGCGCTCATCCCTCCCATGCGCTCATC	A	44.6	0/1 | 11,3	intergenic	ATP2A3,ZZEF1
17	30098750	103		TTCACTCCTGAAGTCAGCAAGACCACGAACCCACCGGGAGGAACAAACAACTCCAGATACGCCACCTTTAAGAGCTGTAACACTCACTGCGAAGGTCTGCGGC	T	449.6	0/1 | 2,12	intergenic	gene-MIR365B,COPRS
18	11521436	103		GGTGACCTCCCCTTCACACCCATCACTGTGTACCAGTGACCTCCCCTTCACACCCATCACTGTGTACCGGTGACCTCCCCTTCACACCCGTCACTGTGTACCA	G	271.6	0/1 | 9,8	intergenic	PIEZO2,SLC35G4
18	64538812	103		TATGTATATTTATATGTATATGTATGTATATATATGTATATATGTATATATATGTGTGTATATATATATGTATATATATGTGTATATATATATATATACACAC	T	181.6	0/1 | 7,5	intergenic	CDH19,gene-MIR5011
20	45205651	103		CACAGGTGTATGCAGCCCGCAGGTGTATGAAGCCCACAGGTGTATGCAGTCTACAGACGTATGAAGCCCACAGATGTATGAAGCCCACAGGTGTATGCAACCT	C	246.6	0/1 | 7,7	intronic	SLC13A3
22	28201631	103		GATGTCAGCACACACACACACACACACACATACACCTCCATAGTGTGTGGCTATGTCAGCACACACACACACACACACATATACACCTCCATAGCGTGTGGCT	G	62.6	0/1 | 5,3	intergenic	MN1,PITPNB
X	68172948	103		GCGCGAAGGTCTGCAGCTTCGCTCCTGAAGCCAGCGAGACCACGAACCCACCGGGAGGAACGAACAACTCCAGACGCGCTGCCTTAAGAGCTGTAACACTCAC	G	250.97	1/1 | 0,8	intergenic	EFNB1,PJA1
3	84958056	102		AGAAGAAGAAGAAGAAGAAGAAGAAGAAGAAGAAGAAGAAGAAGAAGAAGAAGAAGAGGAGGAGGAGGAGGAGGAGGAGGAGGAGGAGGAGGAGGAGGAGGG	A	355.6	0/1 | 5,9	intergenic	NONE,CADM2
6	170370287	102		AAAGAGACACTGACCACCACGTGCCACGCAACCACCATCCCACAAACAGGAAAAGAGACACTGACCACCACGCGCCAGGCAACCACCGTCCACAAACAGGAG	A	232.6	0/1 | 5,7	intergenic	ERMARD,DLL1
7	108501444	102		GCTTGATTTAATCTAGGTAATTCAGAAGTAATCTAGCCTCTGAATTTTTCTGTGTTTGTTTTGCTTCATTTGTTTACGAGGGAGTGAATCTTCATCCTAATC	G	843.03	1/1 | 0,20	intergenic	DNAJB9,C7orf66
7	121084088	102		TCTGTATTCCGAATACAGAATTATATTCCTATAGTCTGTATTCCGAATACAGAATTATATTCCTATAGTCTGTATTCCGAATACAGAATTATATTCCTATAG	T	153.6	0/1 | 6,7	intergenic	FAM3C,PTPRZ1
9	3734687	102		CGAAGGTCCGCAGCTTCACTCCTGAGCCAGCGAGACCACGAGCCCACCGGGAGGAAAGAACAACTCCAGACGCGCCGCCTTAAGAGCTGTAACACTCACCGT	C	194.6	0/1 | 17,11	intergenic	RFX3,GLIS3
16	5773378	102		GCTGTGGATTAAACAGTGGCTATCTCAAGCTTGGGCTGGATGGTGTCTGAGGTCTGATTTTGAGACCTTTGGTCTAAGGCTGAGTAGTCAGCCCACAGGCAA	G	232.6	0/1 | 17,12	intergenic	gene-MIR8065,RBFOX1
18	14997041	102		TCCCCTCTCTCTCCCCCTCCCCCTCCCCCTCCCCCTCCCCCTCCCCCTCCCCCTCCCCCTCCCTCTCTCTCTCTCTCTCTCTCTCTCTCTCTCTCTCTCTCG	T	287.67	0/1 | 1,8	intergenic	ANKRD30B,LOC644669
19	47804292	102		GCCTCCCAAAGTGCTGGGATTACGGGTGTGAGCCACCGCACCCGGCCTTTTTTCTTCCCTTCCTTTCCCTTCCCTCCCCTCCCCTCCCCTCCCCTCCCCTCC	G	44.6	0/1 | 11,3	intergenic	INAFM1,C5AR1
20	62750479	102		GGGGTGTCTGGGCAAAGCTGTGCGGGGCATGAGGGCACCCTGATGTGGTGGGGAGGGCCTGGGCAAAGCTGTGTGGGGCATGAGGGCACCCTGATGTCGGGA	G	529.6	0/1 | 3,14	intergenic	NPBWR2,MYT1
Y	13137190	102		CTATTCCAATCCAGGGTATTCCATACAATTTTTTGAAAGGATCTCATTCTGTCTCCCAGGTTGGAGTGCAGTGGCACAGTGTCAGCTCACATTTCATTTCAA	C	1254.6	0/1 | 27,32	intergenic	NONE,GYG2P1
1	4488122	101	101	CACATATACATACATATACACATACAAACATATATACCTACAGACACATATGTCTATACACATATAAACATACACTGATGTGTACACATATATACATGTAT	C	262.6	0/1 | 13,8	intergenic	C1orf174,AJAP1
1	5804169	101	101	TCCTCCCTCCCTCCCTTCCTTCTTCCCTCCCTCCCTTCCTTCTTCCCTCCCTCCCTCCCTTCCTCCCTCCCTCCCTTCCTCCCTCCCTCCCTTCCTTCTTC	T	174.91	1/1 | 0,8	intergenic	AJAP1,gene-MIR4689
2	2008043	101		AGGCGTTCTTTCCTGCATGCGTTCTTTCCTGCATGCGTTCTTTCCTGCAGGCGTTCTTTCCTGCATACGTTCTTTCCTGCGTGCCTTCTTTCCTGTGTGCC	A	150.6	0/1 | 4,5	intronic	MYT1L
2	239019267	101		ATGCCATATGATACCGAGTGTCCCTTTCCTGTCCCAGGATCCCATTTAGGATGCCATATGTTACCGAGTTTCCCTTTCCTGTCCCAGGATCCCATTTAGGT	A	399.6	0/1 | 6,13	intronic	ESPNL
3	126194948	101		AGGGCGGGGCGCGGGGTCGGGGGGCGGGGCGCGGGGTCGGGGGGCGGGGCGCGGGGTCGGGGGGCGGGGCGCGGGGTCGGGGGGCGGGGCGCGGGGTCGGG	A	295.61	0/1 | 1,8	upstream	ZXDC
3	197830761	101		ATGCAAATTTAGATTCTGCTACAGGATGTGGACAGTGGGAGGGGAGACGCGTGCAAATTTAGATTCTGCTATGCGATGTGGACAGTGGGAGGAGAGACGCG	A	49.6	0/1 | 3,2	intergenic	ANKRD18DP,NONE
4	41445194	101		TTGGATGTTTTTTTTCTTTTTTTTTTTTTTTTTTTTTTTTTTTTTGAGACGGAGTCTCGCTCTGTCGCCCAGGCCGGACTGCGGACTGCAGTGGCGCAATC	T	629.03	1/1 | 0,21	intronic	LIMCH1
4	47925341	101		TTCTGCAGAAATGCAGAAGTCACGTTTCTGCAGAAATGCAGAAGTCACGTTTCTGCAGAAATGCAGAAGTCACGTTTCTGCAGAAATGCAGAAGTCACGTA	T	177.6	0/1 | 6,12	intergenic	NFXL1,CNGA1
4	55416283	101		CGGTGGTGAGTTTAGTTTACATGTGTGTGTATGTTGTCCTGAGATTGTTGTTTTTGGAGGGGGATATAGGAGTCACTGGTCTTGATATGTTACTCAGACGA	C	353.6	0/1 | 13,17	intergenic	PDGFRA,KIT
5	749038	101		ACCCCTTCCTCACTAAGTGCCGGGGTCACAGTGCCTACCCCTTCCTAAGTGCTGGGGTCACAGCACCCACCCCTTCCTCACTAAGTGCTGGGGTCACAGTG	A	201.6	0/1 | 9,6	intronic	ZDHHC11B
5	3141443	101		AAAAAAAAAGAAAGTTTATGACACGTCATTTGCAAGACTTAAAATCTGGCTAGCCTGTTAGAACATTTTCAGAAGTTCTAATGAGTGCTTTGCAACTGTTT	A	488.02	1/1 | 0,14	intergenic	C5orf38,IRX1
5	60114861	101		GGGAGGGGAGGGGAGGGGAGGGGAGGGGAGGGGAGGGGAGGGGAGGGGAGGGGAGGGGAGGGGAGGGGAGAGGAGAGGAGAGGAGAGGAGAGGAGAGGAGA	G	100.6	0/1 | 3,4	intronic	ELOVL7
7	158217870	101		TCTAGCTGAGGCCTGCGCACCGCCGGGAAAGACGCGGTGTCCGAGTCCAGCCTAGCTGAGGCCTGCGCACCGCCGGGAAAGACGCGGGGTCCGAGACCAGC	T	409.02	1/1 | 0,17	intronic	PTPRN2
8	16546748	101		TAAAATGGGGCTTACATATGTATACATGTGCCATGACATGTACCCTAAAACTTAGAGTATAATAATAAAAAAAAAAAAAAAAAAAAAAGAAAAAAAAAAGA	T	1342.03	1/1 | 0,37	intergenic	MSR1,FGF20
8	69818348	101		CAGATAGATATCTATCTATATCTAAAGATAGATATCTATCTATATCTAAAGATAGATATCTATCTATATCTAAAGATAGATATCTATCTATATCTAAAGAT	C	374.6	0/1 | 2,17	intergenic	C8orf34,SULF1
10	42377797	101		TTTCCATTCCATTCCATTCCATTCCATTCCACTCGTGTTTATTCCATTCCATTCAATTCCATTCCATTCGATTCCATTCCATTCCAGTCCATTCCTTTCCA	T	52.6	0/1 | 8,13	intergenic	NONE,LOC441666
10	135182848	101		CATCCGCAGACCCCTGGCTTACACGGCAGGGAGTGTCATGAAATGATCACAATCCGCAGACCCCTGGTTTACACGGCAGGGAGCGTCATGAAATGATCACA	C	295.02	1/1 | 0,17	intronic	ECHS1
11	69312840	101		AAGGGGTGCAGGTATAGGTGAAGGGGTGCAGGTATAGGTGGAGGGGTGCAGGTATAGGTGGAGGGGTGCAGGTATAGGTGGAGGGGTGCATGTATAGGTGG	A	106.01	0/1 | 0,5	intergenic	LOC102724265,CCND1
11	78850063	101		ATAAATATATATTATATTTCTATAAATATATAAAATATATATTATATTTCTATAAATATATATTATATTTCTATAAATATATAAAATATATATTATATTTC	A	120.1	1/1 | 0,4	intronic	TENM4
1	111316418	100	100	AGAGAGAGGAGAGAGAGAAGAGAGAGAGGTGAGAGAGAAGAGAGAGAGAGGAGAGAGAGAAGAGAGAGAGGTGAGAGAGAAGAGAGGAGAGAGAAGAGAG	A	440.6	0/1 | 3,12	intergenic	KCNA3,CD53
2	78031382	100		GTTTACTTTATTTGATGGTTATCAAATAAAATCGTTTACTTTATTTGATGGTTATCAAATAAAATCGTTTACTTTATTTGATGGTTATCAAATAAAATCT	G	88.6	0/1 | 11,4	intergenic	LRRTM4,REG3G
2	106272580	100		TTTTCTTTCTTTCTTTTTCTTTCTCTCTTTCTTTCTCTCCTTCTTTCTTTCTTTCTTTCTCTCTCTCCCTTTCTTTCTTTCCTTCTTTCTTTCTTTTTTC	T	1088.6	0/1 | 4,34	intergenic	FHL2,NCK2
5	3078651	100		CGGAGGGATCCACAGGGGACTCCGCCGCGTGTCCGGAGGGATCCACAGGGGACTCCGCCGCGTGTCTGGAGGGATCCACAGGGGACTCCGCCGCGTGTCT	C	240.6	0/1 | 13,8	intergenic	C5orf38,IRX1
5	148385841	100		AAAAAAAGAAGTTCTAGATTCAGCAAGCAAGAGAAGCAGGGATAAAACCTTCTTAAGATCTAAGTATACTTAGTTTAAAGGCCCCATACCTCGTTATCTC	A	551.6	0/1 | 21,15	intronic	SH3TC2
10	134580754	100		GAGCTTGGGTGGGAGCCGGAGGATGCGGCTTCAGGGAGCTTGGGTGGGAGCTGGAGGATGCGGCCTCGGAGCTTGGGTGGGAGCTGGAGGATGTGTCCTC	G	578.02	0/1 | 1,14	intronic	INPP5A
11	1691731	100		CAGTGTGGGCAGTGTGGGTAGTGTGGGCAGTGTGGGTAGTGTGGGCAGTGTGGGTAGTGTGGGCAGTGTGGGTAGTGTGGGTAATGTGGATAGTGTGGGT	C	218.98	1/1 | 0,5	intergenic	KRTAP5-5,KRTAP5-6
11	26679948	100		GTCAGGAGTTCAAGAGCAAAGAGCAACATGGAGAAACCCCGTCTCTACTAAAAATACAAAATAGCCGGGTGCAGTGGCGCATGCCTGTAATCCCAGCTAC	G	1028.03	1/1 | 0,26	intronic	ANO3
11	129541082	100		ATATATTACATTATATATTATGTATAATATATTACATTATATATTATGTATAATATATTACATTATATATTATGTATAATATATTACATTATATATTATG	A	496.03	1/1 | 0,18	intergenic	BARX2,TMEM45B
12	104717314	100		ACCCCCACCTCCCTCCCGGACGGGGCGGCTGGCCGGGCGGGGGGCTGACACCCCCACCTCCCTCCCAGACGGGGCGGCTGGCCGGGCAGGGGGGCTGACC	A	105.97	1/1 | 0,13	intronic	TXNRD1
13	91148116	100		TCCTGAGCCAGCGAGACCACGAGCCCACCAGGAGGAACGAACAACTCCAGACCCGCTGCCTTAAGAGCTGTTAACAGTCACCGCGAAGGTCTGCAGCTTC	T	181.6	0/1 | 5,5	intergenic	gene-MIR622,gene-MIR17
14	79653926	100		TAAAAATGTGTAAGCATGCAGTGAGCCGAGATTGCGCCACTGCACTCCAGCCTGGGCGACAGAGCGAGACTCCGTCTCAAAAAAAAAAAAAAAAAAAAAA	T	1140.03	1/1 | 0,28	intronic	NRXN3
15	22323942	100		ACTTACTTTCTTTCTCTCTCTCTTTTCCTTCCCTTCCCTTCCCTTCTTTTCTTTCTTTCTTTCTCTTTCTTTCTTTCTTTCTTTCTTCCTTTCTTTCTTT	A	287.61	0/1 | 1,7	intergenic	NF1P2,OR4M2
18	11826268	100		AGAGGAGGAGGAGGAGCGGGGAGGGGGAAGGAAGAGGAGGAGGAGGAGCGGGGAGCGGGAAGGAAGAGGAGGAGGAGGAGCGGGGAGGGGGAAGGAAGAG	A	319.6	0/1 | 2,10	intronic	GNAL
X	128985024	100		ATGGGGGGGTCAGCCCCCCGCCCGGCCAGCCGCCCCGTCCGGGAGGGAGGTGGGGGGTTCAGCCCCCCCGCCCGGCCAGCCGCCCCGTCCGGGAGGGAGG	A	36.6	0/1 | 2,4	intergenic	ZDHHC9,UTP14A
1	839858	99	99	CGCCTCCTCCGAACGCGGCCGCCTCCTCCTCCGAACGTGGCCTCCTCCGAACGCGGCCGCCTCCTCCTCCGAACGCGGCCGCCTCCTCCTCCGAACGTG	C	198.6	0/1 | 10,9	intergenic	OR4F16,SAMD11
2	87645804	99		AGCCAGCCAAGCCAGCCAAGCAAGCCAGCAAGCCAGCCAGCCAAGCCAGCCAGCCAAACCAGCCAAGCCACCCAGCCAGCCAAGCCACCCAAGACACCC	A	358.6	0/1 | 18,10	intergenic	gene-MIR4771-1,gene-MIR4435-1
2	134384009	99		TTTTTTCAATAAATATGTTGCAAGGGAAATAAAAAGGGGAGAAACCTATTAGCTTAAGGAGAATTAAGCTAATAATTCACATGAACAAATTGCAATTTA	T	820.6	0/1 | 19,24	intergenic	NCKAP5,MGAT5
2	211923719	99		ATATATATGTATATATATATGTATATATACGTATATATATATGTATATATATGTGTATATATATGTATATATATGTGTATATATATGTATATATATGTG	ATATATATATATGTATATATACGTATATATATATGTATATATATGTGTATATATATGTATATATATGTGTATATATATGTATATATATGTG,A	388.02	1/2 | 0,2,8	intergenic	CPS1,ERBB4
3	84958059	99		AGAAGAAGAAGAAGAAGAAGAAGAAGAAGAAGAAGAAGAAGAAGAAGAAGAAGAGGAGGAGGAGGAGGAGGAGGAGGAGGAGGAGGAGGAGGAGGAGGG	A,*	185.84	1/2 | 0,5,9	intergenic	NONE,CADM2
3	128173061	99		TCTCCAGAGCCAGGGGAAAAAGATAGAGAAAGCCAGTCCCAGAGAGAGGCAGGGACAAACCTGAGGTCTCCAGCAGGGGGGCCAAGCGGGTCCTGCACC	T	521.6	0/1 | 17,14	intergenic	EEFSEC,DNAJB8
3	131671301	99		GTCCGGGAGGGAGGTGGGGGGGTCAGCGCCCCGCCAGGCCAGCCGCCCCATCCGGGAGGGAGGTGGGGGCGTCAGCCTCCCGCCCGGCCAGCCACCCCA	G	40.6	0/1 | 11,5	intronic	CPNE4
3	140208850	99		GTACATGTGTGTGTGTGTGTGTGTGTGTGTGTGTGTGTGTGTGTGTGTGTGTGTGTGTGTGTGTGTGTGTGTGTGTGTGTGTATATATATATATATATA	G	109.6	0/1 | 3,3	intronic	CLSTN2
4	22502064	99		ATCAACATTCCAACGTTGGTTGTTATTAGAACTTTCAAATCAGTTAAGGACACTTGCAACACGGTTCTGAAAGTCAAAGAGCTCTACAGACACCTGAAG	A	356.6	0/1 | 19,11	intronic	ADGRA3
4	101493431	99		AAAATAATGTGTTGGGCTGGCTGTGGTGGCTCACACCCATAATCTCACATCTAGCTTTCATTTTTACAGTAAACTCTCCATCCACATTTGAAATCTTCT	A	862.03	1/1 | 0,24	intergenic	EMCN,PPP3CA
5	1063756	99		CTCCCCCTCCACCCCCACCTCACGAGGCCACAGCCCTCCCGATCTCCACTTCCCCCTCCACCCCCACCTCACGAGGCCACAGCCCTCCCGATCTCCACT	C	205.91	1/1 | 0,6	intronic	SLC12A7
5	160414116	99		CTGATACCTGCACTGTGGGGATAGAAGAGAATATCCTTCTCCTAAGGAAATACTCACTGAAGGGGTAAAAAGTGGTAACATATGCAACTTACTTTTCAA	C	201.6	0/1 | 15,8	intergenic	ATP10B,GABRB2
5	179723757	99		ACACACACACACACACACAAGGAAGTACAACACACACGTAAGAAAGTACACACACGGAAGTACTTACCCCCCCCCCCACACACACACGGAAGTACTTAC	A	61.6	0/1 | 4,2	intergenic	MAPK9,GFPT2
6	168889509	99		ATCTGGGTCCCCTTGCATCACACTGTTTTAGAATGAAATATATCAAATCGTCTGGGTCCCCTTGGATCACACTGTTTTAGAATGAAATATATCAAATCG	A	218.6	0/1 | 38,13	intronic	SMOC2
7	110502	99		CAAGCCTCTCCTCCTTGCTTTTCCCTTTTTCTCACAGTGGGGTTTAAGCTAAGGTCCTATTCCTAGATCACTAATAATGATAGCAGGTGCCATTTATGA	C	459.6	0/1 | 27,15	intergenic	NONE,FAM20C
7	23944172	99		TGTGAGTGTTACAGCTCTTAAGGCCGCGCGTCTGAAGTTGTTTGTTCCTCCGGGTGGGTGGTCTCACTGGCTTCAGGAGTGAAGCTGCAGACCTTCGCA	T	95.61	0/1 | 2,5	intergenic	STK31,NPY
7	66991953	99		GTAACAAGGCTGTCATTGGGACAGTGGAAGTAGCCACTGTTGCTTACATCCTAGCTCTTCACAGGTATAGAAAGGAGAACTTCCTCTTCCCCCTACCCT	G	374.6	0/1 | 13,10	intergenic	STAG3L4,NONE
8	1296392	99		TTGGAGATTGAGTTCCTACACAGAGCTACATTGCACTCATGGTGGCTGTGTGGAGGTTGAGTTTCCACATAGAGCTGCATTGCACTCATGGTAGCTGTG	T	83.6	0/1 | 17,5	intronic	DLGAP2
8	128611294	99		ATGGTGCTATGCAGTACCCCCTCACTCATGGAACATTTCCCTCCTAGATCTCACTTGTAACTAAAGCCAGAGTGTTGAACAAGCTGGGCTCGTGGGGTG	A	523.6	0/1 | 20,17	intergenic	POU5F1B,MYC
9	139493108	99		GAGTGTGGGCAGGAGGGCAGCAGGGCAGTGTGGGCAGGAGCGCCTGGGGCAGTGTGGGCAGGAGGGCAGCAGGGCAGTGTGGGCAGGAGCACCTGGGGC	G	287	1/1 | 0,11	intergenic	gene-MIR4674,EGFL7
13	94392427	99		AGCAACGGCACATTGTTCTATGTCGTAAGGTCTAATTTTAATTATATTAATAATTTATTGTTGATATACATTTTGTTGAAAGTGTACTAAAGAAGTTTT	A	492.6	0/1 | 28,17	intronic	GPC6
13	101625773	99		ATATATATTATATATATAATATATAATACATATGTATTATATATACATATGTATATATATAATATATACATATATATAATATATATAATACATATGTAT	A	433.02	1/1 | 0,10	intergenic	TMTC4,NALCN
14	101012715	99		GGCCCTCGCCCCGCCCCGGCCCTCGCCCCGCCCCGGCCCTCGCCCCGCCCCGGCCCTCGCCCCGCCCCGGCCCTCGCCCCGCCCCGGCCCTCGCCCCGC	G	616.03	1/1 | 0,16	intronic	BEGAIN
17	80804151	99		CTCTTGTCCAGCCCTCTGCTGCCCCCTCCACGTGCTGCGTCCAGCGTGCCGTGTCCTCTCGTCCAGCCCTCTGCTGCCCCCTCCATGCGCTGTGTCCCA	C	51.27	0/1 | 10,6	intronic	TBCD
20	57901439	99		GGAGAGGGCACTGCTGGGGGGCTCAGGATTCTACGGAGAGCACTGCTGGAGGGCTGAGGATTCTAGGGAGAGCACTGCTGGGGGGCTCAGGATTCTAGA	G	311.6	0/1 | 7,22	downstream	EDN3
1	246167282	98		AGGGCATGGGAGCAAAACCACATGCTTTGGCTCAGACCTCGATTGGAATTCGGGCACCGCCACTTACTAAGGGGCCTTCTCAAGCCTGTCTCCTATCT	A	190.6	0/1 | 18,6	intronic	SMYD3
2	88429845	98		GGAGAGAGAGGAATGTGGCAGGCAGGCAGGAGAGAGGCCACCAAGAGGGCATGGGGTGATGGGTCACTGAGATACCCCCAGTGACCGCAAGGCAAGAA	G	783.6	0/1 | 17,22	intergenic	FABP1,THNSL2
4	14916191	98		CATACATATAGTATATATACATATATATGTATATATACTATATGTATATATGTATATATACATATATATGTATATATACTATATGTATATATGTATAT	C	168	1/1 | 0,5	intergenic	gene-MIR5091,CPEB2
4	142975122	98		AAATGGTTTTAGGCAATTCTTAGGACACTGGGGAGATCTGCTCTGTTTTTTATTTTATAATTCTAATCGACCCTCACCTTCATGTATTGTCTTTGGAT	A	357.6	0/1 | 33,13	intronic	INPP4B
5	120727462	98		TGAAATTATACTATTCTTCTTTAAAAAATAAAAAAATAAATAAATAAATAAATAAATCTTCTCATCATCTACACTCCCTTTGGTTCTAGTAAACCTGA	T	983.03	1/1 | 0,24	intergenic	PRR16,FTMT
6	170530584	98		CTCCACACGGGAGTCAGTACTGAGAGATCCGGAAGGCGGGGAGCACTGGACTCCAGACGGGGAGTCAGTACTGAGAGATCCGGAAGGCGGGGAGCACT	C	595.6	0/1 | 16,31	intergenic	ERMARD,DLL1
7	65563761	98		CGTGGCTCATGCCTGTAAAGGAGGAAGAGGAGGAGGAAGAAACAGCCAGGCACAGTGGCTCAAGCCTGTAAAGGAGGAGGAGGAAACAGCCAGGTGTG	C	257.97	1/1 | 0,7	intergenic	ASL,CRCP
8	15410977	98		CAGTGATAAGTTTGGACTTTGCTGCTGGAGGAGCTTACAAGGAAACACAGCAGAATTTTGGATGTCACAGGAGGAGAATGTTCCAAGGAGAGGTCAAA	C	93.6	0/1 | 17,5	intronic	TUSC3
8	90096501	98		TGACATATTTATATTTATATAAAGATGACATATTTATATTTATATAAAGATGACATATTCATATTTATATAAAGATGACATATTTATATTTATATAAA	T	149.6	0/1 | 5,5	intergenic	MMP16,RIPK2
12	13941609	98		AACCCTTAATTTCTGTGTATTGATGTTTCATGTGACAGTTAAACCTGCTTGCAGCCAAAATGATTGTTTTGCTGAGGGAAGGTGTTAAGTTTCAGCCC	A	464.6	0/1 | 25,13	intronic	GRIN2B
15	100340296	98		CGAGTGTCTTCTGGTTCCCAAGCGAGTGCAGGTTGGACAGCAGCTCTGAGAAGCAGCATCTCGTCGCGCCGCTGTGCCTACTCTGCCGACTCCTCCAT	C	306.6	0/1 | 12,14	ncRNA_exonic	DNM1P46
16	1003964	98		GCCTCCTACATGTCCACACAGACACCCCAAACCAGCCTCCTACACGTCCACACAGACACCCACCCCAAACCAGCCTCCTACACGTCCACACAGACACA	G,*	57.01	1/2 | 3,4,3	intronic	LMF1
16	13944342	98		AAAAATAAAGTTTATCTTTTGTTCTAAAACAAAGTTTTAAAAAAACTACTACAAATGAAACATAGGACTAGCTGACCACATTTCATTTGCACTTCATC	A	398.23	1/1 | 1,25	intergenic	SHISA9,ERCC4
20	48917638	98		TAAATGAATGGATTGGTGGGTAGGAGGGTGGATAATAGAATAGATGGATGGGTAGGATGGATGGATGGATGGATGGATAGGAGAATGGATAGGTAGAA	T	596.03	1/1 | 0,18	intergenic	PELATON,PTPN1
20	52480231	98		GGTGTCTTCCATCTTCCTTGGACGCAGGCATGTGTATGCATCTCAAGGCAATGTTGGAAGTGCAGGAGAGCCAGGCCCACTGTGCAAATCCACAGTGA	G	486.6	0/1 | 59,16	intergenic	ZNF217,SUMO1P1
X	30751800	98		AGAAATTACATCCTTCCTTAGCCATTCACTTGTTATGAACAGAATTTAGAAGACTCAAAAAAGAAATGCCCATGTGTTTTCTATATAGTACCTTCCAT	A	392.01	1/1 | 0,9	intergenic	GK,TAB3
1	45983487	97	97	AGAAAGGAGAGTTGTTCCATCTGTAATATCAACTCTCCTCCGGGGTCAAAACAGGCAAGGGAAAGTGCCTAGCCCTCAGCCTAATATTAACAGCTGT	A	281.6	0/1 | 13,8	intronic	PRDX1
1	245778165	97		TAGGGATGAGGAGATGCAGACCTTTAAAATCGGATAGGGATGAGGAGATGCAGACCTTTAAAATCGGATAGGGATGAGGAGATGCAGACCTTTAAAA	T	910.03	1/1 | 0,23	intronic	KIF26B
2	241811713	97		AGGAGGAGGGTGAGAGTTCGTGAACATGGAGGAGGAGGAGGGTGAGAGTTCGTGAACATGCAGGCGGAGGAGGGTGAGAGTTCGTGAACATGCAGGT	A	44.6	0/1 | 13,8	intronic	AGXT
4	130407575	97		TTTACTACACTTCTCACAGTTTTTATGAGGACTAAAAGTTTTCATATATGTAAAATACATAGACGAGTGTCTGGCACACATTAAGTATTAGTACTCA	T	1162.03	1/1 | 0,28	intergenic	C4orf33,NONE
7	47219078	97		TTGCAGCTTGGGATGTAAGCAGTAGGCTACATTTCCTTCTGCTGGGCATGTGCCACAGCCGCCCTGCAAGCCACTGTCTGAAGGGTGTCCCTCACTC	T	187.6	0/1 | 5,5	intergenic	IGFBP3,TNS3
8	5970207	97		ATATGTATAGTATACTATATATACTATATATGTATAGTATACTATATGTATACTATATGTATACTATATATACTATATATGTATAGTATACTATAAG	*,ATATACTATATATACTATATATGTATAGTATACTATATGTATACTATATGTATACTATATATACTATATATGTATAGTATACTATAAG	133.79	1/2 | 0,2,3	intergenic	CSMD1,MCPH1
8	89351927	97		TTAAGGGTTGCCAGATTTTGCAAATGAAAATACAGGATTCACAGTTAAATTTGAGTTTCAGATAAACAACAAATAATTTGTAGTATATCTTTTGCAA	T	372.6	0/1 | 14,10	intergenic	MMP16,RIPK2
9	79058810	97		AAAGAAAGGAAGAAAGGAAGAAAGGAAGAAAGGAAGAAAGGAAGGAAGGAAGGAAGGAAGGAAGGAAGGAAGGAAGGAAGGAAGGAAGGAAGGAAGG	A	1307.03	1/1 | 0,30	intronic	GCNT1
14	26821872	97		CTTATATTTAAATCTTTAATCCATCTTGAGTTAATTTTTGTATATGGTGAATGGCAGGGGTCTAGTTTCATTCTTCTTCTTTTTTTTTTTTTTTTTT	C	753.6	0/1 | 38,21	intergenic	STXBP6,NOVA1
16	33559202	97		GGCAGTTCTTCACAGAACAGGTCAAAAAGTCAAAAACTGCATTTAAAATATAAGACGAGTTATCCACTTCTCCTCCTAAACAGTGGGTTTTTATTAT	G	799.6	0/1 | 50,23	intergenic	TP53TG3B,ENPP7P13
18	219008	97		TTCTTAATAATAAATACTCATGAAGTGGTGGCAGGACAAGATTGTGGGCATGTGTTCCCTGAGCAGTACAAAAATAACCAGTGAGGATGGCATATAC	T	150.6	0/1 | 9,7	intronic	THOC1
19	563952	97		GCGAGGGTCTCTATCCCACACACCCACAGACTCCAAGGGTCTCTATCCCACACACCCACAGACTCCAAGGGTCTCTATCCCACACACCCACAGACTC	G	364.02	1/1 | 0,14	intergenic	GZMM,BSG
20	61073854	97		GGTGTTGGGGTGGGTGGGTGTTGGGATGGGTGGGTGTTGGGGTGGGTGGGTGTTGGGGTGGGTGGGTGTTGGGATGGGTGGGTGTTGGGGTGGGTCC	G	104.6	0/1 | 5,4	intergenic	GATA5,gene-MIR1-1HG
21	9685103	97		GCCCAGCAGCAGTGTTCAGGAATCCTATGTGAGGGACCAACAATCAGACCCTCGTAGCAGCGTTCTGAAATCCTATGTGAGGGACAAACATTCAGAA	G	687.6	0/1 | 76,22	intergenic	NONE,gene-MIR10396A
X	9760103	97		ATAGAATAGAATAGAATAGAATAGAATAGAATAGAATAGAATAGAATAGAATAGAATAGAATAGAATAGAATAGAATAGAATAGAATAGAATAGAAT	A	563.6	0/1 | 4,14	intronic	SHROOM2
HSCHR17_RANDOM_CTG3	142545	97		TGTCTGAATGTTTGTCCCTCACATAAGATTCCAGAACTCTGCAGCTGGGTTCTGATTCTTTGTCTCTCACGTAGGATTCCAGAACACTTCTACGAGG	T	719.6	0/1 | 71,32	intergenic	MGC70870,NONE
HSCHRUN_RANDOM_CTG16	39078	97		GTGTTCTGGAATCCTATGTGAAGGACAAGCATTCAGACCCTCGTAGCAGTGTACTGTAATCCTATGTGAGGGACAAACATTCAGACCATAGCAAGAT	G	1153.6	0/1 | 139,37	intergenic	NONE,NONE
2	75838788	96		CCACCATCCTCCAACCATCTCCCACTACCACCCTCCAATAATCTCCAACCACCATCCTCCATCATGTCCCACCATCACCCTCCAACCATCTCCCAT	C	548.6	0/1 | 8,15	intergenic	EVA1A,MRPL19
2	160140079	96		CTAGAGTTCTAGAAAATAGAGTATTTTCTATTCTAATAAACTATCTTAGCTGTTCCCTTCACAGGATGGAGCCAAGGCTATCTGCTCCGCCTTCAA	C	733.6	0/1 | 32,24	intronic	WDSUB1
2	191680779	96		AGGAACTCTCTTCTTTTTTTTTTTTTTTTTTTTTTTTTTTTTTTTTTTTTTTTGAGACGGAGTCTCGCTCTGTCGCCCAGGCTGGAGTGCAGTGGC	A	1837.03	1/1 | 0,47	intergenic	NAB1,GLS
6	95400827	96		TGTGCACCCACAAGGCCAACACCACATGTAAGCTGCCAAGGCTTGGAGCTTGTACCCTCTGAAGCAAGAGCCTGAGCTGTATGTTGGCCCCTTTGA	T	1207.03	1/1 | 0,30	intergenic	EPHA7,MANEA
6	169331465	96		AACGCACTGGAAATCTAGGAGTGGAATAGCTGGGCCCCGGAGCCACGGGAACGCACTGGAAATCTAGGAGTGGAATATTTGGGCCCCGGAGCCACG	A	487.6	0/1 | 8,16	intergenic	SMOC2,THBS2
8	3040102	96		GTGTGTGTGTGTGTGTGTGTGTGTGTGTGTGTGTGTGTGTGTGTGTGTGTGTGTATTGTTAGTAGAGAAGGGGGACTCTGGCTGTCTATAAGAAGC	G	364.01	1/1 | 0,9	intronic	CSMD1
10	21420573	96		ATGTAGAACCTCTGGTGTGTATGACAGGTCATGACATAGAACACTGCTTCAAGATTGAAACAGAAGCAGCATCTTTTTTCTCCCCGCTGAACTAGT	A	952.6	0/1 | 27,26	intronic	NEBL
17	80369888	96		TCCTGAGACCACCAGAGAGGAAGACCCTCCTGGGACCACTGGCGCAGAAAACCCTCCTGAGACCGCCAGAGAGGAAAACCCTCCTGAGACCACTGG	T	820.6	0/1 | 12,23	intronic	OGFOD3
20	61647244	96		GCTCCCTGCCTTTCCCTGTCTCCACCTCCCCCACCCCTGCCCAGTCAGCCGCATCACAGGTCCCATCTGCACAGGGCTCCCTGCCTCTCCCTGCCT	G	504.6	0/1 | 18,14	intergenic	BHLHE23,gene-MIR124-3
X	33209027	96		AATATTATATATATAATATTATATATATATATAATATATAATATTATATATATATATAATATATAATATTATATATATATATATAATATATAATAT	A	121.8	1/1 | 0,3	intronic	DMD
HSCHRUN_RANDOM_CTG7	24167	96		TATAGGCTGTGGGCACAGTTTCTGTAGGCCCTGACTCTGCCTTTGCTGGGAAGAAGCACACACTCCTGCCCTGCATGCAGGGAACTGTCACAGCAG	T	304.6	0/1 | 18,9	intergenic	NONE,NONE
1	31244650	95	95	AACTGCAACCTTTTCCCTCACTTTTTTTTTTCCCCTTTGGAGACAGGGTCTCACTCTGTCACCCAGACTGGAGTGCAGTGGTGCGATCACAGCTC	A	455.6	0/1 | 23,17	intergenic	LAPTM5,SDC3
1	97596307	95	95	CCCTTCCTTCCTTCCTTCCTTCCTTCCTTTCCTTCCCTCCTTCCCTCTCTCCCTCTTTCTTTCTTTCTTCCTTTCTTTCTTCTTTCTCCTTCCTT	C,CCCTTCCTTCCTTCCTTCCTTCCTTTCCTTCCCTCCTTCCCTCTCTCCCTCTTTCTTTCTTTCTTCCTTTCTTTCTTCTTTCTCCTTCCTT	358.02	1/2 | 0,3,6	intronic	DPYD
4	20081456	95		ATATATATATGTATATATATGTATATATATATGTATATATATGTATATATATGTATATATATGTATATATATGTATATATATGTATATATATAAG	A	213.91	1/1 | 0,5	intergenic	LCORL,SLIT2
4	189028176	95		TATTTATTTATTTTTGAGACCGAATCTCTGTCGCCCAGGCTGGAGCACAGTGGCACGATCTCAGCTCACTGCAACCTCCGCCTCCCGGGTTCAAC	T	497.6	0/1 | 28,15	intronic	TRIML2
5	1972365	95		TGGAGCTTGCGGGGAGCTGGAGCTTGCGGGGAGCTGGAGCTTGTGGAGAGCTGGAGCTTGCGGGGAGCTGGAGCTTGCGGGGAGCTGGAGCTTGC	*,T	165	1/2 | 0,9,7	intergenic	IRX4,IRX2
5	33672199	95		CACACTCACATCCACACACTCACATCCACACACACCCACATACATACACACACACATCCACATACTCACATACACACATACACACAGATCCACAT	C,*	40.82	1/2 | 0,2,5	intronic	ADAMTS12
5	68105932	95		GGGTGTGGCGGCTCATGCCTGTAATCCCAGCACTTTGGGAGGCCAAGATGGGAGGATCACTTGAGCCCAAGAATTTGAGACCAGCCTGGAAAACT	G	426.6	0/1 | 24,14	intergenic	PIK3R1,SLC30A5
5	174056842	95		AAAAGAAAAGAAAGGAAAGGAAAGGAAAGGAAAGGAAAGGAAAGGAAAGGAAAGGAAAGGAAAAGAAAAGAAAAGAAAAGAAAAGAAAAGAAAAG	A,AAAAAG	533.02	1/2 | 5,6,10	intergenic	NSG2,MSX2
6	65006421	95		ATTGTACTGGCAGAATATATATATATATATATATATATATATATATATATATATATACATATATATATATATTTTTTTTTTTTTTTTTTTTTTTT	A	609.6	0/1 | 5,15	intronic	EYS
7	61783331	95		AAATGGAATCGAATGGATTCATCAAATGGAGTCGAGTGGAATCATTGAATGGACTCGAATGGAATCATCAAATGGACTCCAATGGAATCATCATC	A	149.6	0/1 | 48,11	intergenic	NONE,ZNF733P
7	62541746	95		TATATATATATTTTTTTTTTTGAGACAGAGTCTCACTCTGTCACCCAGGCTGGAGTGCAGTTATATATATATATATATATATATATATATATATA	T	224.93	1/1 | 0,6	intergenic	NONE,ZNF733P
9	101032736	95		TGTGGGTGAATGATCAAGGCAGGCGTCCCCGCAATTGACTTGCCACCAAGGGAATGTGGGTGAATGATCAAGGCAGGTGTCCCCGCAATTGACTC	T	163.04	0/1 | 8,3	intergenic	TBC1D2,GABBR2
9	122259664	95		CACACACACACACAAACACACACACACACACACAAACACACACACAAACACACACACACACACAAACACACACACACACACACACACACACACAA	C	343.6	0/1 | 9,9	intergenic	BRINP1,gene-MIR147A
10	19460883	95		TATATATCACATATATGTGATATATATCATATAATATATGTATATATCACATATATGTGATATATATCATATATCACATATATGTGATATATATC	T	123.49	1/1 | 0,3	intronic	MALRD1
12	2030653	95		CCACAGCCACGAGGCCCTACCTGGCTGGAGCTGGCTTGATTTTAAAAATCATTCCAAATTACAAATTTTAAGAAGCTGATGAATGCCACCAAATT	C	230.6	0/1 | 8,10	intergenic	CACNA2D4,DCP1B
12	127068771	95		GTAACCAGCATTTTCGGGGTATGGGCTTGATGGCTTATGGGAAGGATGTAACCAGCATTTTCGGGGTATGGGCTCGATGGCTTATGGGAAGGATA	G	255.93	1/1 | 0,6	intergenic	TMEM132B,TMEM132C
17	12922942	95		TCTGTAATCCCAGCACTTTGGGAGGCCAAGGCGGGAGAATAGCTTCAGGCTAGTAGTTCAAAACCTGCTCTGTGGCCAGGCATGGTGGCTTATGC	T	362.6	0/1 | 19,16	upstream	ELAC2
19	55414661	95		CGTATATGTATACATACATGTATATATGCATGTATGTATATACATATATGCATATATACATACATGTATATATACATGTATGTATATACATATAT	C	114.6	0/1 | 4,6	intergenic	FCAR,NCR1
19	59035205	95		TTTTTTTGTATTTTCAGTAGAGACGGGGTTTCACCGTGTTAGCCAGGATATGGACTCCATCTTTAAAAATATATATATATAGAAAAATTAGCTGG	*,T	370.01	1/2 | 0,2,9	intronic	ZBTB45
1	240302570	94		CACTGTGTGTAAAATTCACAATGAGGAGCAGGTTGTGGGGATGATTGGTTCAATTAAAATCCTACTGAATTTGAGGATACCTCTTTAAATATAT	C	943.03	1/1 | 0,27	intronic	FMN2
2	188123035	94		CTTCCTTCCTTCCTTCTTTCTTTCTTTCTTTCTTTCTTTCTTTCTTTTCTTTCTTTCTTTCTTTCTTTCTTTCTTTCTTTCTTTCTTTCTTTCT	C	185.6	0/1 | 6,5	intergenic	ZSWIM2,CALCRL
2	200530386	94		AAGAAAGAAGAGAACGGCCGGGCGCGGTGGCTCAAGCCTGTAATCCCACCACTTTGGGAGGCCGAGGCGGGTGGATCGCGAGGTCAGGAGATCG	A	846.6	0/1 | 24,22	intergenic	SATB2,FTCDNL1
2	201691350	94		ACCTTGAATCAGAACCTCAGTTGTTAAAGGCTTAACTGCTTGTGGCAACTACTATAGTGCTCTAGTGGGGACAGTGGTTAAAATCTGCAGAATC	A	1434.03	1/1 | 0,36	UTR3	BZW1
4	3582007	94		TCATCCATCCATCCATCCATCCATCCATCCATCCATCCATTTCCATCCTCCATCCATCCAACCATCCGTCCGTCCGTTCATCCATCCGTCCATC	T,TCATCCATCCATCCATCCATCCATCCATCCATCCATTTCCATCCTCCATCCATCCAACCATCCGTCCGTCCGTTCATCCATCCGTCCATC	990.02	1/2 | 0,12,13	intergenic	LRPAP1,ADRA2C
4	22183067	94		GGATAGATAGATAGATAGATAGATAGATAGATAGATAGATAGATAGATAGATGATAGAGACAGATGGGTGGATGGATGGATAGAAAGATAGATA	G	57.6	0/1 | 7,2	intergenic	KCNIP4,ADGRA3
5	128743601	94		CCTTTCACCTCCCACCACCATGTAAGAGGTGCCTTTCACCTCCCACCACCATGTAAGAGGTGACTTTCACCTCCCACCACCATGTAAGAGGTGA	C,CCTTTCACCTCCCACCACCATGTAAGAGGTGA	573.03	1/2 | 0,10,4	intergenic	gene-MIR4460,ADAMTS19
5	173640442	94		CTTCTGATTCTTGTCTTAATGAGCTCTCATCCAAGGACCCCAAGCTATAATCCCCAGCTTCCTTCTTTCTTCCCCTCTTTCTATTTGCCATCTA	C	86.6	0/1 | 25,5	intergenic	NSG2,MSX2
6	39313846	94		CTCTCTCTCTCTCTCTCCCCCCCCTCTCCCTCCCCCCCTCCCTCTCCCTCTCCCTCCCTCTCCCTCTCTCTCTCTCTCTCTCTCTCTCTCTCTT	C	36.6	0/1 | 7,2	intronic	KIF6
6	47280141	94		GAAGAAATCACCAGAGATTGCGCCACTGCAGTCCGCAGTCCGACCTGGGCGACAGAGCGAGACTCCGTCTCAAAAAAAAAAAAAAAAAAAAAAA	G	598.6	0/1 | 24,22	intergenic	TNFRSF21,CD2AP
7	107818086	94		ATATATATATATATATATATGTATATACGTGTATATATATACGTGTATATATATATACACGTATATATATATATACGTGTGTATATATATATAT	A	573.03	1/1 | 0,13	intronic	NRCAM
11	350058	94		ACACCATACACACACACCACAAACACACACCACATACACACCCACACACACCCCACACACACACACCATACACACACCCACACACACAACACAC	A	420.03	1/1 | 0,22	intergenic	IFITM3,B4GALNT4
16	89135594	94		CGGTGATGATGATGGTGGAGATGGTAATGATGATGGTGATGATGATGATGGTGGTGATGGTGATGATGGTGGTGATGATGATGGTGGTGATGAT	C	47.6	0/1 | 11,4	intergenic	CBFA2T3,ACSF3
18	74607804	94		CACACAGTATCACACACAGGTATGGCCCACAGTGCTGTACCCACACTGGTACTGCCCACAGAAACTGCACACAAGTATCAAAGGCAGGTACCAG	C	235.6	0/1 | 16,9	intronic	ZNF236
19	30621621	94		TCCTCCCTCCCTCCTCCTATCCCTCCCCCTTCCTTCTCCCTTTCCTCCCCCTTCCCTTCTCTTTCTTTCCCTTCCCTTCCTCCCTCTCCTTCTC	T	71.6	0/1 | 10,4	intergenic	URI1,ZNF536
19	59111526	94		TGGTTAATTTTAGACATCTACTTGAGTGGATTAAGAGACACACATAGCTGGTCAAACACAATTTCAGCCATGAATCAGGCATAAATATTCTGAC	T	107.6	0/1 | 5,7	intergenic	CENPBD1P1,NONE
X	154365486	94		TAGTGCAGTCTGAGTGGGGAAGAACCTCCTAATGGCTGCACCTTTTCTCCTTCCGCTCCCCCCTCCCCCTCCCCCTCCCCCTCCCCCTCCCCTC	T	351.01	1/1 | 0,8	intergenic	BRCC3,VBP1
HSCHRUN_RANDOM_CTG16	73525	94		TTCCATTCCCCACCGCAGAAAAGCCTTCTACTACTGACTGGACTGGAGAATACATGCCTCAGTTCCGTTGTTCCTTGGCTGTGTAACTCTGAGG	T	400.6	0/1 | 116,18	intergenic	NONE,NONE
1	246969897	93		TGACCTAATATAAATGATTGCATTTATACGAAAATCACTACAATTAGGCATATCTAATCTATAATGACAAAGGTCCATTTCTTCTGGTGGGAG	T	1018.03	1/1 | 0,26	intergenic	SCCPDH,AHCTF1
2	211923739	93		GTATATATACGTATATATATATGTATATATATGTGTATATATATGTATATATATGTGTATATATATGTATATATATGTGTATATATATATGTA	G,*	43.92	1/2 | 0,2,8	intergenic	CPS1,ERBB4
4	75496154	93		TTAAAGATTTGGAAACCTGTAAAGTGAAACTTAAAAACTAGGAGCAATATTATTGCTGAATATATTTTACATCCATTACTTTAATTAATTTCA	T	1475.03	1/1 | 0,35	intergenic	AREG,BTC
4	157977437	93		CATTTCCACATTTTCTTTTTATTGTTACTGAGAATTGCCATCTTTCACTTATGTTACCCATTTGATGTTGCGTGTTGCTACTTTTCCCGTTAG	C	1092.03	1/1 | 0,28	intergenic	PDGFC,GLRB
4	190301862	93		ACACACAGCTGCAAGCACACACAGCTGCAAGCACACACACCTGCAAGCACACACCTGCAAGCACACATACCTGCAAGCACACACACCTGCAAG	A,*	154.24	1/2 | 0,4,3	intergenic	TRIML1,FRG1
6	169618044	93		TATGGATGGATGGATGGATGGATGAAATGGATGGGTGGATGGATGAGATGGGTGGGTGGATGGATGAGATGGGTCGGTGGGTGGGTGGATGAG	T	202.6	0/1 | 12,6	intronic	THBS2
7	1167271	93		AGGCTGGAGTGCAGTGGCACAATCTCGGCTCATCCCACCGTCACCCGGGCTGGAGTGCAGTGGCACAATCTCGGCTGATCCCACCGTCACCCG	A	432.6	0/1 | 20,17	intronic	C7orf50
8	2180959	93		GCATGCAGAGCACACAGGCCGGGCGTGGACAGGAGAGAAGAGTGTCACATGCAGAGCACACAGGCCGGGCACGGACAGGAGAGAAGAGTGTCA	G	244.02	1/1 | 0,16	intergenic	MYOM2,CSMD1
9	22660017	93		GCAAATCCCTGAGCTTGATGTGTAGGGAAGGGAGGGGCCTGAATAATCCCTGAGAAGTAGTAGAATAGCAAATTTGCCAGTCCTTGGTGGGGA	G	167.6	0/1 | 14,11	intergenic	DMRTA1,ELAVL2
9	28584919	93		TGACTGCAAGAGATTTTTTTTTTTTTTTTTTTTTTGAGACGGAGTCTCGCTCTGTCGCCCAGGCTGGAGTGCAGTGGCGCGATCTCGGCTCAC	T	911.03	1/1 | 0,32	intronic	LINGO2
10	3500478	93		TTTCCCGCTGGGATACTCACGCTCTCACACACTGAGATACGCACGCATTCATGCTGGGGTACTCACGCTCTCACACACTGAGATACGCACGCA	T	152.1	1/1 | 0,4	intergenic	PITRM1,KLF6
10	34017766	93		TCTTATGTCGAGAACCCAGGCAGGAAATTCTAACAGCCAGATCAAGGCCACATATTTAAGGCTTGGCCTTCAGGTACAGGGAGCGGGAAGGTA	T	396.6	0/1 | 20,13	intergenic	NRP1,PARD3
10	134212426	93		CCCCCAGTCCTGAGGCTTGTCCTGGAAGGACCCCTGCCCCCTCCCTCATCTCCCCTGTGCCTGAGTCTGTCCGGCTGTTCTCCTCTCCCCCAG	C	105.6	0/1 | 2,11	intronic	PWWP2B
11	61441343	93		GAGGTGGGTGGATGGATGGATGGATGGATGGATGGATGGATAGGTGAATGGATGGATGGATGGGTGGATGGATGGATGGATGGATGGATGGAT	G	224.6	0/1 | 7,6	intergenic	RPLP0P2,DAGLA
13	26102892	93		TACATATGCAACATGTGTATGCACACATATGCAACATGTGTATGCACACATATGCAACATGTGTATGCACACATATGCAACATGTGTATGCAC	T	125.6	0/1 | 8,5	intronic	ATP8A2
13	73682565	93		CTATATAGAATATCTATATAGAATATATAGAATATCTATATAGAATATCTATATAGAATATATAGAATATCTATATAGAATATCTATATAGAA	C	125.26	1/1 | 0,5	intergenic	KLF5,KLF12
13	111976029	93		TGCTCCAGGCAGGAAGGCCACACACATGAGCCTCTGCACACACAGGGATCCGTGGCCCTGCACGCCCCAGATCCCCATCCGTGGTTCACACGC	T	328.6	0/1 | 13,19	intronic	TEX29
15	20123173	93		TGTCTGTGTATATATATATATATATATATATATATATATATCTTGAATATAGAAAAATTGCTTCAACTCAGTAACAAATATCCCAACTCAAAA	T	73.6	0/1 | 15,3	intergenic	NONE,CHEK2P2
15	79084263	93		GGAAATGGCTGGGGAAAGCCATCTGCTCTTTTAAAACTCCCTCAGAACAAAAAAGAGGCCAGCCCATGACTGGGGACAGCTGGCAGGTTCCCA	G	351.6	0/1 | 22,15	intronic	ADAMTS7
17	12555537	93		GTTATAATATATAATATATATAATATATGTTATTATAATATATAATATATATATAATATATGTTATAATATATAATATATATAATATATGTTA	G	59.36	0/1 | 5,1	intergenic	MAP2K4,MYOCD
20	56554551	93		TCCAGTGTGCCATCCGGTCTGTCTGCTCCCCACTGTGGTCTTAGTGGCCAGTGTGGCGTCTGGTCTGTCTGGTCCCCACTGTGGTCTTAGTGG	T	983.6	0/1 | 37,27	intergenic	PMEPA1,C20orf85
2	240052237	92		TCCACCTGTCCTTAAGACGCTGGTGGCATGCTCTGTTTCAGGATGCTAGAAAGATCTGTGACAGGGCCACCTCCACGAGGCATACACATCTC	T	149.6	0/1 | 6,18	intronic	HDAC4
6	152612252	92		AATTATATTAATATGATATATTAATATATGCAATTATATTAATATGATATATTAATATATGCAATTATATTAATATGATATATTAATATATG	A	126.89	1/1 | 0,3	intronic	SYNE1
6	154463239	92		TCCCCTCCAACCTCTGGCCGTCTCTGCTGGGCTTGTGTTACAGTGGGTAGCTCATCAGGCATGAGCAGGGCAGGACAGGACTCCCCACCCCA	T	802.6	0/1 | 26,21	intronic	OPRM1
7	50638564	92		GGTACCCATGCACAACGTGCAGGTTAGTTACATATGTATACATGTGCCATGTTGGTTTGCTGCACCCAGTAACTCGTCATTTAACATTAGGT	G	660.03	1/1 | 0,19	intergenic	DDC,GRB10
7	158395077	92		GCAGAGACCAGGCATCATCGCTAACCACTAAAGCAAAGAGGGCACTGCCAGCTGACAACCAAGAGGAACTATGGGAGTCTCCACCTGGAGCA	G	98.6	0/1 | 2,4	intergenic	gene-MIR5707,NCAPG2
8	57779837	92		TTGTTTTTACTATAGAAAAAAAAATCCCAAGATTGCTTCACCTCTGCAGTGAATTTCCTTCATCTATACATTTGGTGTAAGAGATTTTATTA	T	37.66	1/1 | 0,2	intergenic	PENK,BPNT2
12	126825401	92		AAGGAGCTACCTAAAAAGAAAGATGCAGCAAAGAGTCATAAACAAGTTATTTATTTATTTCTTTTTAGAGACGGAGTCTTGCTTTGTCACCC	A	266.6	0/1 | 21,9	intergenic	TMEM132B,TMEM132C
13	19649463	92		GAACAAAAGCCAGAGGGGAAACAGAAGTCACTGGGATATAGAAGCCAAGGGAGAAATGAAGCCAGGCCAGTAGGAAGGAGGGGAGCCTCACC	G	648.6	0/1 | 47,19	intergenic	ANKRD20A9P,TUBA3C
13	36806770	92		TAAGAATACAAAAAAAGATGAGCCGAGATTGCGCCACTGCAGTCCGCAGTCCGGCCTGGGCGACAGAGCGAGACTCCGTCTCAAAAAAAAAA	T	453.6	0/1 | 13,17	intronic	CCDC169,CCDC169-SOHLH2
16	78394515	92		TTTCACAGTACCTCTACTTTCTTGTAATTTTAGCAGTTTACCTAATCATGGTATAATAATCAAAACTAGAAAATAGACAATGGTGCTAAATA	T	223.36	1/1 | 0,7	intronic	WWOX
16	87252234	92		CCCCAGCACAGACCTGACCCCCAGCACGGACCTGACCCCCAGCACAGACCTGACCCCAGGGCGCGGACCTGACCCCCAGCACGGATCTGACA	C	188.97	1/1 | 0,8	intergenic	FOXL1,C16orf95
17	21344768	92		AACACTGCACAGGCCAGCTTCCCTTCCCCTTCCACCACAAGAAGAAGCCACTTGAGGTCTCACCAGAAGCAGAGCAGATGCCAGCATCATGC	A	335.6	0/1 | 55,16	intergenic	KCNJ12,UBBP4
Y	13476303	92		GAGATATGTCACAATGCCCCCATGGGCAGAGCCTAGAATAAAGTCCCATCAGCTGGGTGATCAGTGTAGAGATATGTCACAAAGCCCTGTAA	G	181.6	0/1 | 21,6	intergenic	NONE,GYG2P1
2	843155	91		TGAGGCTCTGGGGCTCAGTCTACTGCACACTGAGGCTCTGGGGCTCAGCCTACTGCACACTGAGGCTCTGGGGCTCAGCCTACTGCACACC	T	389.66	0/1 | 2,10	intergenic	TMEM18,SNTG2
2	2863509	91		CATGAGAGTGAATGCATGAGAGTTAACGTGTGATAGAGTGAACATGTGAGAGCGAATGCATGATACATTGAACACGTGATACAGTGAACAT	C	81.6	0/1 | 25,15	intergenic	MYT1L,EIPR1
4	49645192	91		ATGGAATGGAATGGAATAGAATTGAATGGAATGGAATCAACCCGATTGGAATGGAATGGAATAGAATTGAATGGAATGGAATCAACCCGAT	A	150.6	0/1 | 12,5	intergenic	CWH43,NONE
5	26230802	91		TCTTTCTTTCTTTCTTTCTTTCTTTCTTTCTTTCTTTCTTTCTTTCTTCTTTTTCCTTCCTTCCTTCCTTCCTTCCTTCCTTCCTTCCTTC	T	120.28	1/1 | 0,2	intergenic	CDH10,CDH9
5	74054762	91		ATTACGGATTCTGTTTAAAAGGAAAAAATAAGGTAAACTTTACTAAAATTGTAAAACCAAAGTATATATGCTATCCAAATTTCAAAGCTGG	A	1389.6	0/1 | 59,60	exonic	GFM2
6	1927200	91		AATTTTTATTCAGAGGGTAGCGTGTTGATGTATTTTTATTCAGAGGGTAGCGTGTTGATGTATTTTTATTCAGAGGGTAGCGTGTTGATGT	A	112.6	0/1 | 26,16	intronic	GMDS
7	156057850	91		CTGGAGACTGTCCTGTTTCTCCTCTATGCTGAGTCTGTCTACACGGTGGAGACCGTCCTGTTTCTCCTCTGTGCTGAGTCTGTCTACCTCG	C	245.6	0/1 | 8,12	intergenic	SHH,RNF32
8	39976061	91		CCACCCGCCTCGGCCTCCCAAAGTGCTGGGATTACAGGCGTGAGCCACCACACCCGGCCAATACTTTCTTAACTATAGTCTGTGTGGCTTA	C	984.03	1/1 | 0,26	intergenic	IDO2,TCIM
10	39118368	91		CTCGAAAGGCATGCTCTCAAAAGGAATTTATTCGAATAGAAAGGAATCAAAAGCAATCCGATAGTATGGAATACAATCGAATGGAATGGAA	C	239.59	0/1 | 46,10	intergenic	ACTR3BP5,NONE
10	47423163	91		ATCTTTCTTTCTTTCTTTCTTTCTTTCTTTCTTTCTTTCTTTCTTTCTTTCTTTCTTTCTTTCTTTCTTTCTTTCTTTCTCTTTCTTTCTC	A	181.6	0/1 | 7,17	downstream	SHLD2P3
10	134536934	91		CTTGGCCATGTGGGGATTGGCCGTGTGGGGATTGGCCATGTGGGGATTGGCCGTGTGGGGATTGGCCGTGTGGGGATTGGCCATGTGGGGA	C	357.6	0/1 | 19,10	intronic	INPP5A
11	61890304	91		CCCGGCCAGAGATTCTTTTTTTTTTTTTTTTTTTTTTTTGAGACGGAGTCTCGCTCTGTCGCCCAGGCTGGAGTGCAGTGGCGGGATCTCG	C	538.03	1/1 | 0,18	upstream	INCENP
12	34586928	91		TAGAGGAAAATTATAGCACTAAATGCACACAAGAGAAAGCCAGAAAGATCCAAAATTGACATCCTAACATCACAATTAAAAGAACTAGAAA	T	391.01	1/1 | 0,9	intergenic	ALG10,NONE
13	54644687	91		GGAAATTATAAGAGTATTGATTGGGGAAGTGATAAATGTCCATGAAATCTTCACTATTTATGTTCATAGATTGCAGTAAAGACAGGCATAA	G	277.6	0/1 | 27,12	intergenic	OLFM4,gene-MIR1297
14	83900391	91		ATATATATACATATATATATATATGTATATATACATATATATATGTATATATACATATATATATGTATATATACATATATATATATATATG	A	943.03	1/1 | 0,27	intergenic	SEL1L,FLRT2
14	93824202	91		TATATATATGGATATATGGATATATATATGGATATATGGAGATATATATCTATATATATCCATATATATAGATATATATGGATATATGGAG	T	293.98	1/1 | 0,7	intronic	UNC79
14	106415141	91		GTCTGTGTTCCACAGTGATTGTGCAAACTCTAAATACATCGATGACCCACCACTGCCTTTATGTTAGAATAAACAAAACAGAAAACAAATA	G	1027.03	1/1 | 0,23	intergenic	IGHVII-1-1,ADAM6
15	79475015	91		CTTTCTTTCTTTCTTCCTTCCTTCCTTTCTTTCTCTTTCTTTCTTTCTTTCTTCCTTCCTTCCTTTCTTTCTCTTTCTTTCTTTCTTTCTT	C	436.02	1/1 | 0,10	intergenic	RASGRF1,gene-MIR184
16	428188	91		GCACTGCCATCGCCACCCTGACTGCCATCGCCACCCTGACTGCCATCGCCACCCGCACTGCCATCCCCACCCGCACTGCCATCCCCACCCA	G	233.6	0/1 | 3,12	intronic	PGAP6
20	62408400	91		CCACACGCCACGGTTCCAGCACACGCCACGGTTCCACCACACGCCACGGTTCCAGCACACGCCACGGTTCCACCACACGCCACGGTTCCAG	C	653.6	0/1 | 21,26	intronic	ZBTB46
21	43311216	91		GGACTGCTGGAAAAGGAATGAAAAAGGTGGGTAAGTAGTGACATTTTTTACAGTGATCTAAAGTTAGGAGCCTGTGTGCAGGAGCTTCGGA	G	273.6	0/1 | 17,12	intronic	C2CD2
22	47337014	91		CACACACACACACACACACACACACACACAGTCCACCCTTGAACAGCATGGGGACTGGGACACTAGAATATATATATATGTATATATGTAT	C,*	160	1/2 | 0,4,6	intronic	TBC1D22A
HSCHRUN_RANDOM_CTG17	71951	91		ACCACGCATCCTAAAACTCCTCCTGCAGAGGCCGGTATTCTTCCTCCCTGATTGGTGATTCCAGCGAGGTGGCCTCTTCCAAGGCCTCCAG	A	714.6	0/1 | 42,21	intergenic	NONE,NONE
2	128737073	90		AAGATAGAGGAAACCTCGATAATAAAATGGCTTTTAAAGTCATATTAACTAATCACAATGTATGCATCTTATCAGAATACTCATTCAAAT	A	1235.6	0/1 | 17,37	intronic	SAP130
4	142853439	90		TCCCTCCTGCCATACAATCACGGCGACAACTTCTACTGCAATTGCTCATAAAGCCATTTGCTAAGATACAGTGGTTGTTATATATTTTAA	T	312.6	0/1 | 20,11	intergenic	IL15,INPP4B
5	170158817	90		TGAAAAGCTGAGATCCCGCCACTGCACTCCAGCCTGGGCCACAGAGCGAGACTCCGTCTCAAAAAAAAAAAAAAAAAAAAAAAAAAAAAA	T	483.02	1/1 | 0,12	intronic	KCNIP1
6	31012852	90		GTGACCACCCCTCCAGGATCAACCACACCATCCAGCGAAATTACTGTGAACACTGCCCTGGACCAACCACACCTTCCAGTGGAATCACCA	G	132.6	0/1 | 28,18	intergenic	MUC22,HCG22
9	133847452	90		CTCTTTATGTGTCTCTCTCTGTGGTCTGTGTCTGTCCGTGTGTCTCTGTCTCTGTGGTCTGTGTCTCTCTGTGTGTCTCTGTCTCTGTGG	C	533.6	0/1 | 5,13	intergenic	FIBCD1,LAMC3
10	19762018	90		GAAATGTGAAAGCTTGTTCATAACCTCACTTTATCCTCAACTTAAATTTTGAGGATAAATTGAGGTTATGAACAAGCTTTCACATTTCTT	G	183.6	0/1 | 22,11	intronic	MALRD1
12	71759213	90		CATATATATCACATATATCATATATATATCATATATATCATATATATATCATATATATCATATATATCATATATATATCATATATATCAT	C	320.6	0/1 | 3,8	intergenic	TSPAN8,LGR5
13	55952595	90		GTTATTTAAACTAGGACATTGTTCTACTCCTTAAATAAATATAGAAGTAATCGAGATGTTTATTTATTCTTGGAAAACTGGAATATAATA	G	832.03	1/1 | 0,28	intergenic	gene-MIR5007,PRR20A
15	70771956	90		CGCCGGGCTCTGGAGGCAGCTTCCCGCCGTCGCCGGGCTCTGGAGGCAGCTTCCCGCCGTCGCCGGGCTCTGGAGGCAGCTTCCCGCCGT	C	387.02	1/1 | 0,10	intergenic	TLE3,UACA
16	3247578	90		TGGCCACATGTCAAGGGCTCCAGAGCCACCTGCTGCTGGGGGCCAGTTCCTCAGACAGCGCAGTCCTACATCTGACTACAAGCTTAAATG	T	257.6	0/1 | 2,7	intronic	OR1F1
16	33968882	90		ATTTGTGAGCACTTTGAAGCCTATGGTGAAAAAGGAAATATCTTCACATAAAAACTAGAAAGAAAGTTTCTGAGAAACTGCTTTGTCATG	A	883.6	0/1 | 68,28	intergenic	gene-MIR9901,CCNYL3
19	59035201	90		CTAATTTTTTTGTATTTTCAGTAGAGACGGGGTTTCACCGTGTTAGCCAGGATATGGACTCCATCTTTAAAAATATATATATATAGAAAA	C	49.6	0/1 | 9,2	intronic	ZBTB45
1	211386983	89	89	AGGAGGTCAAGGCTGTAGTAAACCATGTTCACACTACTGCACTCCAGCCTGGGCAACAGAGTGAGACCCTGTCTCCAAAAAATACAAGG	A	328.6	0/1 | 14,9	intergenic	KCNH1,RCOR3
3	8051991	89		GTATATATATATATGTATATATATATATGTATATATATACATATATATATGTATATATATACATATATATATGTATATATATACACATA	G	277.6	0/1 | 3,7	intergenic	GRM7,LMCD1
3	114022389	89		CATATATATGTATATATATATACATATATATGTATATATATATATACATATATATGTATATATATATATACATATATATGTATATATAT	C	137.6	0/1 | 4,6	intronic	TIGIT
3	197364617	89		AAACAGGAACATCAGCTCCCCACAGGATCTCCAGCTGCACGGCTCTCAAACAGGAACATCAGCTCCCCACCAGATCTCCAGCTGCACGG	A	196.6	0/1 | 25,10	intergenic	LOC220729,RUBCN
4	31355173	89		AAAGTAAACACATATTGAGTAAATATACATAGTTCAACTCACACACTGATGCCTAAATAAGTAATAAAATGAAGTTTCCATATGTGGAC	A	710.03	1/1 | 0,16	intergenic	PCDH7,NONE
5	1180735	89		GGGGTGGGGAGCAGGGCCCTTCCCGCTGGAGCCTGGAGCCTGTGCCTCTGGGTCCCCTGTGGGGTGGGGGCCTCATAGCCATGCTCCCA	G	139.6	0/1 | 21,5	intergenic	SLC12A7,SLC6A19
6	8254591	89		ATTATACACATATATGTTATATATGTGTATATTATACACATATATGTTATATATGTGTATATTATACACATATATGTTATATATGTGTG	A	207.45	0/1 | 12,6	intergenic	EEF1E1,SLC35B3
6	168939000	89		GGGGGAGTGGGGTGACCGCTGCTGGAATGTGGGGAGTGGGGTGACCCCTGCTGGAATGTGGGGAGTGGGGTGACCCCTGCTGGCATGTA	G	30.6	0/1 | 6,3	intronic	SMOC2
7	158088167	89		CCGCTGACCCTGCCTGTCTGCCCAGACACTGCACCACTCTCCATGCGCGTGGTTCACCCACCTTTCCGAGGGTCTAAGCCCATGGAGCT	C	185.6	0/1 | 1,6	intronic	PTPRN2
8	155628	89		GAACCCTAACCCTAACCCCTAACCCTAACCCCTAACCCTAACCCTTAACCCTAACCCTACCCCAACCCCAACCCTAACCCCTAACCCCT	G	311.61	0/1 | 1,8	intergenic	OR4F21,RPL23AP53
10	5644119	89		CGAGGGGCCCACAGGAAGTCCGTCACCCTCCCAGGCCCGTCTGACGAGGGGCCCACAGGAAGTCTGTCACCCTCCCAGGCCCACCTGAT	C	286.6	0/1 | 14,8	intergenic	CALML3,ASB13
10	55725740	89		CATCTTAGAACTTCCTGGATGATTTTTACAGATAAGATTGTATGTATATAAATATGAACATATGACTAAAATAGTTTGCTATCCAGAAA	C	738.03	1/1 | 0,19	intronic	PCDH15
11	128454975	89		AAGAAAGAAAGGAAAGAAAGAAAGGAAGGAAGGAAGGAAAGAAAGAAGAAAGAAAGAAAAGAAAGAAAGAAAGAAAGAAAGAAAGAAAG	A	247.92	1/1 | 0,6	intronic	ETS1
12	41757437	89		TGCTAGTTTGGAGATAAATCATATTATGGCCAAGGGTCATGATGGCAGGAGTAATCAGAGGTGTTCTTGTGTTGTGATAAGGGTGGAGA	T	313.6	0/1 | 19,9	intronic	PDZRN4
13	111978607	89		CGCTGGTGGGTGTCTGGTGGGGTGGAAGAGACTGCGGGCAGTGTGAGCCTGTCTGGTGGGGTGGAGACTGCGGGCAACGCGAGCCTGGG	C	114.6	0/1 | 5,5	intronic	TEX29
16	8614219	89		GTTAGTGAATGAGTGAGTTAGTGAATGAGTGAGTGAGTGAATGAGTGATGAAATAAGTGAATGAGTGATGAAATAAGTGAATGAGTGAT	G,GGAAATAAGTGAATGAGTGATGAAATAAGTGAATGAGTGAT	1752.02	1/2 | 0,9,29	intergenic	TMEM114,TMEM114
16	66005459	89		ACATATATACATGAAATATATATGTCATATATATGAAATATATATGTCATATATATGAAATATATGTCATATATATGACATATATATGT	A	79.7	1/1 | 0,2	intergenic	CDH11,CDH5
20	60557649	89		CGAGAGGAGACACCAAACCCACACCCACCCGAGAGGAGACACCAAACCCACACCCACCCGAGAGGAGACACCAAACCCACACCCCACCT	C	403.6	0/1 | 4,14	intronic	TAF4
22	50250291	89		TTCCCATCCCTCGTTCTAGGTGAAGGCCGCGCTGGAATCCCGGCCGGCTTCCCATCCCTCGTTCTAGGTGAAGGCCGCGCTGGAATCCC	T	374.99	1/1 | 0,4	intronic	ZBED4
2	1327232	88		GAGACCCCCCAGTAGACTAGGACAAGACTAACAGTCACATGGCTGAGACCCCCTGTAGGCTGGGACATGGGTAACAGTCACATGGCTA	G	384.6	0/1 | 19,12	intronic	SNTG2
2	130810385	88		TGACCAGGTCCTTACTGACAAGGCCTCACGGACCAGGTCCTTACTGACAAGGCCTCACGGACCAGGTCCTTACTGACAAGGCCTCACA	T	232.6	0/1 | 4,6	upstream	FAR2P1
3	103431676	88		TAAATGTTCCCAGAATTTACATCTCTTCTGGAAGCAAACTTTTCCTACTGTAAATAGAGGTAGGACTCTGTCTGCCACTATTGGATAA	T	411.6	0/1 | 15,11	intergenic	gene-MIR548AB,ALCAM
3	182445137	88		CAATCTAGATACAATCTAGATTAATAATATAATCTAGATACAATCTAGATTAATAATATAATCTAGATACAATCTAGATTAATAATAT	C	354.6	0/1 | 7,9	intergenic	SOX2,ATP11B
5	391434	88		GTGCACGGGCGCAGGGCGAGGCGGGCGCAGGGCGAGGCAGGGCCAGAGCGTGCATGGGCGCAGGGCGAGGAGGGCGCAGGGCGAGGCA	G	363.6	0/1 | 12,11	intronic	AHRR
7	1970749	88		TGTCAAGGGTCTGCTGATGCTGTGGGAACACCCCCAACTCCTCACCCCACGCACGGTCACAGGAGCGAGGGCGCGTCGTGGGGTCCAC	T	251.6	0/1 | 7,7	intronic	MAD1L1
9	17054851	88		TTCTTTCTTTTTTTTTTTTTTTTTTGAGACAGAGGCTCGCTCTGTTGCCCAGGCTGGAGTGCAGTGGTGTGATCTTGGCTCACTGCAA	T	376.6	0/1 | 14,10	intergenic	BNC2,CNTLN
9	29189029	88		AGACGGGGCGGCTGGCCGGGCGGGGGGCTGACCCCCCCCACCTCCATCCCGGACGGGGCGGCTGGCCGACCGCCCCGCCTCCCTCCCG	A	160.6	0/1 | 1,4	intronic	LINGO2
11	18165198	88		CCAGCCCTCCAGGGTCAGAAGGCATATGTGCAGCCCTCCAGGGTCAGAAGGCATATGTGCAGCCCTCCAGGGTCAGAAGGCATATGTG	C	1281.03	1/1 | 0,29	intergenic	MRGPRX3,MRGPRX4
11	134534358	88		ACGCCGTCCACCGAGGGCAGGTCGCCCACTCGCCGTCCACCGAGGGCAGGTCGCCCACTCGCCGTCCACCGAGGGCAGGTCGCCCACT	A	244.6	0/1 | 23,11	intergenic	B3GAT1,NONE
13	112309103	88		GTGCCCAGGAAGGGGGCTCCAGAAACGTCACCATCACCACTGGCAGCCACTGCGGCCGCCCAGGAGTAGAACCCGCAGCCTCACCCCA	G	76.6	0/1 | 3,2	intergenic	TEX29,SOX1
16	1447264	88		TCCCCGTGCTTCACACTGGGGCAGGGCGTGGACCTGGGGATGAGGAGGTGTCAGGGGGACACAGAGGACTTGGCTCCCCGCCCCCCAC	T	477.03	1/1 | 0,15	exonic	UNKL
20	62597384	88		TGGGACGAGCCCCCATACCTTTTCTTACCACTGTTCCTCCCTGACCTGGGACGAGCCCCCATACCTTTTCTTACCACTGTTCCTCCCC	T	729.6	0/1 | 17,19	intronic	ZNF512B
22	30737506	88		CGGAGCTGGAAAGAGGCTCTGTGCTGCCTGGACTTGGGCAGCTGTATGGCCTTGTTCAGGACCCACGCCTCCTTTCAAGGCTCACAGG	C	1158.03	1/1 | 0,26	intronic	SF3A1
X	14191652	88		CTTACTTTCTCCCAAATAAACAGAGTCTCTATGTTCTGAGCCACCTGGTCCTGGGGTTGGAGTGATACAAGCACCCCTGTGACCACCA	C	210.92	1/1 | 0,5	intergenic	GEMIN8,UBE2E4P
4	1421354	87		CATCACTACATCTATATACACTCACAACTTCCCCCGGTGTTATAATCATCATTACATCTATATACACTCACAACTTCCCTGGGTGTT	C	85.99	0/1 | 10,3	intergenic	NKX1-1,FAM53A
4	169120838	87		ACACTGAAGGCAAAGGTTGAAAGTATATGCACATACACCTGCAGTCTGGCATGTGCCCCAGCTACTAACTACTTCAAGGACATAGCC	A	355.6	0/1 | 15,10	intergenic	ANXA10,DDX60
6	28350686	87		GGCTAATATTTATTTAAAATGCACCATACATGCAATATCCTGTATAAACGGCAGAGATAAGAACATCAGAAATGAAAAATAACAACA	G	335.6	0/1 | 29,13	downstream	ZSCAN12
7	887088	87		TCCGCAGTCCAGTCTCCGGGGTCCCCTGGGGGTTACCCCACAGCGCCGTGCGCCAGCGGAGTTGGCGGCCTTCCCCTGGGGGTTACC	T	36.6	0/1 | 3,2	intronic	SUN1
8	2148345	87		TGTGTGTGCATATGTATAGTTGTGTGTGTGCATGTGTATGTATGCGTGTGTGTACATATGTGCGCATATGTACTTGTGTGTGCATGC	T	215.6	0/1 | 11,6	intergenic	MYOM2,CSMD1
11	70504313	87		AACACACACACACACACACACACACACACACACACACAGACACACACACACACACAGACACACACACACACACAGACACACACACAC	A	44.6	0/1 | 8,2	intronic	SHANK2
12	108246118	87		GAAAGAAAGAAAGAGAGAAAGAAAGAGAGAGAGAAAGAGAGAAAGAAAGAAAGAAAGAAAGAAAGAAAGAAAGAAAGAAAGAAAGAA	G	344	1/1 | 0,8	intergenic	ASCL4,LOC728739
12	132957829	87		TAGGTAAGGCTGCACCTGGTACACAGAAGACAGAAGACATACTCAGCTAAGGCAGCACCCGATACACAGAAGAAAGAAGACATACTC	T	204.6	0/1 | 13,6	intergenic	GALNT9,FBRSL1
12	132958148	87		ATACACAGAAGACAGAAGACATACTCAGCTAAGGCAGCACCTGGTACACAGAAGACAGAAGACATACTCAGCTAAGGCAGCACCTGG	A	241.6	0/1 | 15,7	intergenic	GALNT9,FBRSL1
15	87700051	87		CTTCCTTTCCTTTCCTTTCCTTTCCTTCCTTCCTTTTTTCCTTCTTCCTTTCCTTTCCTTTCCTTCCTTCCTTTTTTCCTTCTTCCT	C	293.98	1/1 | 0,7	intergenic	AGBL1,NTRK3
16	58744620	87		CTAAAAATACAAAAAAATTAGCCGGGCGGATCACGAGGTCAGGAGATCGAGACCATCCTGGCTAACACGGTGAAACCCCGTCTCTAA	C	882.03	1/1 | 0,23	intronic	GOT2
17	81025596	87		CCTTGTGTCACACTCATCTTACACTGTGCTTTATCTTGTTACCCTGCAGGCATTCACCTCAACCCCTCCCGTCCCCTCTGGGATGAG	C	484.6	0/1 | 33,14	intergenic	B3GNTL1,METRNL
20	62596159	87		AACGAGCCCCCATACCTTTTCTCACCACTGTTCCCCGACCTGGGACAAGCCCCCATACCTTTTCTTACCACTGTTCCCTGACCTGGG	A	220.6	0/1 | 17,8	intronic	ZNF512B
21	35398813	87		GATATCTATCTATCTATCTATCTATCTATCTATCTATCTATCTATCTATCTTCTATTTATATCTATCTATCTATCTATCTTCTATTT	G	85.6	0/1 | 9,3	intergenic	ATP5PO,SLC5A3
21	46795933	87		AGCCTGGAGGTGGCCTGGAGATGATGGCCTGGAGGTGGCCTGGAAATGATGGCCTGGAAGTGGCCTGGAGGTGGCCTGGAGATGATG	*,A	463.01	1/2 | 0,5,12	intergenic	POFUT2,COL18A1
22	47916228	87		CATTCATGAGTATGATATGAATATGCTATTCATTCATGAGTATGATATGAATATGATATTCATTCATGAGTATGATATGAATATGAT	C	859.03	1/1 | 0,19	intergenic	TBC1D22A,gene-MIR3201
X	1479113	87		TTCTCTGTGTCTGTCTCTGTATCTCTCTCCCTTTCTCCCTCCATCTTTCTCTCTCTCTCCTGGTCTCTATCTCCCCCTCTCCCTGTC	T	261.98	1/1 | 0,6	intronic	IL3RA
1	83479235	86	86	GAATAGAATAGAATAGAATAGAATAGAATAGAATAGAATAGAATAGAATAGAATAGAATAGAATAGAATAGAATAGAATAGAATCC	G	192.6	0/1 | 15,6	intergenic	ADGRL2,TTLL7
1	165317169	86	86	TTAGAGAAACAGCTCCTGCTCACTCTCTCCAAAAACCTTCCCAGAATTAAAAAGCAACAATCAAGAGGCTTCCCTGAAATTAGTAA	T	590.6	0/1 | 22,16	intronic	LMX1A
4	35907727	86		ACCCTTTTACATGTTTATATTGATTATTTTGGTAAACCTTCCAATAAATATAAAACAATGTTTAATAATAATCTCTGAGAAACTTC	A	921.03	1/1 | 0,21	intergenic	NONE,ARAP2
5	154315917	86		CAGTGAGCCAAGATCCCGCCATTGCACTCCAGCCTGGGCGACAGAGCCAGACTCCGTCTCAAAAAAAAAAAAAAAAGTAATTAATA	C	1027.03	1/1 | 0,23	intronic	GEMIN5
7	36352672	86		AGAGCTTAGGACGAGATATGGAGAGGAGACTGACGGGAGCCACAGGCCAGCTCTTCCAAGGCAGGCTAAGGATGTTGAGGTGGTTC	A	507.6	0/1 | 11,13	intergenic	EEPD1,KIAA0895
HSCHRUN_RANDOM_CTG17	62882	86		CTCTAGGCTCCGCAGGGAGGGGGCATTGTGACATATTTCTGAACTGATCATTCAGGAAATGTAACTATTCTCCAGGCTTTGACTAA	C	449.6	0/1 | 44,14	intergenic	NONE,NONE
1	94509596	85	85	TCCTTCTCCCCTCCCTCCCTCCCTCGCTTCCTTCTCCCCTCCCTCCCTCCCTTCTTTCCTTCCTTCCTTCCTTCCTTCCTTCCTC	T	48.6	0/1 | 10,2	intronic	ABCA4
1	248524937	85		ATGGGACTCTTCAGACAATCCAAACATCCAATGGCCAATATCACCTGGATGGCCAACCACACTGGATGGTCGGATTTCATCCTGT	A	259.97	1/1 | 0,6	exonic	OR2T4
2	76050389	85		AAAATATATATTTATTTTATATACGTATATAAAATATTTATTTTATATATGTATATAAAATATTTATTTTATATACATGTATATT	A	239.6	0/1 | 2,6	intergenic	GCFC2,LRRTM4
2	132044564	85		TCCTCCACCCCCTTATCCTCCCTGGGGACCCCTGTGGCCTGTCTCACTGAGCACTCTTCCATCTGTAGATGTCTGGGCTGCTGTA	T	118.6	0/1 | 14,4	intergenic	POTEE,RAB6D
2	241730875	85		GGCTGCACTCAGGTCGGGCTCCCCGCACAGGCCTGGCCCCATCCCCACACCCCTTCCTGCCCCATCCACCCCCTCGCCTCACCCC	G	451.03	1/1 | 0,12	intronic	KIF1A
4	80479704	85		GTTGGGGCACAGAGATAAGAGGTCGGGGCATGGAAATAAGGGATTGGGGTGCAGAGATACGAGGTTGGGGCGTGGAAATAAGGGA	G	228.6	0/1 | 9,7	intergenic	GK2,ANTXR2
5	116254334	85		ATATGTACATACCCCTGTACTTTTTGCCAGTGTGCATACCCCTGTACTAAATGTACATACCCCATACTAAATGTAGGCACCCCTG	A	33.6	0/1 | 2,1	intergenic	SEMA6A,DTWD2
5	175561231	85		AGCGGGCGGCAGAGGAGAGCGGGCGGCAGAGGAGAGCGGGCGGCAGAGGAGAGCGGGCGGCAGAGGAGAGCGGGCGGCAGAGGAG	A	873.03	1/1 | 0,22	intergenic	FAM153B,LOC643201
6	857767	85		CATCCACCTATCAATCCATCCATCCATCCACCTATCAATCCATCCATCCATCCTCCTATCCTCTCATTTATCCATCGATCCACCT	C	214.6	0/1 | 10,6	intergenic	EXOC2,FOXQ1
6	90961201	85		ACTCAGTACTCTGAAAACCATTAGTTTAGCACATACCCAGCACCTGCTTGACACATCTTAATCAACACTCTTTTGCTAGTCATAT	A	936.03	1/1 | 0,23	intronic	BACH2
6	169796482	85		CAAAAATGACCTCACCCTGCAGACAACCAAAGTCACAGGGACCAAAAATGATCTCACACTGCAGACAACCAAAGTCACAGGGACT	C	87.6	0/1 | 22,6	intergenic	THBS2,WDR27
7	4756657	85		TGTGGCTGGGAGGCACGTGGCTGGGAGGTGGCTGGGAGGCGTGTGGCTGGAATGTGGTGGCGGGAGGCACGTGGTTGAGAGGTGC	T	57.6	0/1 | 21,3	intronic	FOXK1
8	1080804	85		TGCAGCGGCTGGGCTGAGAGACCGGAGATGGGCCTCCCTGATGAGGGGAAGGGTGGCCTCTCTTCATAGCATGACCCCTAGCTCG	T	222.6	0/1 | 14,7	intronic	DLGAP2
8	2879200	85		GTCCGGAATGCACCTGCAATCCCACAGCATCTGGAATGCACCTGCAATCCCGCAGCATCTGGAATGCACCTGCAATCCCACAGCA	G	148.6	0/1 | 15,5	intronic	CSMD1
9	137690415	85		AGAGACAGGTTGGCCTCAGAAAGGCTCCCAAGGGCCGGGCCGGCTTCCGCTGACTCAGAGCCAGGCTGTGAGGCAGGGCCAGGGC	A	438.6	0/1 | 18,12	intronic	COL5A1
11	772175	85		TCGGGAGCCTCCGACCTCACCTCTGGCTGTGATGGGGGAGGACAGAGCAGGGAGCACAGCCTGCCTCGGCCTCCAGGCACTCACC	T	532.28	1/1 | 1,16	intronic	GATD1
16	8161738	85		ATATATAAGTATATATATATATACTTATATATAAGTATATATATATACTTATATATAAGTATATATATATATACTTATATATACT	A	242.6	0/1 | 1,6	intergenic	RBFOX1,TMEM114
16	58614880	85		AAAAGACATTTCTGAGCCAATTAGGGAAACTTAACGTTGCCTTGGAAATGAACATCATTAAACTATTGGGAAAACACCTTGACTG	A	1005.03	1/1 | 1,32	intronic	CNOT1
19	841534	85		CAATGAGTGAGTGAATGAATGAGTGAATGAGTGAATGAATGAGTGAATGAGTGAATGAGTGAACGAATGAATGAGTGAATGAATG	C	565.6	0/1 | 16,18	intronic	PRTN3
20	8551260	85		AGCTGACACCTACTTTGTTCCAGACACTATCTTAGAGACCCCAGAAACAACAATAAATAAGACAGTTAAGGTCCCTGATCTCACG	A	550.6	0/1 | 22,21	intronic	PLCB1
20	44367549	85		CTATATATAGTTATATATATAGTTATAGTTTACAAAACTATATATAGTTATATATAGTTATAGTTTACAAAACTATATATAGTTA	C	450.6	0/1 | 10,12	intergenic	SPINT4,WFDC3
22	23731143	85		CCCCCCGCCCCACTCACTCAGGGACGCAGAGAGCAGGGGCCAGCCCCCGCCCCACTCACTCAGGGACGCAGAGAGCAGGGGCCAG	C	481.02	1/1 | 0,11	downstream	ZDHHC8P1
22	47600651	85		AGAGAGAGCAGGTGATCTCTCAGGGTTAGATGTGGGGTGAGCTAGAGAGAGCAGGGGATCTCTCAGGGTTAGATGTGGGGTGACG	A	705.03	1/1 | 0,17	intergenic	TBC1D22A,gene-MIR3201
X	228892	85		CTGGGGCAGTGGTGCCAGTGTAGACAGGAGGACGGTGCAGACAAAGGGAACATTGTGGTGTACACGGGTGGATTATGTAGACGGG	C	138.6	0/1 | 7,6	intronic	GTPBP6
2	725536	84		GTGAGGCCAGGGTGGGGCTGAGATGGGAGAAGTGGAGGTAGGAGCCAGGCTTGAGCTCAGATCATGTGGGCACTGGAGGAGGCA	G	458.6	0/1 | 32,16	intergenic	TMEM18,SNTG2
3	176079523	84		TGGCGGCTGGGCTAGTCCCCAGCCGGCTGGGCTAGTCCCCAGCCGGCTGGGCTAGTCCCCAGCCGGCTGGGCTAGTCCCCAGCC	T	568.02	1/1 | 0,13	intergenic	NAALADL2,gene-MIR7977
4	130592633	84		GAAAGAAGGAAGGAAGGAAAGAAAGAAGGAAGGAAGGAAGGAAGGAAAGAAAGAAGGAAGGAAAGAAGGAAGGAAGGAAAGAAA	*,G	175.01	1/2 | 0,6,5	intergenic	C4orf33,NONE
7	79359810	84		TAAAAATGTTTAAATATTTAACAAAATATTTAAATATTTAATAAAAATGTTTAAATATTTAACAAAATATTTAAATATTTAATA	T	702.03	1/1 | 0,18	intergenic	MAGI2,GNAI1
8	1519663	84		AAGGGGTGAACTGGAGGGTTGTCTTCTGGGATGGAGAGGAGAGAGGAGTGAACTGTGGGGTGTCTGATGAGATGGAGAGGGGAG	A	62.6	0/1 | 5,2	intronic	DLGAP2
9	26814385	84		TAATTATATATTTATATATAATTATATGTATATAAATTATATATTATATATAATTATATATTTATATATAATTATATGTATATA	T	478.02	1/1 | 0,11	intergenic	TUSC1,CAAP1
10	79136316	84		TTTTTTTTCTAGAAGATAAGTGGCTAATTTCAAAATAATTATTTTATCAACTGCCACATAAGTTTTTTTTTTTTTAATTCATTA	T	858.6	0/1 | 6,21	intronic	KCNMA1
10	134953642	84		GCCCCTGCCCCGTGCTGCCCCTGTCTTGCCCCTGCCCCTGCCCTGCCCTGCCCCTGCGCTGCCCCTGTGCTGTCCCTGTGCTGC	G	166.1	1/1 | 0,4	intergenic	ADGRA1,KNDC1
11	23883009	84		TGCGATCACACAATCTCGGCTCACCGCAACCTCCGCCTCCCGGGTTCAAGCAATTCTCCTGCCTCAGCCTCCTGAGTGGCTGGG	T	346	1/1 | 0,8	intergenic	gene-MIR8054,LUZP2
14	43899449	84		ATTCTCAAATAACAAAATGATATACAATCTATTCATATGCTAGCCCAATTAACTTTGGCTAATGAGAATAAAGAACCAAAAGTG	A	1121.03	1/1 | 0,25	intergenic	LRFN5,FSCB
20	2221690	84		CCCTTCCTTTTTTCTTCTTTCTTTCATTTTCTTTCTTTCTCTCTTTCTTCTTTCTCTTCCTTTCTTTCCTTCCGTCCCTCCCTT	C	1061.03	1/1 | 0,27	intergenic	STK35,TGM3
X	1410649	84		CACCTCCACCTGGACCCAGTGTAGACAAAGAGGTGTCCCTACTCCACGTCCACCTGGATCCAGTGTAGACAGGAGGAGACTGCA	C	172.6	0/1 | 10,5	intronic	CSF2RA
Y	58976111	84		ACTCCACTCCAATCCATTCCACTCCACTCCAGTCCACTCCACTCCTTTCCATTCCATCCCATTCCATTCCACTCCTTTCCACTC	A	753.6	0/1 | 165,29	intergenic	NONE,SPRY3-2
1	149033252	83	83	AATGATTCCATTCGAGTCCATTCGATGACGATTCCATTAGAGTCCATTCGATGATTCAATTCGATTCCATTTGATTCCATTTG	A	219.6	0/1 | 78,11	intergenic	LSP1P5,gene-TRH-GTG2-1
1	220226025	83		TTTGTATAATATTTGTATTATATTTGTATAATTTGTATAATATATAATTTGTATATATTTGTATAATATTTGTAATATATTTG	T	1158.03	1/1 | 0,26	intergenic	EPRS1,BPNT1
1	246558944	83		ACAGTCAGACAGGGAAGACGAACCCACCACAGTCAGACAGGGAAGACGAACCCACCATGGCTGGACAGGGAAGACGAACACAC	A,*	158.01	1/2 | 0,4,2	intronic	SMYD3
2	3885251	83		CATACCTAGTCTAGCAACAATTTTGCTAGACCAGGGTTTCTCAAGCGCAACACCATTGAAATTTTGGGCTGGATGATTCTTTG	C	1466.03	1/1 | 0,37	intronic	DCDC2C
2	90447619	83		GCCGCCGCGGCTTTTTCCCCCCCACCCCGCCTCGGCTTTTTGCCCGCCACGGCTTTCTGTCCCCCGCCGCCGCGACTTTTTGC	G,*	75.01	1/2 | 2,4,5	intergenic	IGKV3D-7,LSP1P4
2	119062705	83		TGTATATACATATATGTATTGTATATACATATATGTATATACGTATATACATATATGTATTGTATATACATATATGTATATAC	T	189.6	0/1 | 1,5	intergenic	INSIG2,EN1
3	34560651	83		TACAGAGTGCTGATTGGTGCATTTACAATCTTTTAGCTAGACACAGAGTGCTGATTGGTGCATTTACAATCCTTTAGCTAGAC	T	228.6	0/1 | 21,7	intergenic	PDCD6IP,ARPP21
3	59493099	83		TTTCTTTATAAAGTTTTCCCCTGATGTTAATCCGCATTTTGGTTCCATCCTTCTTTGCAGAAACAACTCATCTGTCCTTATAC	T	445.01	1/1 | 2,14	intergenic	CFAP20DC,FHIT
4	189785585	83		ATCTTCATCCAGACCCAAGGCCCAATCTCCCTTCCCTGTGGAGCGTCACCCCATCTTCTCCTTCCCTGTGCAGGGTCACCCCG	A	240.6	0/1 | 7,8	intergenic	TRIML1,FRG1
5	1026638	83		GCTGTGGGTGTCCCAGCCCATTGTCCCTGCTCTTCCCACCCTCTGTGGGTGTCCCAGCCCATTGTCCCTGCTCTTCCCACCCA	G	178.92	1/1 | 0,5	intronic	NKD2
5	1080384	83		GCCCTCCACCCACGGCGCGGAGACACCAGGAGCCACGCAGAGGCTCTGCCCCCACGCCCTCCACCCACGGCGCGGAGCGCACT	*,G	291.01	1/2 | 0,16,11	intronic	SLC12A7
5	3015548	83		TTTATTTCTCTTGGATAAATACTTAGAAATTTAATTGTTGAATTATTTCTCTTGGATAAATACTTAGAAATTTAATTGTTGAA	T	588.03	1/1 | 0,13	intergenic	C5orf38,IRX1
5	55163073	83		TTGTGTGTGCGTGTGTTTGTGTGCGTGTGTGTGCATGTGTGTGTGCATGTGTGTGTGTGCGTGTGTGTGTGTGCGTGTGTGTG	T	190.6	0/1 | 4,5	intronic	IL31RA
5	91409744	83		GTATATATATATATATATATATATATATGTGTGTGTATATATATATATATATGTGTGTGTATATATATATATATATATATATA	G	259.97	1/1 | 0,6	intergenic	ARRDC3,NR2F1
5	166474422	83		CAAAGAAAGTTCCAAATTGATAACCTCTGGTATGTCCTAGAGATGGTTTATTTTGCTTTCTTAATTTATAATGTGAGAATTAG	C	606.03	1/1 | 0,16	intergenic	NONE,TENM2
7	159001771	83		TTGGCCCCTGAACACCACCATGTACAGCTGCATTCTCCACGTTGGCCCCTGAATATTTCCATGTACGGCCGTGTCCTCCAGTG	T	622.03	1/1 | 0,15	intergenic	VIPR2,NONE
8	232133	83		TCCACACTCCACGTTACAGAGTCCACACTCCACGTCAGAGTCCACACTCCACGTTACAGAGTCCACACTCCACGTTACAGAAA	T	157.6	0/1 | 15,5	intergenic	ZNF596,FBXO25
8	11774499	83		GGGAGAGGGTGGTGATATTACTCCCTGCATCTCGGGGGGTGTCTCCCCCACCCCCTGCGGTGTGGATCGTAATACCCGGGGGT	G	58.6	0/1 | 6,2	intergenic	CTSB,DEFB136
8	145503113	83		TGACCACCAAGGGCCATGACCGTCACGGGCCACGACCGCCATGGGCCATGACCCCCATGGGCCTCAAGACCACCACAGGCCAC	T	1358.03	1/1 | 0,31	intergenic	BOP1,HSF1
9	79702108	83		AAAAGAAAGAAAGAAAGAAAGAAAGAAAGAAAGAAAGAAAGAAAGAAAGAAAGAAAGAAAGAGAAAGAAAGAAAGAAAGAAAG	A,AAAAGAAAGAAAGAAAGAAAGAAAGAAAGAAAGAAAGAAAGAGAAAGAAAGAAAGAAAGAAAG	582.02	1/2 | 0,11,4	intergenic	FOXB2,VPS13A
11	118746351	83		TGGTTGTATGAGGTGCTGTGTTCTTCCTGTTGTGTGTTGTGTGCTGGTTGTATGAAGTGCTGTGTTGTTGTGGGTTGTGTGCC	T	492.03	1/1 | 0,12	intergenic	DDX6,CXCR5
12	28823496	83		CACACATAAGAATATTAACCTTAAATGTAAATGGGCTAAAAGCCCACCAATTAACAGACTGGCAAATTGGATAAAGAGTCAAG	C	276.6	0/1 | 18,8	intergenic	CCDC91,FAR2
12	45948362	83		AACTGGAAACATTGCGCAGGGGCCATGCTAATCTTCTCTGTATCGTTCCAATTTTAGTATATGTGCTGCCGAAGCGAGCACAT	A	336.6	0/1 | 17,10	intergenic	ANO6,ARID2
12	57177479	83		CCCCCTCACCTCCCTCCCGGACGGGACGGCTGGCCGGGCAGAGGGGCTCCTCACTTCCCAGTAGGGGCGGCCGGGCAGAGGCA	C	35.6	0/1 | 14,2	intronic	HSD17B6
12	125433332	83		AAAACATAATTCTCTAGACAGGCCTTCTAAAAAATAAATAATAATAATAAAATAAAAGAGAAGGCAAAGGGTCCCCTTCCCCT	A	377.6	0/1 | 26,11	intronic	DHX37
14	64504385	83		GTGGCCGGGCAGAGGGGCCCCTCACTTCCCAGTAGGGGCGGCCGGGCAGAGGCGCCCCGCACCTCCCTCCCGGACGGGGCGGC	G	482.03	1/1 | 0,12	intronic	SYNE2
16	63756306	83		GATTGCTGGGTCAAATGATATTTCTGCTTCTAGATCCTTGAGGAATCACCGTACTGTCTTCCACAATGGTTGAACGAATTTAC	G	1029.03	1/1 | 0,23	intergenic	CDH8,CDH11
16	88218692	83		TAGACATGGGTACTCACACAGGTAGTCACAAGCACTCACATATCCAGACACCCATGTGCACACTCACACTCACAGGCACACCC	T	472.02	1/1 | 0,11	intergenic	BANP,ZNF469
18	55838538	83		AACACTGCTGCCCGCCTCATCACCCCAGCCCAAGAGGACAGAACACTGCTGCCCGCCTCATCACCCCAGCCCAAGGGGACAGG	A	59.28	1/1 | 0,2	intronic	NEDD4L
19	22436186	83		ATATATATATATGATAATGTGTATATATATATATGATAATGTATATATATATGATAATGTGTATATATATATGATAATGTGTG	A	325.61	0/1 | 1,8	intergenic	ZNF676,ZNF729
21	40926877	83		AAAAAAAAAAAAAAAAAAATATATATATATATATATATATAAAATATATATATATATATAAAATATATATATATATATATTTT	A	348.87	1/1 | 0,8	intergenic	SH3BGR,B3GALT5
21	45829993	83		AGCGTAGCCTTGTAGTAAGTTTTGACCGCACTGTCTTGGTGAGCGTAGCCTTGTAGTAAGTTTTGATCGCGCTGTCTTGGTTG	A	163.6	0/1 | 2,7	intronic	TRPM2
22	51154437	83		CCTCATCCCTCCCATGGGCAGTCTCATCCCTGTCCCCAGCTGCCACTCCCTGTCCACTGGGCACCCCCACCTCCCCATCACCT	C	315.66	0/1 | 2,10	intronic	SHANK3
2	114789311	82		TCATTTTAAATGTCCGGATCTCTGAAAGGCAGACACATAACAGTCACGCCTCTCCTCCAGCAGGATGACCCCACGGTGGAGC	T	412.6	0/1 | 14,11	intergenic	ACTR3,DPP10
2	237484233	82		GTGTCTGGGGTTGTGCTCTGTGTGTGTGTGTGTCTGGGGTTGTGCTGTGTGTGCGTGTCTGGGGTTGTGCTGTGTGTGCGTT	G	116.6	0/1 | 12,4	intronic	ACKR3
4	57559656	82		ACCCCCCAACCTCCCTCCCGGACGGGTCGGCTGGCCGGGCGGGGGGCTGACCCCCCCACCTCCCTCCCGGACGGGGCGGCTG	A	118.6	0/1 | 14,4	intergenic	HOPX,SPINK2
5	80465658	82		TTGCATCACCTGCACCACCTGTATCACCCATACCACCTGCATCACCTGCACCACCTGTATCACCCATACCACCTGCGTCACC	T	280.6	0/1 | 7,10	intronic	RASGRF2
5	116273304	82		TTTTTTTTTTTTTTTTTTTTTTTTTTTTTTTTGTTGGAGATGGAGTCTTACTCTGATGCCCAGGCTGGAGTGCAGTGGCATG	T	136.6	0/1 | 8,4	intergenic	SEMA6A,DTWD2
7	153757414	82		AGGGGGAGGCACCCCCCGCGAGGCAGGGACTGAGAGCCAGCCCCTGGTTCCCCCACTGGCTCTTAGGACCCCCATCGCAGAG	A	171.6	0/1 | 10,5	intronic	DPP6
13	50374033	82		TGTGAAATCTGCATGATTTTACACATATGTGAAATCTGCATGATTTTACACATATGTGAAATCTGCATGATTTTACACATAA	T	79.6	0/1 | 4,3	intergenic	KPNA3,CTAGE10P
14	35372271	82		TATATCATTTAACGTCTGTGCCTATTTCCTGATCTGTAAACGGAGTTAATAATAGTGCCTACCTCAGAGGGTTGTTTTGAGG	T	2042.6	0/1 | 51,53	intergenic	BAZ1A,IGBP1P1
17	32484897	82		TGTGTGTGTGTGTGTGTGTGTGTGTGTGTGTGTGTGTGTGTATTCTGATCCTGGATTTGTCAGATGGAAGTACATTTGGGCA	*,T	287.01	1/2 | 0,10,7	upstream	ASIC2
17	71188995	82		TCGCGCCCGCCCCCTCGCGCCCGCCCCCTCGCGCCCGCCCCCTCGCGCCCGCCCCCTCGCGCCCGCCCCCTCGCGCCCGCCC	T	654.7	1/1 | 1,17	upstream	COG1
18	2997376	82		CAGCCTCCCAAAGTGCTGGGATTACAAGCATGAGCCACTGCACCTGGCAGAGGCTTGTATTTTTCTAAACATAACAAATTCA	C	1070.03	1/1 | 0,24	intronic	LPIN2
18	67283642	82		CCTTCTCTAAGTCAACCAAGCAGATTTTTCCTAAGGTCAACCAAGCTCCAGAAAGCAACTTTAGAACTAACTACTAGATGTG	C	259.6	0/1 | 13,9	intronic	DOK6
21	14650763	82		TTAAGGGAGAAGGGAATAGTGACATTGCCCTTCTGCTTTTTCCTCTGAAATTTCTGATTGTAGTAAATGGCTTCATTCAAAG	T	339.6	0/1 | 22,10	intergenic	ANKRD30BP2,gene-MIR3156-3
Y	13667277	82		GAAGTAAATGGAATCGTAAGGATTGGAATCAAATGGAACAGAACGGAATGGAATTGAATGGAGTGGACTCGAATGGGATGTA	G	152.6	0/1 | 23,7	intergenic	NONE,GYG2P1
1	2587800	81	81	GAACAGCACCCACACCCACAGGTGAGCATCTGACAGCATGTAACAGCACCCACACCCCCAGGTGAGCATCTGACAGCCTGC	G	284.6	0/1 | 2,7	intronic	TTC34
2	129550037	81		AACCCTCACACATCCACACAGTGTCTCACACACACATCCACACAGTGTCTCACACACATCTCTCACACACACGCACACATG	A	317.6	0/1 | 3,8	intergenic	HS6ST1,PLAC9P1
2	212867857	81		GGAAGGAAGGAAGGAAGGAAAGAAAGAAAGAAAGAAAGAAAGAAAGAAAGAAAGAAAGAAAGAAAGAAAGAAAGACAGAAA	G	269.6	0/1 | 3,7	intronic	ERBB4
3	8722799	81		CTGAGAGCCAGCCCCTCTTCCCCCCCTGCCTCTTAGGACTTCCATAGCAGGGGGGGGAGTCACCCCATGCAAGGCGGGGAA	C	285.6	0/1 | 9,8	intergenic	SSUH2,CAV3
3	128925831	81		ATATATATATATATATATATATACACACACACATACATATACATATATATACGTATATATATATATGTGTGTGTGTGTGTG	A	36.66	1/1 | 0,1	intergenic	CNBP,COPG1
3	134420179	81		CATATACGTATATATGTGTATATATACATATACACACACATATATACGTATATATGTGTATATATACATATACACACATAT	C	78.28	1/1 | 0,2	intergenic	KY,EPHB1
4	49646578	81		AATGTTATGGAATCCACTCCAGTGGAATGGTATGGAATGGAATGGAATGGAAAGGAATAAAATGGATTGGAATGGAATGGC	A	116.6	0/1 | 17,4	intergenic	CWH43,NONE
4	182777147	81		GGAAGGAAGGAAGGAAGGAAAGGGAAAGAAGGAAGGAAAGGAAGAAGGAAGGAAGGAAAGGGAAAGAAGGAAGGAAAGGAA	G	225.6	0/1 | 5,6	intergenic	NONE,gene-MIR1305
7	6915970	81		TTTACTCCCCGCATCGCGGGGGGCGCCTCGCCCCCCTGCGATGGGGGTCCTAAGAGCCAGGGGGGCAAGAGGCGGTTGCTA	T	311.6	0/1 | 23,9	intergenic	CCZ1B,gene-MIR3683
7	14680853	81		TTTTACAATATAGGGATTTGGTTTACAATATAGGGATTTGGTTTACAATATAGGGATTTGGTTTACAATATAGGGATTTGG	T	1018.03	1/1 | 0,23	intronic	DGKB
8	118789873	81		GGCCGCGACCCCGTCTGGGAACTGAGGAGTGCCTCTGCCCGGCGGCGACCCTGTCTGGGAACTGAGGAGTGTCTCTGCCCC	G	274.6	0/1 | 13,8	intergenic	MED30,EXT1
9	83355759	81		CATATATATATATCATATATATATATCATATATATATGATATATATATATGATATATATATATCATATATATATATGATAT	C	265.99	1/1 | 0,6	intergenic	TLE4,TLE1
9	130900933	81		TGCCAGCGGGGGAAGAGGGGCTGGCTCTCAGTCTCCGCCTCGCGGGGGGTGAATCCCCCCACTGCGATGGGGGTCCTAAGA	T	221.6	0/1 | 2,6	intergenic	PTGES2,LCN2
9	137368169	81		GCCCCAGTTCCTCACTCTAGGCCCCAGTTCCTCATTCTAGGTCCCAGTTCCTCACTCTAGGCCCCAGTTCCTCACTCTAGA	G	279.99	1/1 | 0,7	intergenic	RXRA,COL5A1
10	129021039	81		CTCACTTTAGCCTCCCAAGTAGCTGGGACTACAAGCACTTGCCACTACGCCTGGCTAATTTTTTTCTTTCTTAAAAATTTT	C	535.6	0/1 | 8,14	intronic	DOCK1
11	1682539	81		CGGCCCTGTCACACTCCCCACGGCCCTGTCACACTCCCCACGGCCCTGTCCCACTCCCCACGGCCCTGTCAAACTCCCCAA	C	51.73	0/1 | 1,2	intergenic	KRTAP5-5,KRTAP5-6
11	67662506	81		CACAGTTACTTATTTGTGTTTTGAAGCCAATTGTTGTCCATCAAACTTCACAGAAGATATGTGCACTTCCAAGTTATTATT	C	1383.03	1/1 | 0,31	intergenic	FAM86C2P,UNC93B1
11	71313834	81		CCCGCGATGCGGGGAGTAAGAGCCAGCCCCTCTTCCCCTCCTGGCTCTTAGGACCCCCATCGCAGGGGGCTGAGGCACCCT	C	131.6	0/1 | 10,4	intergenic	KRTAP5-11,ALG1L9P
12	31270716	81		AGCGAGGCGGGGACTGAGAGCCTGCCCCTCTTACCCCCCTGGCTCTTAGGACCCCCATCGCAGGAGTCGGAGGCACCCCCC	A	323.6	0/1 | 16,9	ncRNA_intronic	OVOS2
12	31275359	81		TCCTGGCCCTTAGGACCCCCATCGCAGGGGGCTGAGGCACCCCCCGCGAGGCGGGGACTGAGAGCCAGTCCCTCTTACCCC	T	697.03	1/1 | 0,16	ncRNA_intronic	OVOS2
12	111346167	81		ATGTCTGTATCTGTGTGCATCTCTGTGTCTCTGTGTGTGTCTCTGTATGTCTCTGTGTGTCCCTGTCTGTGTGTCTCTGCG	A	45.6	0/1 | 12,2	downstream	CCDC63
12	116784884	81		AAAAAAAAATGCGAAGTATGGCCAGCGAGTTAAGAATGTTTTTTCTTTAAAGGCTTTTTTTAAAAGAATATTAACATGAAC	A	352.6	0/1 | 26,11	intergenic	MED13L,gene-MIR4472-2
12	131815903	81		CTACCCACCATTCATCCCCCCATTCATCTATCCATCCATCCCATCCCCCCAGCCACCCATACTTCCACCCATCCACCCACA	C	192.6	0/1 | 5,5	intergenic	ADGRD1,SFSWAP
17	28209545	81		GTGGATCACAAGGTCAGGAGTTCGAGACCAGCCTGGCCAAAATGGTGAAACCTCGTCTCTATTAAAACTGCAAAAATTAGC	G	569.6	0/1 | 19,15	intronic	SSH2
17	78996696	81		CAGGGCAGGGGAGGGGCCACCAGGGCGGGGGAGGGGCCACCAGGGTGGGGGAGGGGCCACCAGGGCGGGGGAGGGGCCACT	C	526.81	0/1 | 1,13	intergenic	CHMP6,BAIAP2
18	43345201	81		TATTTTCAGTAGAGATGGGGTTTCACCATATTGGCCAGGCTGGTCTCAAACTCCTGACCTCGGGTGACCTGCCCACCTCAC	T	284.6	0/1 | 15,8	intergenic	SLC14A1,SIGLEC15
19	468804	81		CGCCCTCCCCTGAGGAGTCCGTGGCACGCAGTGTGGCCCAGACACGGCTCCAGACCTCCCCGAAACATCATCCAAACCTTT	C	389.03	1/1 | 0,11	intronic	ODF3L2
20	48543735	81		CAAAGGTTGCAGTGAGCCGAGATGGTACCACTGCACTCCAGCCTGGGAACAAAGTGAGACTCCATCTCAAAAAAAAAAATA	C	1107.6	0/1 | 32,29	intergenic	SPATA2,RNF114
20	61607442	81		CCTGTCCCCGAACCTTCCCCCAGCAGGCACAGGACTGCCTCTGGGGCCCCCGACCCACCCACACCAGCCCCACACCCACAT	C	753.6	0/1 | 32,22	intergenic	SLC17A9,BHLHE23
22	49562006	81		GTGTATATATATATATATATATATGTATATATATATATATGTGTATATATATATATATATGTGTATATATATATATATGTA	G	243.97	1/1 | 0,6	intergenic	gene-MIR4535,NONE
X	957882	81		CCATCAATCCATCCATCCATCCATCTATCCATGTATTTGTGTATCTATCCTTCCATCCATCTATGTATGTATGTATATATT	C	363.6	0/1 | 14,10	intergenic	SHOX,CRLF2
X	129664484	81		CTGGTGATGACCACACCCCCTCAGCCTTGGGTGGCAGCACCACCCCCACAGCCTGGGAAGTGGTCCCACCATCTGGAAACG	C	291.98	1/1 | 0,7	intergenic	DENND10P1,ENOX2
X	145207105	81		ATATATATACTTACATATATATACTTACATATATATATACTTACATATATATACTTATATATATACTTACATATATATACT	A	79.7	1/1 | 0,2	intergenic	gene-MIR891A,CXorf51B
HSCHRUN_RANDOM_CTG6	43284	81		TTCCATTCCATTCCTTTCCAGTCGAGTCCATTCCATTCCATTCCATTCCATTCCATTCCATTCAATTCCATTTTAGCCTAG	T	257.6	0/1 | 24,8	intergenic	NONE,NONE
4	155803011	80		GACCCTAACTCTGTGGTTACTCTAGTCAGTCATACACAGTGCTAGCTGATAACTCCGTAGCCATTTCATTAAGCCCTGGA	G	1738.03	1/1 | 0,39	intergenic	RBM46,NPY2R
7	149733188	80		GGTGCAAAGAGCCAGGGGGGGAAGAGGGGTTGGCTCTGAGTCCCCGCCTCGTGGGGGGTGCCTCCCCCCCCGCGATGGGA	G	289.6	0/1 | 27,9	intronic	ACTR3C
7	158766583	80		CCCCCCACCGGCCTATCCGTGCCCCCCACCCTCGCCCAGGCCCCCCCCCCGCCTCTCCGCGCCCCCCACCCTCGCCCAGG	C	37.61	0/1 | 1,2	intergenic	DYNC2I1,VIPR2
8	38383388	80		CCCTTCCTTCCTTCCTTCCTTTCCCTTCCCTTCCCTTCCCTTCCCCTTCCTTCCTTCCTTCCTTCCTTCCTTCCTTCCTT	C	233.6	0/1 | 8,8	intergenic	FGFR1,RNF5P1
8	38383409	80		TCCCTTCCCTTCCCTTCCCTTCCCCTTCCTTCCTTCCTTCCTTCCTTCCTTCCTTCCTTCCTTCCTTCCTTCCTTCCTTC	*,T	236.01	1/2 | 0,8,8	intergenic	FGFR1,RNF5P1
9	85125349	80		ATATATATATTATATATATATATTTTATATATATATTATATATATATATTTTATATATATATATTATATATATATATTTT	A	78.28	1/1 | 0,2	intergenic	SPATA31D1,RASEF
10	104423053	80		TAAATAAAATAAAATAAAATAAATAAAATAAAATAAATAAAATAAAATAAAATAAAATAAATAAAATAAAAAATAAAATA	T	458.6	0/1 | 15,12	intergenic	TRIM8,ARL3
11	69714775	80		AAAGAAAGAGAAAGAAAAAGAAAGAAAGAGAAAGAAAGAAAGAGAAAGGGAGGGAGGGAGAGAGAGAAAGAAAGAAAAAG	A	658.6	0/1 | 14,17	intergenic	FGF3,ANO1
11	71295545	80		TCTTGCCCCCCTGGCTCTTAGGACCCCCATCGCAGGAGGGCAAGGCGCCCCCCGCGATGCGGGGAGTAAGAGCCAGCCCG	T	284.6	0/1 | 15,9	upstream	KRTAP5-11
12	544214	80		GTTTCATCTAGTTTCATGGTATCACATGTATTCCGTTTCCAAATGCTCCCATCCCCGTCTCAAGCCTACTTCTTTCTGTT	G	228.7	1/1 | 1,9	intronic	CCDC77
13	47038550	80		AGGGGGAGGCACCCCCAACGAGGCGGGGACTCAGAGGCAGCCCCCCTTCTGCCCCCGGCTCTTAGGACCCCCATCGCAGG	A	389.02	1/1 | 0,10	intergenic	LOC112268117,LRCH1
14	59883920	80		ATTCTCTCTCTCTTCTCTCTCTCTCTTCTCTCTCTCTCTTCTCTCTCTCTTCTCTCTCTCTCTCTCTCTCTCTCTCTCTC	A	222.93	1/1 | 0,6	intergenic	DAAM1,GPR135
16	88489512	80		ATGGGTGGATGGATGGATGGATGGATGGATAGATGGATGGATGGGTGGGTTGGTGGATGGATGGGTGGGTGATGGATGGG	A	386.02	1/1 | 0,9	intronic	ZNF469
19	2128441	80		GCACTGCACCCCGTGGAGCCGGCCCGCCCCCGCCGCTCCGACACTGCACCCCGTGGAGCCGGCCCGCCCCACAGCTCCGA	G	211.6	0/1 | 7,6	intronic	AP3D1
21	16275282	80		TTGCAGTGAGCCGAGATCGTGCCACTGCACGCCAGCCTGGGGACAGAGCAAGACGCTGTTTCAAAAAAAAAAAATAATAA	T	1148.03	1/1 | 0,26	intergenic	LOC388813,NRIP1
21	25302988	80		AAGGGAGGAAGGAAAAGGAAAGAGGGAAAAAGGGAAATGAAGGAGTGAAGGAAGAAAGGGCAGAAGAAAGGATAGAAGAG	A	108.6	0/1 | 5,4	intergenic	gene-MIR6130,gene-MIR155
1	2775802	79	79	GAAGGAGAGGAAGAAAGGAAGGGAGGCAAGAAGGAAGGAAGCAGGGAGGAAGGAAGGAGGAAGGAGGAAGGAAGGAAGA	G	73.6	0/1 | 1,2	intergenic	TTC34,ACTRT2
1	3097845	79	79	TGGTCTTACACACGCAGTCTTACACACGGTCTTACACACGCAATCTTACACAAGCAGTCTTACACACGGTCTTACACAC	T	203.6	0/1 | 1,5	intronic	PRDM16
1	207394343	79	79	AGGTGGCGAGAGTAGCTCACCACCCCAACTAGGAATCTGGAGGTGGCGAGAGTGGCTCACCACCCCAACTAGGAATCTG	A	173.6	0/1 | 14,8	intergenic	C4BPA,CD55
2	189845079	79		GAATTCTAAAAGATTAATCTTTTAGACAATTCTAAAAGATTAATCTTTTAGACAATTCTAAAAGATTAATCTTTTAGAC	G,GAATTCTAAAAGATTAATCTTTTAGAC	775.02	1/2 | 0,6,13	intronic	COL3A1
2	241846345	79		TGCTCAGGTGGCCGGCGTCCCTGGCAGCCACAGGTTTGCAGGGTGGAGAGAGAGCCCGGGGCCGCTGCTGGCTGTGGAC	T	1231.6	0/1 | 7,33	intronic	CROCC2
3	11614721	79		GAAAGAAAGAAAGAAAGAAAGAAAGAAAGAAAGAAAGAAAGAAAGAAAGAAAGAAAGAAAGGAAGGAAGGAAGAAAGAA	G	273.6	0/1 | 18,9	intronic	VGLL4
3	14196295	79		TAATATTTATAAATATTATAAATTTATTTATATATATAAATATATATAATTTATAAATATTATAAATTATTATAAAAAA	T	517.6	0/1 | 7,13	intronic	XPC
4	190301851	79		CACCTGCAAGCACACACAGCTGCAAGCACACACAGCTGCAAGCACACACACCTGCAAGCACACACCTGCAAGCACACAT	C	79.6	0/1 | 4,3	intergenic	TRIML1,FRG1
5	17786980	79		TCTCTCTCTCTCTCTCTCTCTCTCTCTCTCTCTGTCTCTCTCTCTCTCTCTCTATCTCTCTCTCTCTCTCCCCCTCCCC	T	63.6	0/1 | 5,2	intergenic	H3Y1,CDH18
5	153529046	79		GAGAGAGAGAAAGAAAGAAAGAAAGAAAGAAAGAAAGAAAGAAAGAAAGAAAGAAAGAAAGGAAGAAAGAAAGAAAGAA	G	559.6	0/1 | 7,14	intergenic	MFAP3,GALNT10
6	18327724	79		AGAGAGAGAGAGAGGGAGGGAGGGAGGGAGGGAGGGAGGGAGGGAGGGAAGAGAGAGAGAGAGAGAGAGAGAGAGAGAG	A	640.6	0/1 | 8,16	intergenic	DEK,RNF144B
7	71145677	79		TTTCCTTTCTTTTCCTTCCTTCCTTCCTCCCTCTCTCCCTCCCTCCTTCCTTTCTTCCTTTCCTTTTGTTTCCTTTCCC	T	69.7	1/1 | 0,2	intronic	GALNT17
7	153758774	79		ACCATCGCAGGGGGGGAGGCAATCCCCGCGAGGCGGGGACTGCGAACCTCCCCCTTTCCTCCCCTGGCTCTTTGCACCC	A	439.6	0/1 | 5,11	intronic	DPP6
8	3974033	79		CGATGTATGAGTGCAGGTACCTGGATGGAACAAACGCGCCATGAATGAACCCTAACGTAAGCTGTACACATCCGACAGT	C	575.03	1/1 | 0,14	intronic	CSMD1
8	89026790	79		GGGTGATCCAGTTCCACTTAATGTTATTTTCTTAACACCATTTTCTTTTCTTTCCTTTTCTTTTTTTTTTTTTTTTTTT	G	296.6	0/1 | 11,8	intergenic	DCAF4L2,MMP16
8	118679600	79		ATATTTTATTTTATTTTATTTTATTTTATTTTATTTTTTTTATTTATTTTATTTTATTTTATTTTATTTTATTTTATTT	A	447.93	0/1 | 1,12	intergenic	MED30,EXT1
8	145055525	79		GATGGTGGTGACGACAGTGAGTGGTGAAGGTGATGGTGATGATGGTGGTGACGACAGTGAGTGGTGAAGGTGGTGGTGA	G	189.6	0/1 | 8,7	intronic	PARP10
9	70933975	79		GCGTGGGGGTTACACTCCCTGCGATATTGAGAGTAATGTTATTCTCTTCTCCCTGTACATTAGGAACCATTTCCGGGGT	G	125.6	0/1 | 30,7	intergenic	FOXD4L3,PGM5
9	136130815	79		CGGGGAGGGTGTGTGTGTGATTTTGTGTCTGTGTGTGTCTTTCTGTGTGTGTCTGTGTATGTAATGGTGTCTCTGTGGT	C	55.6	0/1 | 13,3	UTR3	ABO
10	28042162	79		TCTTCCTCTCTCTCTTTTCCCTCCCTTCCTTCCTTCCTTCCTTTCTCCCTCTCTTTTCCCTCCCTTCCTTCCTTCCTTC	*,T	57.59	1/2 | 0,3,2	intergenic	MKX,ODAD2
10	64040763	79		CTTGTAAATACACCAGTGGACACTCTGTATCTAGCTGCTCTGGTGAGGACGTGGAGAACCTTTATGTCTAGCTCAGGGA	C	217.6	0/1 | 15,7	intergenic	RTKN2,ZNF365
10	132257667	79		GGGGAGGGGTGTCATCCAAGGTGAAGAGCGAGAGGTGTTCCCCAAGGTGAAGAGGGAGACGTATTCTCCAAGATGAAGA	G	357.02	1/1 | 0,8	intergenic	GLRX3,gene-MIR378C
10	133954073	79		ACTTGGAGGAGGTAACGAGGGTCTCCTGCCGGGTCCTGGGCTTGGAGGAGGTAACGAGGGTCTCCTGCCGGGTCCTGGG	A	481.6	0/1 | 17,13	exonic	JAKMIP3
11	47422503	79		TCTGAAGGGCAGAAGGGAACTGTCCTTCAGCCAGAGCTGGCTGAAGGGCAGAAGGGAACTGTCCTTCAGCCAGAGCTGG	T	232.6	0/1 | 20,7	ncRNA_exonic	gene-MIR4487
11	76429874	79		TACATATACATACACATATACATATACACATACATATACATATACATACACATATACATATACATATACACATACATAC	T	32.94	1/1 | 0,1	ncRNA_intronic	GUCY2EP
12	348389	79		TTGTGTTGGATCCATTCCCACACCATTCCCTTCAGCCACCGGCTCTACCACGTCCACCCTGTTCCCTGCACACGTGGGG	T	188.6	0/1 | 14,7	intronic	SLC6A13
12	15666018	79		GAAAGAAAGAAGAAAGAAAGAAAGAAAGGAAGGAAGGAAGGAAGGAAGGAAGGAAGGAAGAAAGAAAGAAAGAAAAAGA	G	890.03	1/1 | 0,21	intronic	PTPRO
13	50078617	79		CGCCCGGCCAGCCGCCCCGTCCGGGAGGTGAGGGGCGCCTCTGCCTGGCCGCCCCTACTGGGAAGTGAGGAGCCCCTCT	C	84.6	0/1 | 13,3	intronic	PHF11,SETDB2-PHF11
13	75625199	79		CATGTACATTAGCACTAGCCATCCATTTCTGGGCCACACAGATGCACACTGCCACTTCAATGTTTCACTGAAAGTAGGG	C	1340.03	1/1 | 0,30	intergenic	KLF12,CTAGE11P
13	89492965	79		AGAGCTGAGAAAGAGATCTATGCAAATAAGGTCAAGTAAATTTTGAAAAATAACAAGGCAATTCAATGGAGAAAAATAT	A	362.6	0/1 | 18,10	intergenic	SLITRK5,gene-MIR622
14	97235296	79		CCCTTCCTTCCTCCCTCCCTCACTCCCTCCTTCCTTCTTTCCTTTCTTCCTCCCTCCCTCACTCCCTCCTTCTTTCTTT	C	82.2	1/1 | 0,2	intergenic	PAPOLA,VRK1
16	1194021	79		GCAGCCAGGCAGGGAGACAGGAGGCCAAGGCGGTTAGACAGCCAGGCGGGGAGACGGGAGGCCGGCCTTGCACACATCA	G	274.6	0/1 | 7,9	intergenic	C1QTNF8,CACNA1H
17	9129757	79		TCTCGTGGGGAGGCTGTCTCGTGGGGAGGCTGTCTCGTGGGGAGGCGGTCTCGTGGGGAGGTGGTCTCGTGGGGAGGTG	T	651.05	1/1 | 0,14	intronic	NTN1
18	626928	79		AAGGAAAGAAGGAAAGAAGGAAGGAAGGAAGGAAGGAAGGAAGGAAGGAAGGAAGGAAGGAAGGAAGGAAGGAAGGAAG	A	493.71	0/1 | 1,12	intronic	CLUL1
18	10757444	79		GTGGGGATAAGAATGAGCTATGGGGATGAAGATGAAAAATGGAGGATGAGTAGGAGAGACAGAAGATGAGGAGGAGGGA	G	131.6	0/1 | 8,4	intronic	PIEZO2
18	46159351	79		TAGGGTTGCATACGGATGTGCACGAAGCCTCAGGGTCTGATTTGTGCGTGCCCATCAGGAGGCCCCATCCTGCCAAGGC	T	521.6	0/1 | 34,15	intronic	CTIF
18	76611352	79		GCTATGGAATGTAAAATGGTTCACCCGCTATGGAATGTAAAATGGTTCACCCGCTATGGAATGTAAAATGGTTCACCCA	G	49.6	0/1 | 14,4	intergenic	GALR1,SALL3
20	16481905	79		CACCAAGAATTGAATTCTTGGTTCAATACCAAGAATTGAATTCTTGGTTCAATACCAAGAATTGAATTCTTGGTTCAAT	C	455.6	0/1 | 13,17	intronic	KIF16B
20	53963833	79		GTCCAGTCATACGGAGTGTCGTACTCTTCTTTGAGTTCTGTCCAGTCATACGGAGTGTCGTACTCTTCTTTGAGTTCTC	G	1232.03	1/1 | 0,31	intergenic	DOK5,CBLN4
20	61988489	79		GTGTCCCCACAGGACCACGTCTCCACAGGACCACATTCCCACAGGACCACAACCCACAGGACCACATCTCCACTGACCA	G	668.6	0/1 | 13,17	intronic	CHRNA4
21	47318200	79		CCCCTCTGCACACCGTCCTCACAGTCTCCCTCTGCACACCGTCCTCACAGCCTCCCTCTGCACACCATCCTCATGGTCT	C	249.6	0/1 | 18,8	intronic	PCBP3
X	401345	79		CACACACAGACATATACACACAGACATTCATACACACCTGCACAGACACACACATACACAGGCCCATGCACGCACACCT	C	370.6	0/1 | 14,10	intergenic	PPP2R3B,SHOX
X	4600081	79		AGGGAGGGAGGGAAGGAAGGAAGGAAGGAGGGAAGGAAGGAAGGGAGGGAGGGAAGGAAGGAAGGAAGGAAAGGGAGGG	A	82.79	1/1 | 0,2	intergenic	FAM239B,NLGN4X
1	111112276	78	78	GTTCTATAAGTTCTATATAACTTATATAATGTTCTATAAGTTCTATATAACTTATATAATGTTCTATAAGTTCTATAT	G	135.6	0/1 | 7,5	intergenic	KCNA10,KCNA2
1	228094375	78		CTTCCTCCCTTTCTCTCCCTCCCTCCCACTCTCCTTCCTCCTTTCCTGTTCCTGCCTCTCCCTCTCCCTTCCTTCTTA	C	266.98	1/1 | 0,7	intergenic	PRSS38,WNT9A
4	5370024	78		CCTAATTATAAATAATAAGGGCTTTGCTTTCAGTAACTCACTAATCCTCACACAACGTCATGAGTTAGGTCTACTATT	C	450.6	0/1 | 10,15	intronic	STK32B
4	162776133	78		ATTTTGAGGATATGGTTGAGAGGTTTTTTTTTTTTTTTTTTTTGCTTTCTAGCCTTGTTACTATTAAGTTCTATTAAG	A	630.6	0/1 | 12,16	intronic	FSTL5
5	171953488	78		CCTTAACCATCTCTATCTGTGGGGCCATCTCGATCTATGGCCTTAACCATCTCTATCTGTGGGGCCATCTCTATCCAT	C	112.6	0/1 | 8,4	intergenic	SH3PXD2B,NEURL1B
5	175215640	78		TTCTTTCACATCAGAATAGGGTCACTCACTCAAGTACTGGTTTGAAGGAGTTCACATACAACCGCAAAACTGCATTAA	T	199.6	0/1 | 4,5	intergenic	HRH2,CPLX2
6	155008408	78		CCTCTGCCACGCCGCCCCGTCTGGGATGTGAGGAGCGCCTCGGCCCGGCCGCGACCCCGTCTGGGAGGTGAGGGGCGT	C	189.6	0/1 | 19,6	intergenic	CNKSR3,SCAF8
11	58437997	78		CCCCCCTGGATATTATGAACCATATCACAGGCAGGTGGACATCCCCCGCGATATGGGGAGTAATATCACCTCCCTCTA	C	267.6	0/1 | 5,7	intergenic	CNTF,GLYAT
11	60372492	78		TCATATATATTATATGTCATATATATCATATATCATATATATCATATATATCATATATATCATATATATCATATATCA	T	152.6	0/1 | 3,4	intergenic	MS4A13,MS4A8
11	60868795	78		ATCAACATGGAGATCACATTCACACACATCAACATGGAGATCACACACACACATCAACATGGAGATCACACACACACG	A	170.95	1/1 | 0,4	intronic	CD5
15	40329828	78		GTTATTTCATGATATCTAACTTAATCTGTAAAACCACATAAGCTTGTTTTACTGTAGAAGTCCTCTCAAGATAACTCA	G	399.6	0/1 | 17,11	intronic	SRP14
15	63441742	78		GGCGACGGAGCAAGACTCCGTCTCAAAAAAAAAAAAAAAAAAGAAAGAAAAAGAAAAAAGAGAATTACAAAGACATAA	G	1411.03	1/1 | 0,32	UTR3	RPS27L
16	75095352	78		GTTCCACTCATGTTGTTGCAGATTACTGGATCTCACTCTTTTTTATGGGTGAATCGTACTTCATAGTGTATATGTACC	G	291.02	1/1 | 0,9	intronic	ZNRF1
18	44715166	78		TGAAATTTCAAAGCATCTTATTAAAGAGAAGATGCTGAAAGCTTCAAAGGGGGAAAAATGTTATCTATAAAGAAATAA	T	445.6	0/1 | 19,12	intergenic	IER3IP1,SKOR2
20	62402290	78		TGGTCGCAAGTCAGCACCGGCCACGCCCGGCACAGCAGCCACGCCGCTCGAACCACAGCAGGGGCCACGTCAGCAGGA	T	643.6	0/1 | 34,18	intronic	ZBTB46
X	69303059	78		TCTGACTAAAGGCCTTAGATTCTAAGCTAAGCCTCCTTGGCAAGCATTTGGAGACCTGTCACCAGCCACAGGGCCAGG	T	78.28	1/1 | 0,2	intergenic	OTUD6A,IGBP1
Y	22508270	78		TCACTTCAAGAATGAAGCTGCAGACATTACTGGTGAGTGTTACAGCACTTAAAGGTGTTATGTCCAGAGTTTGTTCCG	T	79.6	0/1 | 13,3	intergenic	KDM5D,EIF1AY
1	4480355	77	77	GTGTGTATATATATATATGTATATATATATATATGTATATATATATATATATATATGTATATATATATATATATATA	G	210.92	1/1 | 0,5	intergenic	C1orf174,AJAP1
1	227165903	77		TGCACACCTCCTTACACACCCTCTACACACCCACCACACACACCTGCTTACACAGCCTCCGCACCCACTGAACACCC	T	89.6	0/1 | 10,3	intronic	COQ8A
1	232551774	77		CAGTCAGTCAGAACACGGGCACCACTGTCCCTCCCAGAGTCAGTCAGTCAGAACACGGGCACCACTGTCCCTCCCAG	C	536.03	1/1 | 0,12	intronic	SIPA1L2
2	102812045	77		CTTTCTTTCTTTCTTTCTTTCTTTCTTTCTTTCTTTCTTTCTTTCTCTCTCTCTCTCTCTCTCTTTCTTTCTTTCTT	C	548.6	0/1 | 23,15	intronic	IL1RL2
2	169606131	77		AGAATATGGTAGCGTGCGCTACCATGCCTAGCTAATTTTTTATTTTTTGTAGAGACGGGGTCTTGCTGTGATACCTC	A	1241.6	0/1 | 17,31	intronic	CERS6
2	209501731	77		TATACATGTGTGTATACATATATATGTGTATACATATATATGTGTATATATGTGTGTATACATATATATGTGTATAC	T	192.6	0/1 | 9,10	intergenic	PTH2R,MAP2
4	3593496	77		CTATATATATATATATATGTATATATATATGTGTATATATATATATGTGTATATATATATATATATATATATATATA	C	318.9	0/1 | 2,8	intergenic	LRPAP1,ADRA2C
4	9492661	77		AGGGACCCCCCGCGATGCTTGGAGTAAGAGCCAGCCCCTCTTCCCCCTCTGGCTCTTAGGACCCCCATCGCAGGGGG	A	100.6	0/1 | 20,4	intergenic	DEFB131A,gene-MIR548I2
4	15214355	77		TATATATATATATATTATATATATGATATAACACATATCATATATATATATATTATATATATGATATAACACATATC	T	58.6	0/1 | 6,2	intergenic	CPEB2,C1QTNF7
5	642293	77		ATTTAAACACACGTGGTCCCCCATCTAGAAGCCTCTGCATTTAAGCACACGTGGTCCCCCGTCCAGAAGCCTCTGCT	A	359.6	0/1 | 18,10	intronic	CEP72
5	133134606	77		GGGGAGGGAGAGAGAAAGGGAAGGAGAGGATAAGGAAGGGAGGGAGGGAGGGAGGAAGGGAGGGAGGGAGGGAGGAA	G	127.6	0/1 | 12,4	intergenic	FSTL4,C5orf15
6	62278882	77		AGTGGGCATATGGGGAAGTGTGAGGTCCAAAAGCCATGCTTGCTTTCTTGGAAGGGAAGCTCATGGCATGGGGCAGG	A	690.6	0/1 | 16,18	intergenic	NONE,MTRNR2L9
8	8245067	77		TGAGAGGAGGAAGATGGGCCCCCACCCCCACCCCCAGATCCCTGGCTCTCCTCTTTGCTGCTGTGGGTGTGGACAGA	T	131.6	0/1 | 24,5	upstream	PRAG1
9	135296997	77		TGAGAATCCTGGGTTCTCATGCTCTGGTTTCTCTTCAAATCGTATAAATCTTTCGCCTTTTACTAAAGATTTCTGTG	T	1108.03	1/1 | 0,25	intronic	CFAP77
11	47563269	77		AGAAAGAAAGAACGAAAGAAAGAACGAAAGAAAGAAAGAACGAAAGAAAGAACGAAAGAAAGAACGAAAGAAAGAAC	A	550.03	1/1 | 0,14	intronic	CELF1
11	48732055	77		CCCAAGTGTCCCTTTGCAGATTCTACAAAAAGACTGTTTCCAAACTGCTCAATCAAAACAATGGTTCAAATGTGTGA	C	1100.03	1/1 | 0,25	intergenic	OR4A47,TRIM49B
11	68922034	77		TGCATCCCCAGATCCATCCTCAGAGGCCCGGGGCTGGGAGCATCCCCGGATCCATCCTCAGAGGCCCGGGGCTGGGA	T	673.6	0/1 | 15,20	upstream	SMIM38
12	9555489	77		CGGGGACTGACAGCCAGCCCCTCTTCCTCCCTGGTTCTTAGGACCCCCATCGCAGGGGCGGAGGCACCCGCAGCGAG	C	78.28	1/1 | 0,2	intergenic	gene-MIR1244-3,DDX12P
12	121290159	77		TATATGAAATATATGTATATATAATATACATATTTTACATATATGAAATATATGCATATATAATATACATATTTTAC	T	124.26	1/1 | 0,3	intronic	SPPL3
12	131017524	77		GTCTAATGAGATGCGTATGTTTAGCCTCTAGGATGGACGTCTAATGAGATGCGTGTGTGTAGCCTCTAGGAGTTACA	G	64.6	0/1 | 7,3	intronic	RIMBP2
13	111329589	77		CCAGACAGTCACCCCCACCACAGAGACCCAGTCACCCCCACCACGGAAACACAGAAAATCACCCCAACATGGAAACT	C	152.6	0/1 | 10,5	intronic	CARS2
13	111329655	77		ACATGGAAACTCAGACAGTCACCCCCACCACGGGGACCCAGTCACCCCCACCACGGAAACACAGAAAATCACCCCAC	A,*	325.88	1/2 | 0,10,5	intronic	CARS2
14	105466429	77		AAGCAGGCAGCCTCTGCCCAACACAGCCAGGAGACAGCCTCGGAAATCGGAGAAAATATTTGGAAACCATATGTCTG	A	801.03	1/1 | 0,18	intergenic	CLBA1,CDCA4
15	32358109	77		CAGCCCACTGCGAACACTGGGGGCAGAGCTGTCAGCTGCCTGGCTGTGTGTGGAAGGTGTGCCCCGGCACACAACAT	C	224.6	0/1 | 10,7	intronic	CHRNA7
16	1003947	77		ACACCCACCCCAAACCAGCCTCCTACATGTCCACACAGACACCCCAAACCAGCCTCCTACACGTCCACACAGACACC	A	99.6	0/1 | 7,3	intronic	LMF1
16	51048040	77		CCCTTCTCCTCCCTAGGCAGGGTCTCCTTCTCAGCATATCCCCTTCTCCTCCCTAGGCAGGGTCTCCTCAGCTTGCT	*,C	409.01	1/2 | 0,2,11	intergenic	CYLD,SALL1
16	56956841	77		TTCTTTCTTTCTTTCTTCTTTCTTTCTTTCTTTCTTTCTTTCTTTCTTTCTTTCTTTCTTTCTTTTCTTTCTTTCTG	T	310.6	0/1 | 20,9	intergenic	SLC12A3,HERPUD1
16	83757786	77		AAATGCATGGGTGGGTGATGAATGCATGGGTGGGTGATGAATGCATGGATGAATGTGGAATGCATGGGTGGATGATG	A	590.03	1/1 | 0,14	intronic	CDH13
17	9317325	77		GTCCATCCATCCATCCATCCATCCAACCATCTATCTGCCCGTCCGTCTGTCCATCCATCCATCCACCCATCTGTCCA	G	92.59	0/1 | 7,2	intronic	STX8
18	72817164	77		TTTTACTCTGTGGCGAGCACAGCGTGCAGGCGCTCTGTGGAAGCTCCGTGGAAGCTTGCTGAAATGTCCTGCTTGTA	T	384.02	1/1 | 0,11	intergenic	ZNF407,ZADH2
19	765230	77		TCAGGGAGACCCCAGTCTGATGGAGGAGGCATCTGCCTTCACAGAGATCCCAGGCTGATGGAGGAGGCCCCTGCCCC	T	204.6	0/1 | 13,6	downstream	MISP
22	39997861	77		TCCTTCCTTCCTTCCTTCCTTCTCTCTCTTTCTTTCACCCTCCCTCCCTCCCTCCCTCCCTCCTTCCTTCCTTCCTG	T	119.49	1/1 | 0,3	intronic	CACNA1I
HSCHRUN_RANDOM_CTG21	4932	77		CCTCTGGCTGGTATTGTGTGTCTCTGGCTTTTCCAGGTGCAAGGTGCAAGCTGTAGCTAGATCTACCATTATGCGGT	C	609.03	1/1 | 0,15	intergenic	NONE,DUX4
HSCHRUN_RANDOM_CTG11	102622	77		TCTTGCTTGCTTTCTTGCTTGCTTGCTTGCTTTCGTGCTTTCTTGCTTTCCTGTTTTCTTTCTTTCTTTCTTTCTTG	T	100.6	0/1 | 6,3	intergenic	NONE,gene-MIR6724-1
1	101724132	76	76	TCTGTCTTTCTTTCTTTCTTTCTTTCTTTCTTTCTTTCTTTCTTTCTTTCTTTCTTTCTTTCTTTCTTTTTCTTTC	T	418.6	0/1 | 26,12	intergenic	S1PR1,OLFM3
2	29999224	76		TAAACCCCCTCCTCATTCCTTCCAATCCTAACCTTGATTCAGCGTTGAGCAAGAAACAGTGGCAGACGATAGTTTG	T	1340.03	1/1 | 0,30	intronic	ALK
2	114814573	76		TTTAGACTCAGATTTAGACATTGGTGCTCATAAAACTACTCATAAAAAATTCATGTTTTAATTTTTCCTTTCACTG	T	441.6	0/1 | 37,15	intergenic	ACTR3,DPP10
2	179073356	76		TCCCTCCCCTCCCCTCCCTTCCCCTCCCCTTCCCTCCCATCCCCTCCTCTCCCCTCCCTTCCCCTCCATTTCCTTC	T	84.6	0/1 | 14,3	intronic	OSBPL6
3	74789871	76		GTAGAATGCTATCTTTTTTTTTTTTTTTTTTTTTTTTTTTTTTGAGACGGAGTCTCGCTCTGTCGCCCAGGCTGGA	G	272.6	0/1 | 5,7	intergenic	CNTN3,gene-MIR4444-2
4	186631265	76		TCCCAAGGTTGAAGATCCCCAGTAATATTTCAGCTTGCTTTCACTCGATGTTAATCCAACACCTATAACTCTTTTC	T	368.6	0/1 | 22,11	intronic	SORBS2
4	190198542	76		TGTCCTACATCGTAGGTGACAGGGTCTCAGAGTCACCATCATCACGGGAATCTTGTGCATGTTACAGGGAAGCACA	T	114.6	0/1 | 26,11	intergenic	TRIML1,FRG1
5	146380181	76		ATGATCAGTAACTATTAGGTTGGTGCAAAAGTAATTGTGGATTTGCCATTTTTAATGGCAAAAACCACAATTACTT	A	1206.03	1/1 | 0,27	intronic	PPP2R2B
8	144793734	76		CCACAGCTGGGCCAGCCTCCCTCCTTTCACCGCCCTCCCCACAGCCCCGAAGCCGGGCCAGCTTCCGTCCTCCCCA	C	439.6	0/1 | 14,13	intergenic	CCDC166,MAPK15
9	19473931	76		ATTCTTTTCTTTTCTTTTCTTTTCTTTTCTTTTCTTTTCTTTTCTTTTCTTTTCTTTTCTTTTCTTTTCTTTTCTT	A,ATTCTTTTCTTTTCTTTTCTTTTCTT	679.02	1/2 | 0,13,5	intergenic	ACER2,SLC24A2
10	36031819	76		TTTCTTTCTTTCTTTCTTTCTTTCTTTCTTTCTTTCTTTCTTTCTTTCTTTCTTTCTTTCTTTCTTTCTTTCTTTC	T	606.03	1/1 | 0,14	intergenic	FZD8,ANKRD30A
10	39142564	76		GGGAATTGAATGGAAGGCAATCGATTGGAATGGACTGGAAAGGAATAGACTGGAATGTAATGGAATCGAATTGAAA	G	333.6	0/1 | 40,11	intergenic	ACTR3BP5,NONE
11	7453790	76		AAAAAAAAAAAAAAAAAAAAAAAAATATATATACATATATATATATATATATATATATATATATATATATATATAT	A	1248.03	1/1 | 0,28	intronic	SYT9
11	65364310	76		AGTGTGAAGAGAATGGACAGAGGCCGAGGGAGGGACCCTGCCCTAGGGTATGGTGTGGGAGTGCCAGAGCCCCCAT	A	302.6	0/1 | 26,10	upstream;downstream	KCNK7;MAP3K11
11	109930919	76		TGAACAGTTTCTCTTAGTTTTCAGTTTCTATCATGATTCATCCAACAAGTCATTATTGAAAAATTATTGTGAGCCA	T	1588.03	1/1 | 0,36	intergenic	C11orf87,ZC3H12C
12	66462617	76		ATGTGTATACATTATATATACACATGTGTGTATACATTATATATACACATGTGTGTATACATTATATATACACATG	A	87.62	0/1 | 1,3	intergenic	gene-MIR6074,LLPH
13	112681649	76		AGACCCACGGTCCCAGGAGTCAGGTGGGGACAGGCTGAGACCCAGGATCCCAGGAGTCGGGTGGGGACAGGCTGGG	A	53.6	0/1 | 9,4	intergenic	TEX29,SOX1
14	86909856	76		TTATATTATATAATATGTATTACGTATTATATTATATAATATGTATTACGTATTATATTATATAATATGTATTACG	T	212.91	1/1 | 0,5	intergenic	FLRT2,GALC
16	46448509	76		GGAATCATCATCGAATGGACTCAAAAGGAATCATCATCGAATGGAATCAACTCGAATTATTGAATTGAATCTAATA	G	486.6	0/1 | 58,18	intergenic	NONE,ANKRD26P1
16	58819558	76		AGCCAGGTGCAGGATATAATCTCCTGGTGTGCTGTTTGCTGAGACCCTTGGAAGAGCGCAGTATTACAGTGAGAGT	A	1158.03	1/1 | 0,26	intergenic	GOT2,APOOP5
19	55203965	76		TCCTACAGCACTGTAGGATGACTATAGTTAACAATAGTTTACTGTACAGCTAGATGGAGGAAATAAGTTCTGGTAC	T	478.03	1/1 | 0,13	intergenic	LILRB4,LILRP2
19	56617311	76		GCGCATTCCCCCCTCCGCGCCCACGGCAGTCACCGCGCATTCCCCCCTCCGCGCCCACGGCAGTCACCGCGCATTC	G	80.6	0/1 | 4,3	intronic	ZNF787
20	6251168	76		ATTTAAAATATTAAATAATGTTTAAAATATTTAAAATATTAAATAATGTTTAAAATATTTAAAATATTAAATAATG	A	88.6	0/1 | 39,5	intergenic	FERMT1,BMP2
20	25110907	76		TCCTCAGGTGGATGCCCCTCAGGTGGATTCCCCTCAGGTGGATGCCCCTCAGGTGGATTCCCCTCAGGTGGATTCC	T	321.6	0/1 | 9,9	intergenic	VSX1,ENTPD6
20	29807720	76		GAATGGAATGGACTCGTGTGGAAATGGTTTTAATGGATTGCACTAGAAAGGAATGGAATGGAAACGAATGGAAAGA	G	1261.6	0/1 | 60,35	intergenic	FRG1BP,DEFB115
20	61851644	76		GGCTGACATGGAGTGGGCTGGCATGGAGTGTGTGGAGTGGGCTGACGTGGAGTGCGCTGACGAGTGTGTGGAGTGC	G	688.6	0/1 | 21,20	intergenic	YTHDF1,BIRC7
21	44070143	76		ATCCCCACCCAAGGTCCCCAGCCTCAACCCCACCCAGGGTCCCCAGCCTCGACCCCAGCCAGGGTCTCCAGCCTCG	A	51.6	0/1 | 21,4	intergenic	SLC37A1,PDE9A
HSCHRUN_RANDOM_CTG10	55210	76		AACAGGCTCTCATAGTCACCATCATCACAGGAATCTTGCGCCTGTTACAGGGAAGCACTGTCCTACATCGTATGTG	A	248.04	0/1 | 49,19	downstream	LOC283788
1	161251549	75	75	CGGGCAGAGGCGCTCCTCACATCCCGGACGGGGCGGCGGGGCAGAGGCGCTCCTCACATCCCGGACGGGGCGGCG	C	577.03	1/1 | 0,14	intronic	PCP4L1
1	241838139	75		CCCTTCCTTCCTTCTTTCCTTCCTCCCTCCCTCCTTTCTTTCTTTCCTTCTTGCTTTTATTTCCTTCCTCTTATT	C	167	1/1 | 0,4	intronic	WDR64
2	1641618	75		TGTCCACTCTGACAGCTGCCTGGGGACTTGCACCTGGTCTCTAGGTTGCGGAGGCAGGAGGACCTGCCACATGTC	T	256.04	0/1 | 9,10	intronic	PXDN
2	11232184	75		TATATAACATGTTATATATTATATAATATAGTATAATATATATGTTATATATTATATAATATAGTATAATATATA	T	652.03	1/1 | 0,15	intergenic	KCNF1,C2orf50
2	242765490	75		CGTGTCTCTGTCTCTCTCTTTCTCTGTGTCTCTGTGTCTCTCTGTCTCTGTATCTCTGTCTCTCTGTCTCTGACT	C,CCTGTGTCTCTGTCTCTCTCTTTCTCTGTGTCTCTGTGTCTCTCTGTCTCTGTATCTCTGTCTCTCTGTCTCTGACT	1009.02	1/2 | 0,21,5	intergenic	NEU4,PDCD1
3	133221071	75		GAAGGAAGGAAGGAAGGAAGGGAAGGGAAGGGAAGGGAAGGGAAGGGAAGGAAGGAAGGAAGGAAGGAAGAAAGA	G	284.61	0/1 | 1,7	intergenic	BFSP2,CDV3
4	68247361	75		TCTCTGCCCAGCCGCCCCGTCTGGGAAGTGAGGAGCACCTCTGCCTGGCCGCCCTGTCTGGGAAGTGAGGAACGC	T	480.6	0/1 | 20,13	intergenic	gene-MIR1269A,CENPC
4	100068725	75		ATTGATGTCTTAGCCCTGATAAGGTAGAGTATTTGTAAAAATGTATAGATTGCAATTCCTCAGCATTTCACCCAT	A	332.6	0/1 | 13,9	intergenic	ADH4,PCNAP1
4	104060244	75		ACATTTTGCATTTCTGATTAAAAAGTATAAAGTGAAACAAAAACATTTTCTCCCACTTATCTTGTTCACTACAGT	A	233.6	0/1 | 32,9	intronic	CENPE
4	184740693	75		AGAGGGAGAGGGAGACTGTGGGGAGAGGGAGAGGGGGAGGGGGAGGGAGAGGGAGAGTGGGAGGGGGAGGGGGAG	A	44.6	0/1 | 11,2	intergenic	TRAPPC11,STOX2
5	13399958	75		GATGCCTCTTTGGATCACCACTGATTTTCAGGGTCAGTGCTGTCATCTTTGCTTTAGCCACCATCTAACTGAGCC	G	711.6	0/1 | 13,18	intergenic	CTNND2,DNAH5
5	63732637	75		AAAAAAAATAAACTGATCAAAGTTGCAGGATATAAAATCAACAAACAAAAATCAGTAGCATTTCTATACACTAAT	A	405.6	0/1 | 16,14	intergenic	RNF180,RGS7BP
5	88607223	75		GATATATATATGATGGAATATATATATTCCATGTGATATATATATATGATGGAATATATATATTCCATGTGATAT	G	61.6	0/1 | 3,2	intergenic	MEF2C,gene-MIR3660
5	163978426	75		TTTACTAAGAAGAAAAGTCAAAAGTTTGACAGATATCTAACTATAGATGTCATACATGTCCCTGTCAGTTGTAAA	T	440.6	0/1 | 19,12	intergenic	MAT2B,NONE
5	180566871	75		CTATAGATAGTAGTCTGTTAAGTGGGGATAGTAGTATATAGATAGTAGTCTGTTCATAGTAGCATATAGTCACTA	C	459.6	0/1 | 10,12	intergenic	OR2V1,OR2V2
6	46792732	75		GATCTATTTAAGTATATATAAATTATATATTTAAATAGATCTATTTAAATATTTATAAATTATGTATTTAAATAA	G	251	1/1 | 0,8	intronic	MEP1A
6	158770026	75		GGGCAGAGGCGCTCCTCACTTCCCAGACGGGGCAGCCGGGCAGAGGCGCTCCTCACTTCCCAGACGGGGCGGCCA	G	392.61	0/1 | 2,10	intronic	TULP4
7	152583384	75		TATATAGATATATAATACATATATTATGAATATATATAATATAGATATATAATACATATATTATAAATATATATA	T	59.6	0/1 | 4,2	intergenic	ACTR3B,DPP6
8	5744849	75		CCAAATGTCCATCAATGATAGACTGAGGAAAATGTGGCACATATACACCATGGAATACTATGCAGCCATAAAAAG	C	324.6	0/1 | 12,9	intergenic	CSMD1,MCPH1
8	34947383	75		AATATATATATACACGTATATATATATACACGTATATATATATATACACGTATATATATACATACACGTATATAT	A	426.02	1/1 | 0,10	intergenic	DUSP26,UNC5D
8	55407139	75		GCGTATATATATACACACATATGTGTGTATATATATACATGTATATATATACACACATATGTGTGTATATATATA	G	225.6	0/1 | 7,6	intergenic	SOX17,RP1
9	106997231	75		ATGCTCCTCACTTCCCAGACGGGGCGGCCGGGCAGAGGCGCTCCTCACTTCCCAGACGGGGCGGCCGGGCAGAGG	A,ACGCTCCTCACTTCCCAGACGGGGCGGCCGGGCAGAGG	512.02	1/2 | 0,4,7	intergenic	SMC2,OR13F1
9	117363976	75		TAGGGCAGGGGTAAAATGCTGCCAGTCTCTTTGCTAAAACATAGCAAGAGTCACCTTTGCTCCAGTTCCCAACAA	T	221.6	0/1 | 22,7	intergenic	ATP6V1G1,TMEM268
9	136657066	75		ACTGGGTGGGGTGTGTGTGCATGTGAGCGGGCTGTGCTGGGTGGGGGGTGTGTGACTGTGTGTGAATGAGCTGTG	A	96.6	0/1 | 5,3	intronic	VAV2
10	3090736	75		TCAGTCAGCAGTGGAGAGAAAACCCCCGAACCCAGAACCAGTCAGCAGTGGAGAGAAAACCCCCGAACCCAGAAC	T	223.6	0/1 | 13,7	intergenic	gene-MIR6072,PFKP
11	70797670	75		GTCATAAATTCATTTCCTCTGGCTGCTGTGCTGTGACATCATAAATTCATTTCCTCTGGCTGCTGTGCTGTGACA	G	252.6	0/1 | 27,8	intronic	SHANK2
12	529531	75		CCTCCATGCTCCATTACAGTGCACTTCTGTGTGTGTGTGCTGGGAGTGAGAGGGTAAAATACACATAGCAGCACA	C	95.6	0/1 | 3,6	intronic	CCDC77
12	68372223	75		GTGGTGTGGGGATTTTCAGATCCACAGCAATGCCTGGGTGCTGGGTATGGAAACAGGGGATGGTGAAGCGCAGGT	G	1138.03	1/1 | 0,26	intergenic	DYRK2,IFNG
13	50609231	75		ATATATATGTGTATATATATACGTGTATATATACACGTATATATACGTGTATATATATACGTGTATATATACACG	A	559.6	0/1 | 7,14	intergenic	KCNRG,gene-MIR16-1
13	113643938	75		GCCCGAGTCCTCCCTGAGCAGGGGATGGAACTACCACACCCGAGTCCTCCCTGAGCAGGACATGGAGCTACCACA	G	111.6	0/1 | 14,5	intronic	MCF2L
14	68995379	75		TAATTATTTACCTTTTTTTTTTTTTTTTTGAGACGGAGTCTCGCTCTGTCGCCCAGGCCGGACTGCGGACTGCAG	T	940.03	1/1 | 0,21	intronic	RAD51B
16	65163189	75		AAATTAGATATTATATGTTCTTATACAATATATAAAATAATTAGATATTATATATTCTTATGCAATATATAAAAT	A	86.49	1/1 | 0,3	intergenic	CDH11,CDH5
19	877709	75		ACCAGCCCCTGCCCCACGTGCCCCAGCAGCTCACCTTCCCCTGGTTGTCAATGCCCACCAGCCCCAGCCCCAGCC	A	148.17	0/1 | 2,3	intronic	MED16
19	10864048	75		ACCTTTTCCTTCCCCTTCCCCCCTCCCCCTTCCCTTCCCCCCCCCACTTCCCTTTCCCCTTCCCCCTTCCCTTTC	A	88.6	0/1 | 12,3	intronic	DNM2
19	55113732	75		CGCCATCTACCCTCTAGAATAGAGAAATCTTATCATTCATCATCTACCCTCCAGAATAAAGAAATGTTATCATTT	C	593.6	0/1 | 17,20	UTR3	LILRA1
21	34144186	75		AGAGAGAGAGAGAGAGAGAGAGAGAGAGAGAGAGAGAGAGAGAGAGAGAGAGAGAGAGAGAGAGAGAGAGAGAGC	A	347.6	0/1 | 4,10	upstream	PAXBP1
22	47558258	75		GTGGGACTGTGGACCCGGTGCAGGGAGAGTCGTGGGAATGGGACTGCGGACCCGGTGCAGGGAGAGTCGTGGGAA	G	500.03	1/1 | 0,13	intronic	TBC1D22A
X	44460130	75		TTTCTTTTTCCTTCCTTCCTTCCTTCCTTCCTTCCTTCCTTCCTTCCTTCCTTCCTTCCTTCCTTCCTTCCTTCC	T	439.02	1/1 | 0,10	intergenic	FUNDC1,DUSP21
1	3598418	74	74	GTAACAGACCACAGGCCTCACACACTTGTTCCGGCCCAAGCATCCCCCAGGCCAAACCTAGACACAGTGGATCA	G	361.6	0/1 | 18,10	intronic	TP73
2	436513	74		CTCCCACTGTGTGCGTGGATAGAGCTCCCACCGTGTGCGTGGATATGAGCTCCCACCACGTGCGTGGATAGAGT	C	45.6	0/1 | 7,3	intergenic	ALKAL2,TMEM18
2	212700043	74		TGGTTCTCTACCATGCCATTTTTCTGCCTCCAGTATGAGTTAGCCACAAGGACTCTCTACATAAAACCACTCTG	T	585.6	0/1 | 23,16	intronic	ERBB4
3	98982423	74		TATATATATGATATATATATGATATATATATATCATATATATATCATATATATGATATATATATCATATATATC	T	490.6	0/1 | 3,12	intergenic	DCBLD2,COL8A1
3	197316818	74		ATATATATATATAAAAATATATATATATATATATAAAAAAATATATATATATATATAAATATATATATATATAT	A	70.6	0/1 | 2,2	intergenic	BDH1,LOC220729
6	380340	74		TCCCCACGGTCTTCCTGGATGGGCTTCAAACCTCCTTTCTGGCCTCTACGCCCTGGGTCCCGCCCCCAGCCCAG	T	917.6	0/1 | 56,26	intergenic	DUSP22,IRF4
6	107519090	74		CTGTACTTGAAGACTGAAAGGCAAACCATGGAGAAACTATGACTGACAATGACTTAGGGGTGGAATTTTCCTTT	C	1298.03	1/1 | 0,29	intronic	PDSS2
6	163743959	74		GTCTGACTTAGGCAGGAGCGCTGGGCTATGCTCTCCTGTCTGATTTAGGCAGGGCGCTGGGCTTTGCCCTCATC	G	287.6	0/1 | 42,11	intergenic	PACRG,QKI
7	158253017	74		AGAGCACAGGAGGGTCATTCAACTGTAGGATCGGACTCTATCTACATGTTCCTGCTACAGGGGCTGTGTGCCAT	A	154.6	0/1 | 12,5	intronic	PTPRN2
7	158459995	74		ACCCTTAGCCGCTACTGTGTCCCTCCGCTACTGTGTCCCTCCGCTCCTTAGCCACTACCGGATCCCTCCGCCCC	A	457.6	0/1 | 11,12	intronic	NCAPG2
8	84349766	74		TATAAGGGCCAGAGACTTCTCAATTTAGTATAGCATATGAAATTATAAATTCTAGAAGCTCAGAGAACCCAAAG	T	414.6	0/1 | 28,12	intergenic	SNX16,RALYL
8	92840214	74		AATCTGTGATGTTTATTATGTGAATGTATTCTCTTATATGTGTACCCTTGTGCAGTATACAACTGCACATCTGT	A	167.6	0/1 | 15,7	intergenic	SLC26A7,RUNX1T1
9	1715607	74		GAGATCATGCCACTGCACTCCAGCCTGAGGCAGGAGAATCACTTGAACCAGGAGGTGGAGGTTGCAGTGCGCCA	G	165.6	0/1 | 14,7	intergenic	DMRT2,SMARCA2
10	6064768	74		CAGCCTTCGAGAAAGGACAACAAGCATTGGCCTCTTTGAAGCCTTCCAATAACTGTGCAGGGTGATATGGGGGA	C	245.6	0/1 | 28,8	intronic	IL2RA
12	8601798	74		TGGCTCTTACTCCCCGCATCGCGGGGGGCGCCTCACCCCCCGCCCCCTGCGATGGGGGTCCTAAGAGCCAGTGG	T	255.93	1/1 | 0,6	intergenic	FAM86FP,CLEC6A
13	114785668	74		GGTGGGTGGAGCCTGTGTCCGAGGCATTAGCAGCCCTGTCAGGTGGGTGGAGCCTGTGTCCGAGGCATTAGCAA	G	168.93	1/1 | 0,6	intronic	RASA3
16	31439240	74		CGCGACCCCCCCCCCGCAGCACCCCCCCCCGCCCCCGCAGCACCCCCCCCCGCCCCCGCAGCACCCCCGTGCCG	C	98.6	0/1 | 7,3	intronic	COX6A2
16	86262296	74		ATCCCTCCCTCCCTCCCTCCCTACCTACCTTCCTTCCTTCCTTCCTTCCCTCCTTCCCTCCCTCTCTCCCTCCC	A	47.6	0/1 | 11,2	intergenic	IRF8,FOXF1
17	795017	74		CAGAACCCAACAGGGAACCTAAACTAACCCCACCATGCACAACCCAACAAGGAACTAAGGTAACCCCACCATGT	C	223.6	0/1 | 7,6	intronic	NXN
18	77408483	74		ACCCTCCAGCACCCTCGGTCCTCAGTCCCGCTGCCCTCCCCCCTCTAGCACCCTCGGTCCTCAGTCCCACCGCC	A	147.6	0/1 | 2,7	intergenic	NFATC1,CTDP1
19	55658713	74		CCTGGACTCCTGGGTCTGAGGAAGGAGGGGCTGGGGGCCTGGACTCCTGGGTCTGAGGGAGGAGGGGCTGGGGT	C	69.6	0/1 | 4,2	intronic	TNNT1
19	57599195	74		GGAGAGGAGGGGAGGGGAGGGGAGGAGAGGAGAGGAGAGGAGAAGAGAAGAGAAGAGAAGAGAAGAGAAGAGAA	G	154.6	0/1 | 2,4	intergenic	ZIM2,USP29
21	9846464	74		CTCACTCTGTCACCCAGGCTGGAGTGCAGTGGCACAATCTCAGCTCACTGCAAGCTCTGCCTCCTGGGTAATTT	C	376.6	0/1 | 70,21	intergenic	gene-MIR10396A,TEKT4P2
21	44613462	74		CACACACACACACGCACTGCACACATCACACACCCAGACACACACACACACACGCACTGCACACACACACCCAG	C	164.6	0/1 | 4,5	intergenic	CRYAA,SIK1
X	389767	74		CCTTCCTTTCCTCCCTCCTTCCTTTCCTCCGTCCCTCCTTTCCTCCCTCCTTCCTTTCCTCCCTCCCTGCCTCT	C	848.03	1/1 | 0,19	intergenic	PPP2R3B,SHOX
2	487934	73		ACCCGTTCCCTCCGAAGACCCCACACCCGTTCCCTCCGCAGACCCCACGCCCGTTCCCTCCGCAGACCCCACG	A	48.63	0/1 | 4,4	intergenic	ALKAL2,TMEM18
2	1203935	73		GTGAGTGTGAGGCACGCCCATGAGTGTGGGGCACACCTGTGAGTGTGAGGCACATCTGTGTGAGGCACGTCCA	G	526.6	0/1 | 33,15	intronic	SNTG2
2	10418258	73		CCTGGACTGGGGTCAGAGGAGGGAGGAGGAGTGCCCCCTGGACTGGGGTCGGAGGAGGGAGGAGGAGTGCCCG	C	95.6	0/1 | 33,5	intergenic	gene-MIR4261,HPCAL1
2	90372119	73		TTCCATTCGATGATTCCATTCGATTCCATTCGATGACGATTCGGTTTGATTCCATTTGATGATTCCATTCGAG	T	266.6	0/1 | 93,13	intergenic	IGKV3D-7,LSP1P4
2	149566009	73		GAAAGAAAGAGAGACAGAGAGAAAGAAAGAGAGATGGAGAGAAAGAAAGAAAAAGAAGAAAGAGAAAGAAAGA	G	169.6	0/1 | 25,6	intergenic	EPC2,KIF5C
2	212161544	73		ATATGTATATACATACATATGTATGTATGTATATACATACATATGTATGTATGTATATACATACATATGTATG	A	443.6	0/1 | 4,11	intergenic	CPS1,ERBB4
2	240023721	73		CGGGTCCACGTTCTGTGCCCTGGAAGCCCCCGGCCCCGGGTCCACGTTCTGTGCCCTGGAAGCCCCCGGCCCG	C	72.6	0/1 | 13,3	intronic	HDAC4
3	52478730	73		CGCACACAAACACGGCACACGCAAACTCGGCACACGCACACAAACTCGGCACACGCACACAAACACTGCACAT	C	393.01	1/1 | 0,9	intronic	SEMA3G
3	103308592	73		TTTGTAACATTTTATACATAAATTTACAAAATTTTTTCTCATTTATCTCTAATTTTATGTGATTTTTGTTTTG	T	520.6	0/1 | 21,14	intergenic	gene-MIR548AB,ALCAM
4	35849855	73		ATGTTGTCTAGGGCTTTTTAGGAGGTGTTGGTAAGTTTTTTTTTATTACTGATTCTATTTTATTGCTTTTCTT	A	1024.03	1/1 | 0,23	intergenic	NONE,ARAP2
5	24758325	73		CATATATATATATATATATATTTTATATATATATATATATATATATAATATATATATATATATATATATATAT	C	442.73	0/1 | 1,12	intergenic	CDH10,NONE
5	26228791	73		TCCCATCCACAGCCCACAGTGCCCAGCATGGCCCTGCCCTCTGCCCTGGCCTATGGTCTCCTCTCTTAAATGC	T	209.3	0/1 | 4,6	intergenic	CDH10,CDH9
5	149148165	73		TCTGGCTAATTTTTGTATTTTCTGCCACCTCAGCCTCCTGAGTAGCTGAGACTACAGGCGCCCACCACCATGC	T	347.6	0/1 | 9,9	intronic	PPARGC1B
6	143161448	73		ATTTTTTTATTTATTTTAATATTAAATATTTTAATATTTAATATTTTATTAAAATATTATTATTTTAATATTT	A	2323.03	1/1 | 0,52	intronic	HIVEP2
7	410953	73		GAGGGGCCCAGCACACAGTAGGTGCTCAACACACCCAAATGGCCCAGCACACAGTAGGCATCCAACACACCCA	G	344.02	1/1 | 0,10	intergenic	FOXL3,PDGFA
8	66574273	73		TCTCCCTCTCTCTCTCCCTCTCTCTCTCCCTCTCTTTCCACAGTCTCCCTCTCCCTCTCTTTCCACAGTCTCC	T	206.6	0/1 | 8,6	intronic	MTFR1
8	79079337	73		GTCAAAATGCAAAATTAGTTGCATTTGTATACACTAATGATGAACAATTTGACAAAGAAGTAAAGAAAGCAAT	G	406.6	0/1 | 21,12	intergenic	PEX2,PKIA
9	93665477	73		GAGCCCGGTAATGAGGCTCTCAATTCTGTCCCTGTTCAGCCCTGCTGTAGGGCCCTCAAACTTCCACCTGTTC	G	678.03	1/1 | 0,16	intergenic	SYK,AUH
9	112750842	73		AGGAAGGAGGAAGGAAGGAAAAAAGGAAGAAAGGAAGGAAGGAAGGAACGAAGGAAGGATCGAAGGGAGGGAG	A	173.6	0/1 | 11,5	intronic	PALM2AKAP2
9	139944545	73		CCCTTACCCACGACAAAGTTCCCAGCCACCCGCCTATCCCTACTCACGACAAAGTTCCCAGCCACCCGCCTGT	C	368.02	0/1 | 10,11	intronic	ENTPD2
10	1251272	73		AGGAGACAACTCACTGGAGCCCGTGGCACAGCCTGAGGGAGACAACTCACGGGAGCCCGTGGCACAGCCTGAG	A	271.6	0/1 | 6,7	intronic	ADARB2
11	131136633	73		AGTGTATATATATACAGTGTATATATATACAGATATATGCAGTGTATATATATACAGTGTATATATATACGTT	A	82.53	0/1 | 1,2	intergenic	SNX19,NTM
13	114795960	73		GGCAAGACTCACACAGAGGGCAAGACTCACACAGAGAGCAAGACTCACACAGAGGGCAAGACTCACACAGACA	G	427.6	0/1 | 7,11	intronic	RASA3
14	106162747	73		GGGGGGTGTCCCCGAATCTGGAGGCCTGGGCCAGCCTGGCCACACTGGGTGGGTGGCGGCTGCAGCTGCAGGT	G	377.01	1/1 | 0,9	intergenic	ELK2AP,IGHA1
15	60808128	73		ATATATATATTTATATATATTTATATATTTATATTTATATATATTTATATATTTATATATATTTATATATATT	A	152.92	1/1 | 0,5	intronic	RORA
15	73670184	73		CAGAGGCTGTGACAGAGGCTGTGATAGAGGCTGTGACAGAGGCTGTGACAGAGACTGCAACAGAGACTGTGAG	C	77.6	0/1 | 12,3	intergenic	HCN4,REC114
16	3994593	73		AAAGAAGAAGAAGAAGAAGAAGAAGAAGAAGAAGAAGAAGAAGAAGAAGAAGAAGAAGAAGAAGAAGAAGAAG	A,AAAGAAGAAGAAGAAGAAGAAGAAGAAGAAGAAGAAGAAGAAGAAGAAGAAGAAGAAG	626.02	1/2 | 2,13,4	intergenic	CREBBP,ADCY9
16	46439928	73		AGAATGGAATCATCGATTGGACAAGAATGGAATCATCATCAAATGGAATCGAATGGAATCATCAAATGGATTC	A	857.6	0/1 | 131,30	intergenic	NONE,ANKRD26P1
16	60809455	73		AAAAGAAAGAAAGAAAGAGAAAGAAAGAAAGAAAAAGAAAGAAAGAAAGAAAGAAAGAAAGAAAGAAAGAAAG	A	335.01	1/1 | 0,8	intergenic	APOOP5,CDH8
17	79927994	73		CATATATACATACATATACATATATATACATATATATACATATATACATATATATACATATATACATACATAT	C	79.7	1/1 | 0,2	intergenic	NOTUM,ASPSCR1
20	4531044	73		CTCTTTCTCTCTCTCTCTCTCTCTTTCTTTCTTTCTTTCTTTCTTTCTTTCTTTCTTTCTTTCTTTCTTTCTT	C	79.6	0/1 | 14,3	intergenic	ADRA1D,PRNP
20	35990201	73		GGTAGAGATGCCGGGGTCTCTGTGTGCAGGTAGAGATGTAGAGATGCCGGGGTCTCTGTGTGCAGGTAGAGAT	G	316.6	0/1 | 20,9	intronic	SRC
21	27395147	73		ACACACAGGTGGAAGATGAAGCTGACTTAAGTAAACCTGCAATGCCCTGTGGTCAGGGATGCCTGCTGGAACT	A	144.6	0/1 | 13,7	intronic	APP
X	119828628	73		TTTTCTTTCTTTCTTTCTTTCTTTCTTTCTTTCTTTCTTTCTTTTTCTCTCTCTTTCTTTCTCTTTCTCTTTC	T	394.02	1/1 | 0,9	intergenic	C1GALT1C1,CT47B1
1	38077349	72	72	CTTATCCCCATACTAGTTATTATCGAAACCATCAGCCTACTCATTCAACCAATAGCCCTGGCCGTACGCCTA	C	804.03	1/1 | 0,18	splicing	RSPO1
2	151817481	72		CTTCAAAACCCCTTAAAACTCCCCCACTCTGGTGCCAACTTGGACAACATTCTTTTATGCACTCTTTTTTAG	C	449.6	0/1 | 16,12	intergenic	RND3,RBM43
2	195842729	72		GGAAGGAAGGAAAAGAAAAGAAAGAAAGAGAGAAAGAAAAGAAAGAAGGAAGGAAGGAAGGAAGGAAAGAAA	G	209.8	0/1 | 2,6	intergenic	NONE,SLC39A10
4	825692	72		GTCAAGCCAGCCCTGAATGACTGGATGCCACCCAGGCCCGTCACAGGTGAGGGGAGCACGGCCAGTGGGGGA	G	85.6	0/1 | 5,3	intergenic	CPLX1,GAK
4	9688910	72		TGCACTCCAGCCTGAATGACACAGAGGGATCTTGTCTAAAAAAATAACCACAAGGCCGGGCGTGGGGGCTCA	T	288.6	0/1 | 26,9	intergenic	gene-MIR548I2,DRD5
4	190724933	72		CAGACTCTGGATGTGAACATAGAACCAGTATCTGCCCCGTCCTTGTAACCGGATTTGTCTCTGTTTTAACAG	*,CACTCTGGATGTGAACATAGAACCAGTATCTGCCCCGTCCTTGTAACCGGATTTGTCTCTGTTTTAACAG	88.01	1/2 | 2,4,2	intergenic	TRIML1,FRG1
5	29868965	72		TGATAGATAGATAGATAGATAGATAGATAGATAGATAGATCGATAGATACATAGATAGATACATGATAGATA	T,TGATA	489.04	1/2 | 0,6,6	intergenic	LSP1P3,CDH6
8	1010331	72		TTGGTCCCTCCGCTGAGTGCTTGTGGATAGATACCCTCCCAAGGCGGGCTCCCTCTGGAGGCCCTGAGGGCG	T	568.6	0/1 | 8,17	intronic	DLGAP2
8	2199847	72		AACCCTGTCCTGGACCTGGAGAAAGCGTGATTCGCCACCTCCATTGTTAGAAAGCTCTCTCAGGCTGACGTC	A	878.6	0/1 | 23,23	intergenic	MYOM2,CSMD1
9	107078957	72		AGGTGAGGAGCGCCTCTGCCCAGCCACCCCGTCTGGGAGGTGGGACCGCCTCTGCCCGGCCGCCCCGTCTGG	A	135.6	0/1 | 13,5	intergenic	SMC2,OR13F1
10	135380339	72		GGGTTAGGCTTAGTGTTGTTAGGGTTAGGGTTAGGGTTAGCATTAGGAGTTACAGTTGGGTTAAGGGTTGCA	G	408.6	0/1 | 17,11	intronic	SYCE1
11	2814636	72		GGCCAGGAGTTCACGACCACCCTGGGCAACATAGCGAGACCCTGTCTCTATGAAAATAAAAATAAAAAATTA	G	1431.03	1/1 | 0,32	intronic	KCNQ1
11	32868132	72		GGAGAAACAGGAAGACAGAGGAAAACCAACAAGGATGCTAGCATGGCAATTCAGATGTGAGGTAATGAGTTT	G	1524.03	1/1 | 0,34	intronic	PRRG4
14	100123161	72		AAAGAAAGAAAGAAAGGAAGGAAGGAAGGAAGGAAGGAAGGAAGGAAGGAAGGAAGGAAGGAAGGAAGGAAG	A	1427.03	1/1 | 0,32	intronic	HHIPL1
15	101096186	72		CTTCCAGACGCAGATGAGGGAGGGGTGGATGATTCCTTCAGGACGCAGATGAGGGACGGGCGGATGACTTCG	C	235.6	0/1 | 4,8	ncRNA_exonic	PRKXP1
16	1970023	72		CGGTCTCAGGAGTCCTCACGGTCTCAGGAGTCCCCACGGTCTCAGCATCCCCATGGTCTCAGCTGTCCCCAG	C	30.6	0/1 | 11,2	upstream	HS3ST6
16	9867797	72		CTAAAAGGGAACAGGCAAGGGTAATTGAGGCAGTGTTGTGTGTGTGTGTCTCCAACTTGCTTCCATTCCATT	C	524.6	0/1 | 14,16	intronic	GRIN2A
16	27899803	72		CCTTTCTTTCTTTCTTTCTTTCTTTCTTTCTTTCTTTCTTTCTTTCTTTCTTTCTTTCTTTCTTTCTTTCTT	C	1172.47	1/1 | 0,28	intronic	GSG1L
17	79117270	72		TGTGTCCACGCAGCCCCTGCCTCCCGTGTCCACGCAGCCTCACTTCCCCCAGCCATGCAGCCCCCACCCCCC	T	1114.6	0/1 | 5,27	intronic	AATK
17	80343915	72		TCCCCATCCTCCCTCCGTCTTCCCCTGGCCTCCAGTGATGGGGAGGGGCTGTCTCTGTCCCAGGCTCTCCTC	T	1074.6	0/1 | 4,29	intergenic	UTS2R,OGFOD3
20	4063756	72		AGGAGGGGGGCGGGGGAGAGGAGGGGGGCGGGGGAGAGGAGGAGGGCGGGGGAGAGGAGGAGGGCGGGGGAG	A	78.28	1/1 | 0,2	intergenic	RNF24,SMOX
21	36298783	72		GACAGCACATATTTATTATTGACTAAATCTGTCAGCATTTTGATCTACAACAAACACAAATTGTGTTTTTCT	G	51.6	0/1 | 9,2	intronic	RUNX1
22	24054882	72		ACCGTGTATTTTGGACTTCACGATCTTTTTTTAGATGGGGTCTCGCTCTGTCACCCAGGCTGTCTCAGCCTC	A	1316.03	1/1 | 0,30	ncRNA_intronic	GUSBP11
22	48482707	72		CGGGGGTCGGGGCCCGGGTCGGGGTGGGGGTCGGGGCCCGGGTCGGGCGGGGGTCGGGGCCCGGGTCGGGGT	C	210.92	1/1 | 0,5	intergenic	TBC1D22A,gene-MIR3201
22	49122382	72		ACAGGTGAACTACCTTACATACAGAAATAATCCAGTCGTGGTAGTCTGGACGGGAGAATCACTGGTCCAGTG	A	377.6	0/1 | 11,13	intronic	TAFA5
HSCHRUN_RANDOM_CTG13	74692	72		ATGCTAAAACCAGAAACCCAAAACAATGGGAGGGTCCTGCTAAACCAGAAACCCAAAACAATGGGAGTGAAG	A	79.6	0/1 | 4,4	intergenic	NONE,NONE
2	1218850	71		GGCGCAGTGATGGAGGGCGTCTCCCTGTCCTGCCTGCTGGTGGAGGTGCTGGATCGCTGTAGAGGAAAGCA	G,GGTGATGGAGGGCGTCTCCCTGTCCTGCCTGCTGGTGGAGGTGCTGGATCGCTGTAGAGGAAAGCA	673.02	1/2 | 0,10,6	intronic	SNTG2
2	22673357	71		CATATACATATGTATATATGTATACGTATACATATATACATATACATATGTATATATGTATACGTATACAT	C	363.6	0/1 | 3,9	intergenic	TDRD15,KLHL29
2	62957918	71		CAGAGAAAGACAGAGATGGACAGAGACAGAGAGAAAAAGAAAGAGAGAAACAGAGAGACGGAGAGAGAGAG	C	168.6	0/1 | 8,5	intronic	EHBP1
2	240737686	71		GTGCATGTTTACATTCTCGAGAGGGAACTGGGACGTGTGCATGTTTACATTCTCGAGGGGGGACTGGGACA	G	203.92	1/1 | 0,5	intergenic	HDAC4,gene-MIR4786
3	197832163	71		CAAATTTAGATTCTGCTACGCGATGTGGACAGTGGGAGGAGAGACGCGTGCAAATTTAGATTCTGCTACAG	C	87.6	0/1 | 2,5	intergenic	ANKRD18DP,NONE
4	7768257	71		AGGAAACAGAATCTCCAGGTGACTGTGTCACGGGAGGGAAACAGAATCTCCAGGTGACTGTGTCACGGGAG	A	314.6	0/1 | 17,9	intronic	AFAP1
4	49168863	71		GGTCACTCCCATTGTTTTGGGTTCTGGTTTAAGCACATCACTCCCATTGTTTTCATTTCCGCTTTTGGCAC	G	225.6	0/1 | 44,9	intergenic	CWH43,NONE
4	67382200	71		TATATATATATATATGTGTATATATATATATATATATACACATACATATATATACACCTATATGTATGCGC	T	439.67	0/1 | 1,11	intergenic	gene-MIR1269A,CENPC
5	1333753	71		AGGGGGACTACTGTATACACACCGGCTGAGGATAAGGGGGGACTACTGTAGACACACCGCAAGAGGATAAG	A	115.6	0/1 | 2,6	intronic	CLPTM1L
5	1663044	71		ATGTGTCCCTGTGTCTGTTTGTGTGTCCCTGTGCCTCTGTGTCCGCATGTCTGTGTGTGTCTGCATGCGTG	A	58.6	0/1 | 13,3	intergenic	LOC728613,gene-MIR4277
5	54808306	71		AAAAAAGAAAGAAAGAAAGAAAAGAAAAGAAAAGAAAAGAAAGAAAGAAAGAAAGAAAGAAAGAAAGAAAG	A	372.6	0/1 | 11,10	intronic	PLPP1
5	84822817	71		TTGTTCTATGATTTTAAATGTAAATTGATATAAAAAACCTAAGAATGTATATAATTTAATAAAATAAAATA	T	217.6	0/1 | 20,7	intergenic	EDIL3,NBPF22P
5	177412897	71		CGAGTGTGGGCAGGGCGTGTGGGCACGGCGAGTGTGGGCACGGCGAGTGTGGGCACGGCGAGTGTGGGCAG	*,C	247.99	1/2 | 0,13,7	intergenic	LOC728554,PROP1
6	163640651	71		CTTTCCCACCTGCCTCCTCCTGCAGCTCAGCCTGCCTTTCCCACCTGCCTCCTCCTGCAGCTCAGCCTGAA	C	215.6	0/1 | 36,8	intronic	PACRG
7	13615459	71		TATATATATATATATATATATATATATGTATATATATATATATATATATATATGTATATATATACACACAC	T	325.61	0/1 | 1,8	intergenic	ARL4A,ETV1
7	48079369	71		TTCTGATAAGTGGTATTGAATAGAAGGGGATATTGTGTTAGACTCTGAACATACTGCCCCTGTGACAGTAC	T	717.03	1/1 | 0,19	intronic	C7orf57
7	151094717	71		CGGGAGGAAGGGCATAGCGGGAGGAAGGGCATAGCGGGAGGAAGAGCATAGCGGGAGGAAGAGGGTGTAGT	C	406.6	0/1 | 12,11	intronic	WDR86
7	157694410	71		TGTTTCCTGGGTCCTGAGGTGGGGCCTTCCCGTCCGTGTTTCCTGGGTCCTGAGGCGGGGCCTTCCCGTCC	T	434.6	0/1 | 20,13	intronic	PTPRN2
7	158684546	71		AAGGGAAGAATTGCGGACGGGGCCTCTGAAGGACGTAGCGCGGAGCTTGATGCAGAGCACGGCCTCGTGTG	A	131.6	0/1 | 25,5	intronic	DYNC2I1
11	134321757	71		CGTTGAGACCTTGGGGTTGGCATGGGCACGATGCTGGTTTCAGTGGTGTAAATACCCTCACCATGGCTGAT	C	346.02	1/1 | 0,10	intergenic	B3GAT1,NONE
12	132065170	71		TGTGTCTGTCTCTGCGCTCTGCCTGTCTCTGTACTGTGTCTGTCTCTGCACTGTGTCTGTCTCTCTGCACG	T	46.6	0/1 | 10,2	intergenic	ADGRD1,SFSWAP
13	71865440	71		ATTTTGGCTTAGGGGAAGGTCCCCTTTGATTGGTTGAAGTTTCAATCCCTTAGCTTGCAGCTATGACTTAT	A	177.6	0/1 | 17,6	intergenic	KLHL1,DACH1
13	113991046	71		GGTACCAACCATCCCTCCAGACAGCGGACGCACACAGGCCAAGTGCCCGCCTGGCGCTCAGCCCTAGAACT	G	740.03	1/1 | 0,17	intronic	GRTP1
14	94188662	71		GTGGTGGTAGTGGTGATGCTGGTGGTAATGGGGTGATGGTGGTAGTGGTGATGCTGGTGGTAATGGGGTGA	G	469.03	1/1 | 0,13	intronic	PRIMA1
16	10858635	71		AGTCTGCTGGAGTATGTCAGTCTGTTGGAGCATCTCAGTCTGCTGGAGTATGTCAGTCTGTTGGAGCATCT	A	417.6	0/1 | 6,12	intronic	NUBP1
17	51225	71		TCTGGGTGTCAGAGACACCGCAGACGTTTGGGGTGGGATGGGGGCGCTGAGATCACCGTAGTGCAATCCAC	T	228.04	0/1 | 8,10	intergenic	DOC2B,RPH3AL
17	35146275	71		CTTTCTTTCTTTCTTTCTTTCTTTCTTTCTTTCTTTCTTTCTTTCTTTCTTTCTTTCTTTCTTTCTTTCTT	C	627.03	1/1 | 0,15	intergenic	MRM1,LHX1
18	4324710	71		CAACATACACAAATCAATGAATGTGATTAATCACATAAACAACTAAAAACAAAAACCACATGATTACCTTA	CACATACACAAATCAATGAATGTGATTAATCACATAAACAACTAAAAACAAAAACCACATGATTACCTTA,C	949.02	1/2 | 0,13,10	intronic	DLGAP1
18	48163357	71		CTTAAAACCACTTAGAAACAAAATCCTGCATCCAAACCTCGGTTTCTTTGAGTCTTCCCAAAGCACTGGTG	C	362.6	0/1 | 17,10	intronic	MAPK4
18	74730309	71		CATACACATACCCACCTACCCATCCATCCATCCATCCCCCATCCACTCATCCATCCACCCACCCACCATCT	C	92.6	0/1 | 6,3	intronic	MBP
18	77408501	71		TCCTCAGTCCCGCTGCCCTCCCCCCTCTAGCACCCTCGGTCCTCAGTCCCACCGCCCCCTCCAGCACCCTC	*,T	38.97	1/2 | 0,7,2	intergenic	NFATC1,CTDP1
19	56746420	71		GCCTCTGATTGACCGTGGGCCAAGCCTCCACTCCAACCTCTGATGGACGGTGGGCCAAGCCTCCACTCCAA	G	817.6	0/1 | 3,20	intronic	ZSCAN5A
19	57753001	71		GCTTCAGACACAGGTCCACTATGGCTGACCACCTCTGTCCTTGTTTCCTTCCTTTCCTCCCTGGCTCAGCC	G	243.6	0/1 | 13,9	intronic	ZNF805
22	45049091	71		TGAAAGTGAAGATGTAGACTGAAGAAGGTGAAGATGAAAGTGAAGATGTAGACTGTAAAGAAGGTGATGAC	T	765.03	1/1 | 0,18	intergenic	RTL6,PRR5
X	26954934	71		GTTACCATGACTCGTTTTGACCACAGGCCAGATGCTGCCAGACCCATTTCTCTGTTTCTTCATTCTTCACT	G	619.03	1/1 | 0,14	intergenic	VENTXP1,PPP4R3C
HSCHRUN_RANDOM_CTG4	35307	71		GTCACTCCCATTGTTTTGGGTTCCGGTTTTAGCACGTCATTCCCATTGTTTTGGGTTTCTGGTTTAGCACC	G	472.6	0/1 | 76,20	intergenic	NONE,NONE
1	53563024	70	70	CTCACACACACCCCCTCGGTACACTCACACACACTGCCTCGGAACACTCACACAACCCACCTTGGTACAA	C	229.6	0/1 | 20,7	intronic	SLC1A7
1	195541113	70	70	TTATATCATATATAATATATGATTTATATCATATATAATATATGATTTATATCATATATAATATATGATA	T	139.6	0/1 | 7,4	intergenic	NONE,KCNT2
2	3308739	70		TCTCCACTCCCGTCCAGTTCAACCCTCCACTCCCGTCCAGTTCAACCCTCCACTCCTGTCCAGTTCAACC	T	77.6	0/1 | 16,3	intronic	EIPR1
2	29228497	70		TGTGTGCATGTGTGTATGTGTGTGAGGGCATGCATGTGTGAGCATGCATGTGAGTGCATGTGTGGAGTGC	T	199.6	0/1 | 11,7	intronic	TOGARAM2
2	30674465	70		CGTGATATATTTATAAGATGGAACACTGCAGAACCAGTTGTACATCAGCAGTAGAATGGATGAGTAAATT	C	223.6	0/1 | 19,7	intronic	LCLAT1
2	41627525	70		TGTACACTTAATAAAGTACCAGGCACATGGTAGGAGCTCAATAATTACAACTGAATTAATGATATTTTCA	T	463.6	0/1 | 9,12	intergenic	SLC8A1,PKDCC
2	75932641	70		GCTAAGGCAGGAGAATGACGTGAACCTGGGAGGCGGAGCTTGCAGTGAACCCAGATTGCGCCACTGCACT	G	591.6	0/1 | 11,15	intronic	GCFC2
2	90477443	70		ACTTGGCTGGCTAGCTGGCTAGCTGGCTTGGCTGACTTGGCTGGCTAGCTGGCTTGGCTGACTTGGCTGG	A	188.04	0/1 | 21,6	intergenic	IGKV3D-7,LSP1P4
3	3158650	70		ATATATATATATATGTTATATATATATATTTATATATATATGTTATATATATATATTTATATATATATGT	A	876.03	1/1 | 0,20	intergenic	IL5RA,TRNT1
3	17190185	70		TCTCTCTATCTCTCTCTCTCTCTCTCCTTCCTTCCTTCCTTCCTTCCTTCCTTCCTTCCTTCCTTCCTTC	T	340	1/1 | 0,8	intergenic	PLCL2,TBC1D5
3	76045871	70		TATTCTGATATATGTAAATCATCAATTCTGATATATGTAAATCATCAATTCTGATATATGTAAATCATCA	T,TATTCTGATATATGTAAATCATCAATTCTGATATATGTAAATCATCA	500.02	1/2 | 0,7,6	intronic	ROBO2
3	80657540	70		GAAAGAAGGAAGAAAGGAAGGAAAGAAGGTAGAGAGGAAGGAAGGAAGGGAGGAAGGAAGGAAGGAAGGA	G	168.92	1/1 | 0,3	intergenic	ROBO1,GBE1
3	195421668	70		GCAGTGGCTTCCTTGCCAAGGGCTGTCCCTGTTGCAGGAGATGAAGGAGCCCTGTCTATGTGCTCAAGGA	G	393.6	0/1 | 5,13	intergenic	SDHAP2,gene-MIR570
4	190724913	70		GGGATTTGTCTCTGTTTTAACAGACTCTGGATGTGAACATAGAACCAGTATCTGCCCCGTCCTTGTAACC	G	94.6	0/1 | 8,3	intergenic	TRIML1,FRG1
5	43516480	70		ACCGGAAAAAGGAAGAAAGCCTCAGATGGGCATGTGTATAAATCCATAAAATCACTGTGTGTGCTCACTT	A	1251.03	1/1 | 0,28	upstream	C5orf34
6	170564915	70		ACCCACTCCCTCGTCCGCGACCATGGAACCGAGCCCCTGTCTCCTGCACACCACACCAGCCAGCCGTGAC	A	261.6	0/1 | 2,10	intergenic	ERMARD,DLL1
8	19337273	70		GAAAAAAAAAAAAAAAAAGATTCCTCTCCGTAGATCACACTAATGCCTGTCTTCAGGAAAGAACTTAGAA	G	447.02	1/1 | 0,10	intronic	CSGALNACT1
8	30841860	70		TTGAGACAGAGTCTAGCTCTGTCACCCAGGCTGGAGTGTAGTGGTGCGATCTCTGCTCACTGCAACTTCC	T	53.6	0/1 | 8,2	intergenic	TEX15,PURG
8	58822615	70		TTTCCACTACTCACCTTCATGCACCCAAATTGAACATAGCTCCTCACTCTCTGGGCTGTAGTATACACTA	T	528.6	0/1 | 4,13	intergenic	BPNT2,FAM110B
8	95353145	70		GCCCGGCCAACCGCCCAGTCCAGGAGGTGGGGGGCAGCCCCCGCCCGGCCAGCCGCCCCGTCCGGGAGGT	G	404.04	0/1 | 12,14	intergenic	GEM,RAD54B
8	143836186	70		CAGGAGCAGGGCTCAGCATGTAACAAATGGCAGGGCTCAACTTGTGAGGATCAGGGCTCAGTATGTGATT	C	70.6	0/1 | 14,3	intergenic	LYPD2,SLURP2
9	95772891	70		AACAGAGGGGAGGAGAGAGAGACACACAGAGACAGAGGAAGGAGGGGGAGAGAGAGGGATGGAGAAACAG	A	267.01	1/1 | 0,6	intronic	FGD3
10	42406558	70		CAACTCACAGACTTGAACCTTCCTTTAGATAGAGCAGATTTGAAACACTCTTTTTGTAGAATTTGCAAGT	C	295.6	0/1 | 26,9	intergenic	NONE,LOC441666
11	22010475	70		ACATTTTTCTGCAGCTTCCCTACATCACTTAGTCAGGATAGATAACCTGCAGCTTCCCTACATCACTTCC	A	314.01	1/1 | 0,7	intergenic	NELL1,ANO5
13	112349563	70		CCTGCAGAAGGCCTCTCTGCCTCCCTTCCTCTCCCTTCCTCCACAGAGCCAAATCCGCCACCTCCCAGCA	C	422.6	0/1 | 8,11	intergenic	TEX29,SOX1
16	907462	70		TCGGGACGGGTGTGAGTGGTGTCACCGGACGGGTGTGAGTGGTGTCTCGGGACGGGTGTGAGTGGTGTCA	T	246.6	0/1 | 5,9	intronic	LMF1
16	89973813	70		TCCAACCTTCCAGCTCCCAGCTCCCACCTAGCAGCTCCCGGCTCCTGGCTCCCACCTCCCTCCTCCCACC	T	322.6	0/1 | 2,8	intronic	TCF25
17	8384394	70		CCCTGCGGTGTGCAGGGCTCAGCAGGACTGGCACGGGTGCAGTGCCCGTTAGTGCACACCACGGCTCCCA	C	621.03	1/1 | 0,15	intronic	MYH10
17	46521478	70		CGGGCGCAGTGACTCACGCCTGTAATCCCAGCACTTTGGAAGGCTAAGGCGGGTGGATCACTGAGGTCAG	C	430.6	0/1 | 47,14	intergenic	SKAP1,HOXB1
17	78289034	70		CTGGAGGTGATGGTGGTGGACGTGATGGTGGAGGTAATGGAGGTGATGGTGGTGGTGGTGGTGGAGGTAA	C	157.6	0/1 | 3,6	intronic	RNF213
18	4324713	70		CATACACAAATCAATGAATGTGATTAATCACATAAACAACTAAAAACAAAAACCACATGATTACCTTAAT	C,*	382.01	1/2 | 0,13,10	intronic	DLGAP1
18	15318773	70		TTATTTATTTGTTTATTTAACAAATAAACATTTTATATGTTTATGTTTAATAAACAAACAAATAATTATG	T	233.03	0/1 | 18,8	ncRNA_intronic	LOC644669
Y	58984065	70		TGACATATCTCTGCACTGATCACCGACATGATGTAACTCTTCTCTGGGCTTTGCCGACAGGACTAATTGA	T	376.6	0/1 | 144,20	intergenic	NONE,SPRY3-2
Y	58985150	70		ACATTGTGACATATCTCTGCACTGATCACCCAGGTGATGCAACTCTTCTCTATGCTCTGCCTACAAACGG	A	454.6	0/1 | 86,17	intergenic	NONE,SPRY3-2
Y	58987269	70		ATTGTGACATATCTCTGCACTGATCACCCAGGCAATGCAACTCTTCTCTAGGCTCTGCCTACAGGGGTCT	A	631.6	0/1 | 71,20	intergenic	NONE,SPRY3-2
HSCHR17_RANDOM_CTG2	29425	70		GAGGTGGGGGAGGGGTGCAGAGGGTGGGGAGGTGGGGCAGGGGTACTGGGGCAGGGATGGGGGTGCGGGA	G	124.49	1/1 | 0,3	intergenic	NONE,NONE
HSCHRUN_RANDOM_CTG6	151170	70		CACCCTGTAGGCACAGCATAGAGAAGAGTTGCATCACCTGGGTGATCAGTGCAGAGATATGTCACAATGT	C	76.6	0/1 | 14,3	intergenic	NONE,NONE
HSCHRUN_RANDOM_CTG17	20304	70		GTGCAGAGATATGTCACAATGCCACCTGTAGGCAGAGCATAGAGAAGAGTTGCATCACCTGTGTGGTCAA	G	911.6	0/1 | 57,27	intergenic	NONE,NONE
HSCHRUN_RANDOM_CTG17	55835	70		CAATTGGTATATCACCTGGGTGATCATTGCAGGCAAATGTCACAAAGCACCCTGTAGGCAGATCCTAGAA	C	648.6	0/1 | 39,19	intergenic	NONE,NONE
HSCHRUN_RANDOM_CTG17	76478	70		GATCCCCCAGGTGATGCAACTATTCTCTATGGTCTGCCTACAGGGGAAATTGTGACATAACTCTGCACTT	G	622.6	0/1 | 65,20	intergenic	NONE,NONE
HSCHRUN_RANDOM_CTG17	128662	70		CCTGATCACCCAGGTGATGTAACTCTTGTCTAGGCTCTGCTTACACGGGGTATTGTGAGATATCTCCTCA	C	391.6	0/1 | 36,13	intergenic	NONE,NONE
1	20952554	69	69	AAGGAAGGAAGGAAGGAAGGGAGGAAGGAAGGAAGGAAGGAAGGAAGGGAGGAAGGAAGGAAGGAAGGG	A	847.03	1/1 | 0,20	intergenic	CDA,PINK1
1	248547885	69		ATCCTGAAGTGTTTCCTAGTGTTATCATCATGGAGAAAGCACTGCACTAGCCTGAGTGTGTTCATCCTC	A	197.6	0/1 | 2,5	intronic	OR2T6
2	32336317	69		ATATAGTGTGTATAGCGTATATATACAGTATACTATATAGTGTGTATAGCGTATATATACAGTATACTG	A	103.95	1/1 | 0,4	intronic	SPAST
2	77478273	69		GTGTGTATATATACATATATATGTGTGTGTGTGTATATATATACACACACACACATATATATGTATATA	G	318.01	1/1 | 1,11	intronic	LRRTM4
2	134765594	69		AGAAGGAAGGAAGGAAGGAAGGAAGGGAGGGAGGGAGGGAGGGAGGGAGGGAGGGAGGGAGGGAGGAAG	A	367.6	0/1 | 2,9	intergenic	NCKAP5,MGAT5
2	145293476	69		CTTTCTTTCTTTCTTTCTTTCTTCTTTCTTTCTTTCTTTCTTTCTTTCTTTCTTTCTTTCTTTCTTTCT	C	1042.03	1/1 | 1,27	intergenic	ZEB2,NONE
3	192673319	69		TTAGGGTACAACCTCTCCCTTGAATATTAGTTTTAATTCATTATTAATATGAATTCACTTTTACTTCTA	T	771.6	0/1 | 22,20	intergenic	MB21D2,PLAAT1
3	195557584	69		CCGGCTGGGTGCAGTGGTCGGCTGGGTGCAGTGGCCGGCTGGGTGCAGTGGCCGGCTGGGTGCAGTGGT	C	410.04	0/1 | 9,9	intergenic	MUC4,TNK2
5	628942	69		AGGGAGTGGCCCCAGGACCCAGCGCCCTTCTTTGTGCAGCGTTCTGGAGAACTCAGGTTGCCGTCCCTG	A	130.04	0/1 | 8,6	intronic	CEP72
5	21710449	69		AATATATAAATACATATATTAATATATGTATATAAATATATAAATACATATATTAATATATGTATTTAT	A	112.6	0/1 | 2,3	intergenic	GUSBP1,CDH12
5	178808929	69		AGACTCACTGCTCCACATGGCTGAGTGCTCCACGCGACTCACTGCTCCACGCGGCTCACTGCTCCACGC	A	357.6	0/1 | 12,11	intergenic	ADAMTS2,RUFY1
5	180062934	69		CGGATGGAAGTATGGGTGGATGGGTGGGTGGGTGGATGGATGAATGGGTGGGTGGAAGGATGAATGGAT	C	112.6	0/1 | 16,4	intronic	FLT4
6	7274561	69		TATATATATATTATATATAATATATATATATATAATATATATTATATATATATATATAATATATATATA	T	210.92	1/1 | 0,5	intergenic	RREB1,SSR1
6	94917253	69		TTATATATATATATATTTTATATATATATATATTATATATATATATATATTATATATATAATATATATA	T	247.97	1/1 | 0,6	intergenic	EPHA7,MANEA
6	115658680	69		TATATATACATATATATATACACATATATATATATACATATATGTATATATATATACATATATATATAC	T	210.92	1/1 | 0,5	intergenic	HS3ST5,FRK
6	158912480	69		TTCTTTCTTTTCTTTCTTTCTTTCTTTTCTTTCTTTCTTTCTTTCTTTCTTTCTTTCTTTCTTTCTTTC	T	494.6	0/1 | 4,13	intronic	TULP4
6	170575853	69		GCTGTGTTGTCCGCTTCCTGGGACGGTACCCTGCGTCCAGCACACTCACGGCCAGGGCCGCACGCAGGC	G	337.6	0/1 | 3,11	intergenic	ERMARD,DLL1
7	306096	69		AACACAGAGGACACGGCCCACCCCAGCCCACAGCCCACAGCCGAGTCCGGCTGCAGAAGCCTGCTCTGG	A	209.6	0/1 | 8,6	intergenic	FAM20C,FOXL3
7	136658347	69		CGGTGATGGTGTTAGGGATGGTGGTAGGTGATGACGGTGACGGTGTTAGGGATGGTGGTAGGTGATGAT	C	292.94	1/1 | 1,9	intronic	CHRM2
7	151987293	69		TTTTATATATATATGTGTGTGTGTGTGTGTGTGTGTGTGTGTGTGTATGTGTATATATATATATATATA	T	150.6	0/1 | 10,5	intronic	KMT2C
7	158537914	69		AGGCAAGCGGCATGACCAGGTCTCCTAGGCCCGGCTGTTCACACTCACCTATCTAATGAGACAGGGTCG	A	215.6	0/1 | 8,8	intronic	ESYT2
8	2322182	69		CACACATGCACACCCTACACACATTCACACCTCCCACACACAACCCTTTCACACACACACTACATATAT	C	350.01	1/1 | 0,8	intergenic	MYOM2,CSMD1
8	34166427	69		TATGTTCACAGTGGCATTATTCACAATAGCCAGGATATGGGAACAACTTAAATACCCATCAGTGAATAA	T	584.6	0/1 | 13,15	intergenic	DUSP26,UNC5D
10	1247744	69		TGTCTGCCTGGATCTCGGATGGTGGGAGGACACACAGCGCCTGTCACTGAGGACCCTTCATTCCACAGC	T	102.6	0/1 | 15,6	intronic	ADARB2
11	20997226	69		GTATTATATAATGTATGTATTATATAATATACATATTATATATGTATTATATAATGTATGTATTATATA	G	60.28	1/1 | 0,2	intronic	NELL1
11	129433305	69		TATATATTCTATTCTACATATATTCTACAGAATACATATATTCTATTCTACATATATTGTACAGAATAC	T	46.6	0/1 | 13,2	intergenic	BARX2,TMEM45B
11	134855498	69		GTGGAGACCCAGCTTGCAGTCCATCAGAGGCTGCAGTGGAGACCCAGCTTGCAGTCCATCAGAGGCTGC	G	284.6	0/1 | 18,12	intergenic	B3GAT1,NONE
12	1194125	69		CTGAAAGTGCTGACATTACAGGCAATATGCCTATGCCTGGCCCATTATTATTATTGTTGTTGTTGTTGT	C	310.6	0/1 | 2,10	intronic	ERC1
12	97701799	69		TTTGTTACCAGCAATTGGTCAAACCAAAGGTGGAGAACCTCAAATACCAGTGTTCTTTTGGTTGTACTA	T	256.6	0/1 | 20,8	intergenic	NEDD1,gene-MIR1251
14	87410315	69		TCCTTCCTTCCTTCCTTCCTTCCCTCCTCCCTTCCCTCCTCCCTTCCTTCCTTCCTTCCTTCCCTCCTC	T	166.1	1/1 | 0,4	intergenic	FLRT2,GALC
15	94933278	69		CATATATATATATATATATATATATATATATATATATATATGTATATATATATATATATATATATGTAT	C	349.01	1/1 | 0,8	intronic	MCTP2
15	101592588	69		TGTTTACCTTCTTTGTCAAACGCTGACTCCTGTCTGTAGCCCTAGCGCTGAGCTCCCACCCAGAGCCTC	T	259.6	0/1 | 9,7	intronic	LRRK1
16	27050120	69		TTTTTTTTTTTTTTTTTTTTTTTTTTATTTATTTTTTTTCCTTTCTTTTTTTTTTTTTATTATACTCTA	T	1566.03	1/1 | 0,37	intergenic	HS3ST4,C16orf82
17	267605	69		GATGCAGTGTTTGATGGCTACAGAGACCTAGAACGTGGAGCGGGGCAGGACATCCCAGCAGCCAGGTGA	G	294.6	0/1 | 14,8	intergenic	C17orf97,RFLNB
18	36161501	69		CTCTCTCTTTCTTTCGCTCTCTTTCTTTCTCTTTCTCTCTTTCTTTCTCTCTCTTTCTTTCTCTCTCTT	C	101.6	0/1 | 1,3	intergenic	gene-MIR4318,gene-MIR924
18	76420322	69		CGGTGTGTGGCACCCACTGTCGTCCTCAGGACCTGGACGTCACCCTCCTGCCCTCACTATTCCACCTGT	C	266.6	0/1 | 19,8	intergenic	GALR1,SALL3
19	878207	69		ACCTTCCCCTGGTTGTCAATGCCCACCAGCCCCAGCCCCAGCCCCAGCCCCACGGGCCCCAGCAGCTCG	A	31.6	0/1 | 6,2	intronic	MED16
20	50783964	69		ACTACTTTGTTAACTACATTTATAGTCTGGGACTTAGGCATGTTTCCTCCCTCCCTTCCTCCCTCCCTT	A	514.6	0/1 | 32,15	intronic	ZFP64
20	62763199	69		TGAGACCCCCTCACTGTCCACCCTCATGTCCTGTAGAGACCCCCTCACTGTCCACTCTCATGGCCTATA	T	383.6	0/1 | 10,13	intergenic	NPBWR2,MYT1
21	24444756	69		TTTCCTTCCTTCCTTCCTTCCTTCCTTCCTTCCTTCCTTCCTTCCTTCCTTCCTTCCTTCCTTCCTTCC	T	516.03	1/1 | 0,14	intergenic	NCAM2,gene-MIR6130
Y	58990372	69		TTCTTGTCTAGGCTCTGCGAACAGGGGCATTTTAACTTATCACTGCACTGATCATCGAGGTGATGCAAC	T	1615.6	0/1 | 62,43	intergenic	NONE,SPRY3-2
Y	58991203	69		AGGCTCTGCCTATAGTGGCATTGTGACATATCTCTGCACTGATCACCCATGTGATATAACTCTTGTCTG	A	864.04	0/1 | 22,37	intergenic	NONE,SPRY3-2
HSCHRUN_RANDOM_CTG25	25054	69		ATATGTCACAAAGCCTCCATAGGCAAAGCCTAGACAAGAGTTACATCACCTGGGTGATCAGTGCAGAGG	A	428.6	0/1 | 159,22	intergenic	NONE,NONE
HSCHRUN_RANDOM_CTG21	119478	69		AGTGTAGAGATATGTCACAATGCCCCCGTAGACAGAGCCTAGACAAAAGTCCCATCACCTGGGTGATCT	A	287.6	0/1 | 18,14	intergenic	DUX4,NONE
HSCHRUN_RANDOM_CTG6	144726	69		GATCAGTGCAGAGATATTTCACAATAACCCCTGTAGGCAAATCCTAGACAAGAGGTGAATCACCTGGGT	G	61.6	0/1 | 19,3	intergenic	NONE,NONE
HSCHRUN_RANDOM_CTG6	168465	69		GAGCCAAGACAAGAGTTACATCACCTTTGTCATCAGTTCAGGTATATGGGAAAACGCCCATGTAGGCAA	G	144.6	0/1 | 20,5	intergenic	NONE,NONE
HSCHRUN_RANDOM_CTG17	4307	69		GATCAGTGCAGAAATATGCCATAATGCCTCCAGTAGACAGATATAGACAAGAGTTACATCACCTGCGTT	G	293.6	0/1 | 12,8	intergenic	NONE,NONE
HSCHRUN_RANDOM_CTG17	4921	69		TGATCAGTGCAGAGATATGTCACAATGTCCCTGTAGGCAGAGCATAGAGAAGTGTTGTATCACCTGAGC	T	164.6	0/1 | 37,7	intergenic	NONE,NONE
HSCHRUN_RANDOM_CTG17	5382	69		AGGCAAGAGTTACATCACCTTTCTCATCAGTTCAGGAATATGTGAAAACGCCCCTGTAGGCAGAGCCTG	A	904.6	0/1 | 30,25	intergenic	NONE,NONE
HSCHRUN_RANDOM_CTG17	15051	69		GAGGTATCTCACAATACCCCTGTAAGCAGAGCCTAGACAAGAGTTACTTCACCTGGGTTATCAGAGCAC	G	413.6	0/1 | 79,16	intergenic	NONE,NONE
HSCHRUN_RANDOM_CTG17	24224	69		CCTGATCACCCAGGAGATGTAAATCTTGGCTAGGCTCGGCCTACAGGGGCTTTGTGACATATTTCTCCA	C	385.6	0/1 | 95,18	intergenic	NONE,NONE
HSCHRUN_RANDOM_CTG17	74163	69		GACTGATCACCCAGGTGATGTAACCCTTGTGTTGGATCTGTTTATGGGGGCATTGTGACATATTTCTGC	G	699.6	0/1 | 47,21	intergenic	NONE,NONE
HSCHRUN_RANDOM_CTG17	77537	69		ATGCCTACAGGGCTATTGTGAAACGTCTCTCCACTGTTCACCCAGGTGATGTAATAATTGTCTGGGCTT	A	363.6	0/1 | 87,15	intergenic	NONE,NONE
HSCHRUN_RANDOM_CTG17	81130	69		GACATATCTCTGCACTGATCACTCAGGTGATGTAACTATTGTCTAGGCTCTGCTTAAAAGGGCCTTGTC	G	416.6	0/1 | 56,14	intergenic	NONE,NONE
1	31367465	68	68	AGTGTGGGTGAGAGTGTGTGGGTGTGTGTGGGGTGTGTGTGGGTGAGTGTGTGTGGATGACTGTGAGT	A	216.93	1/1 | 0,5	intronic	SDC3
2	1449538	68		TAGGCTCCTTCTTGTTTGTATGAACCACTCATTGCTGCAGGAGGTACCATGTTGGAAGGGAATGGGGC	T	431.6	0/1 | 9,12	intronic	TPO
2	1615274	68		CGAGCAGGGTCCCCAGCTGCCTCCTGTTACTGGGGAGGAGGAAGCATGAGGCCAGGATCCCATCGAAT	C	57.6	0/1 | 11,3	intergenic	TPO,PXDN
2	87641965	68		AGCCAGGCCCGCCAGCCAGCCAAGACAGGCATGCCAGCCAAGCCAGCCAGGCAGCCAAGTCAGCCAAG	A	782.6	0/1 | 82,28	intergenic	gene-MIR4771-1,gene-MIR4435-1
3	79809902	68		GAGATTATACAGTTTGTCTTAAAAAATGGTCTTTAATTCTGGCTAAACATAATTACAAATTATGTAAT	G	511.6	0/1 | 22,14	intronic	ROBO1
3	125062286	68		GGGATTGTAAAATGCACCAATCAGCGCTCTGTAAAAACTCACCAATGAGCACTCTGTAGCTAGCAAGA	G	528.03	1/1 | 0,12	intronic	ZNF148
3	189995602	68		TTCCATGTATTTGCTATTGTGAAGAGTGCTGCAGTGAACATACACATGGATGCGTCTTTATGACAGAA	T	326.6	0/1 | 13,9	intergenic	P3H2,CLDN16
4	7167157	68		CGTGAGCGCTGTGAGGAGGTGACTCCAGGTGAGGGTGACGTGAGGAGGTGTCTCCAGGTGAGGCCGAT	C	260.6	0/1 | 9,7	intergenic	GRPEL1,SORCS2
4	48094570	68		TGGACACATTTTTCCAAAAGTGTGACTTACAAGAGCAATGTGTAAAGGGAGAAAGAGTTAGGGCAGCA	T	262.6	0/1 | 8,7	intronic	TXK
5	70853481	68		GTAGAGACAGAGTTTGTATTTTTTGTAGAGACCATGTTGTCCAGCCTGGTCTTGAATGTATTTTTGTA	G	240.6	0/1 | 16,7	intronic	BDP1
6	166635399	68		GATAAACACCTGCAGATGAGACGGCTCCTGCAACGATAAACAGCTGCAGATGAGACGGCTCCTGCAAC	G	726.03	1/1 | 2,18	intergenic	TBXT,PRR18
7	459289	68		TCAGTCACCCCTGCAGCCTCACCCAGGGCAGGCAAAACCTTCGAAGCCGTCTCAGTCCCAGCTCTTCC	T	236.6	0/1 | 11,8	intergenic	FOXL3,PDGFA
7	1898671	68		TGGAGCAGACCTCCACACCAAACCCCATACGCAGGAGGGCCAGGCACCTGAGAGAGGCCTGCAGAGAC	T	262.6	0/1 | 9,7	intronic	MAD1L1
7	155585234	68		TCTGTGGCCCCACTCTCTCTCTCCCTCTCTCTCCCTGTGGCCTCTCTCTCTCTCTCTCCCCCCTCCCC	T	58.6	0/1 | 6,2	intergenic	RBM33,SHH
9	38764819	68		ACCCGTCTTTCCACCTCGCTGCTCTTGCCCCTAGCTTCTGCAGCCTCGATTGTACATTGTGTGAATCT	A	311.6	0/1 | 21,9	intergenic	FAM240B,CNTNAP3
9	127657326	68		AAGAACCATCCACAACAGAGAACCACCCACAACAAAGAACCACCCACAACAGAGACCCTCCACAACAG	A	36.6	0/1 | 14,2	intronic	GOLGA1
9	140588701	68		ACCCCCACACAGTGGCGCAGGACGCTGGCCGATACCCCCACACAGTGGCGCAGGACGCTAACCGATAC	A	87.6	0/1 | 11,3	intronic	EHMT1
13	114919179	68		ACCATCATCTCCATCATCTCCATAGTCTCCATCACTCCATCACTCCATACTCCATCATCTCCATCACT	A	487.03	1/1 | 1,13	intergenic	RASA3,CDC16
16	88730117	68		GGCGCTGTGTGGGAGGGAGGCTGTGCGGGGCCGTGGGACGGTGTGCGGGGCTGAGGGGAGGGCGGGTC	G	45.6	0/1 | 11,2	upstream	MVD
17	412656	68		ATATCAAATCCTGGCTGACCCCTTACTAGTCACGTATCGAATCCTGGCTGACCCCCTGACTAGTCACG	A	183.6	0/1 | 4,5	UTR3	VPS53
17	12973782	68		GGAGAGAGAGAGAGAGAGAGAGAAAGAAAGGGGGGGGAGAGAGAGAGAGGGGTAGGGGGAAAGGGAGA	G	808.03	1/1 | 0,18	intergenic	ELAC2,HS3ST3A1
17	80928417	68		TCCGCACCCGGCGTGGCCGCGACCTCCGCACCCGGCGTGGCCGCGACCTCCGCACCCGGCGTGGCCGC	T	1355.03	1/1 | 0,31	intronic	B3GNTL1
18	78989	68		CCCTGAACCTCCACCCTGCTGTCCATGAAGCTGCCCCTGAGCCTCCACCCTGACCTCAGCCCAGTGCT	C	166.6	0/1 | 26,6	intergenic	TUBB8B,ROCK1P1
19	14488145	68		CTAATATATTATAATTATATTATAATAATTATTATATTATATAATATAATTATTATTATTATATTATA	C	252.93	1/1 | 0,6	intergenic	ADGRL1,ADGRE5
21	28012052	68		TATATATTATTATATTATATATATATTATATATTATTATATTATATATATTATATATATATTATTATA	T	135.04	0/1 | 2,5	intergenic	CYYR1,ADAMTS1
21	45826183	68		TGGTCACGGTTATGTCTGACCGCACTCATTCCTGGCCTCTGATTCAGCTCTAGGAGCTTTCCTCCTTG	T	349.6	0/1 | 15,10	intronic	TRPM2
22	19947322	68		TCCCCCATGGCTCTTGGCCGTTGGGGCCCAGTTGGCCGCAGAGCCTTTGGCCTTGAGCACTTCCCCAG	T	1094.03	1/1 | 0,27	intronic	COMT
22	32688122	68		ATATATTATATTCTATATATTATATATATAATATATACTAGATATTATATATAATACATACTAGATAT	A	298.99	1/1 | 0,7	intergenic	SLC5A4,RFPL3
X	488029	68		CCTTTCTCTTTTTCTTTCTTCTCTCTCTCTTTCCTTCCTTATTCCTCATCTTCCTTCCTCTTTCCTTT	C	140.6	0/1 | 7,4	intergenic	PPP2R3B,SHOX
X	1728910	68		CTCCAGCCAAAGCTCCAGGCCGCCCCGCCCCTGCTCCAGCCAACCCTCCAGGCCGCCCCTGCCCCTGT	C	316.6	0/1 | 18,9	intronic	ASMT
X	2403793	68		AAGGAAGGGAGAGAAGGAAGGAAGGGAGAAAAGGGAGAGAAGGGAGAGAAGGAAGGAAGGGAGAGAAG	A	294.6	0/1 | 5,9	intronic	DHRSX
X	121599720	68		TATATATATATTTAATATATATTTAATATATATATTTTTAATATATATATTTAATATATATACTTTTA	T	79.7	1/1 | 0,2	intergenic	gene-MIR3672,GRIA3
HSCHRUN_RANDOM_CTG17	33466	68		GTGTACGCAGATCCTAGACAAGAGTTGAATCACCTGGGTGATCAGTACAGAGATATTTCACAATGCCC	G	594.03	0/1 | 32,21	intergenic	NONE,NONE
1	3508310	67	67	AAGGGGGCTGTTGGGGGCTGCTACCAAGGTCTCGTAGCTCACAAGGGACCGGATGGGGGCACCAGCG	A	264.61	0/1 | 1,9	intronic	MEGF6
1	3741643	67	67	AGCAGTGGCACTGTGGGAAGGGGGGCAGTGGCACTGTGGGAAGGGGGCAGTGGCACTGTGGGAAGGG	A	300	1/1 | 0,8	intronic	CEP104
2	14054405	67		TAAATTAAATTTAAAAGTTTTAAATTTAATTTAAAAATTAAATTTAAAAGTTTTAAATTTAATTTAA	T	1345.03	1/1 | 0,31	intergenic	TRIB2,LRATD1
2	125863946	67		GAAGAGTGCCCTTTCAGACACCAAGTCTGATAGTGCTTAAGACAAAGATGGTGGTCTACAATCCAGA	G	388.02	1/1 | 0,10	intergenic	CNTNAP5,GYPC
3	59777702	67		CTGGTTTTAATCATGGCTATGGTAGTCTATGTCTTGGTTTTAATCATGGCTATGGTAGTCTATGTCT	C	427.6	0/1 | 20,13	intronic	FHIT
3	76017910	67		GGCCACCATTCTACTGTTTCTATATACTTGGCTTGTTTTAGATAGTACATAGATAGCACATAGAATA	G	267.6	0/1 | 4,7	intronic	ROBO2
3	125515015	67		TACTCTGAAGGCTGAGGTGGGAGGATAGCTTGAGGCCAGGAGTAATTTGAGGCTGCAGTGAACTATG	T	373.6	0/1 | 13,10	intergenic	gene-MIR548I1,FAM86JP
3	126738016	67		AGTGTTCCTGCTGCAGTGTAGGACCTTAGCCATGTGGTCCAGCATGGGGTTGTCATGAATTCCACTG	A	366.6	0/1 | 16,10	intronic	PLXNA1
3	180867889	67		GACGGTATATAGACATACTATGGATAGTATATATACGGTATATAGACATACTATGGATAGTATATAT	G	130.6	0/1 | 9,4	intergenic	DNAJC19,SOX2
4	1600953	67		GCAGGGCCGTCAGCTCCAACCCTGCCTGGTACTTCACCGAGGCCAGGGGATCCAGGGTGCCGGAGCT	G	468.6	0/1 | 11,14	intergenic	NKX1-1,FAM53A
4	43538844	67		GCTCTGTGTCTAGCTAAAGTATTGTAAATGCACTAATCAGCACTCTGTAAAAACACATGAATCAGCA	G	959.03	1/1 | 0,22	intergenic	GRXCR1,KCTD8
4	110748458	67		TAATAAATTAGACTTTATTAGATTCTGGGTTTATTAACTTGGATATTATAATACAGCCTTATGGGAA	T	491.6	0/1 | 12,13	upstream	RRH
4	184385501	67		TTGGTGCATTTTTACAGAGTGCTGATTGGTGCGTCTACAGTCCTTTAGCTAGACACAGAGCGCTGAC	T	291.6	0/1 | 17,9	intergenic	CDKN2AIP,ING2
4	189792130	67		GAATTCCTCAAGAGCATCTTCTATAGGCCACTGCGTCCTCACTGCCTGGGACAGTGCTTGATCAATC	G	234.84	1/1 | 1,8	intergenic	TRIML1,FRG1
5	178601826	67		AGCTGTCTCAGCCATTCTTGACCATTCATGTTCCTTTGGAGGAAGTCTCTTCCTTGCTTGGGTTCCG	A	344.02	1/1 | 0,11	intronic	ADAMTS2
6	124836866	67		TCGCTCTGTCGCCCAGGCTGGAGTGCAGTGGCGCGATCTCGGCTCACTGCAAGCTCCGCCTCCCGGG	T	1201.03	1/1 | 0,27	intronic	NKAIN2
6	134353543	67		AATATATATATATATATATATTTATATATATATATATATATATAAATATATATATATATATTTTTAT	A	1002.03	1/1 | 0,23	intronic	SLC2A12
7	17969699	67		TAAGAAAAAGAATAAAGAATAAGAATAAGAATAAAGAATAAAGAATAAGAATAAAGAAATAAGAATA	T	461.6	0/1 | 25,13	intronic	SNX13
7	156775940	67		ATGCACATATAAACTATCATATATAATACATCTGCACATATAAACTGTGTATCATATATAATACATC	A	55.6	0/1 | 7,2	intergenic	NOM1,MNX1
8	1040314	67		ACCGAGGACCTGCTCCATGTCTGCCCTCTGGGGCCCTCCTGGCCAGGCAGGGGTGGAAACTCACACC	A	150.6	0/1 | 11,6	intronic	DLGAP2
8	38365391	67		TCTTCCCCTCTTCTCCTCTCTTCTCTTCTCCCCTCCTCTCCCCTCCCCTCCCCTTCCCTCCCCTTCC	T	204.91	1/1 | 0,5	intergenic	FGFR1,RNF5P1
8	57758300	67		ATATATAATATATAATATATATATAATACATATTATATATAATATATAATATATATAATACATATAT	A	61.6	0/1 | 6,2	intergenic	PENK,BPNT2
9	81046031	67		GCCAATCAGCACTCTGTAAAAACGCACCAATCAGCACTCTGTGTCTAGCTAAAGGTTTGTAAACACA	G	275.6	0/1 | 11,8	intergenic	PSAT1,TLE4
9	107255590	67		TATATCTATATAGAGAGATATATATCTATATAGAGAGATATATATCTATATAGAGAGATATAGAGAG	T	59.6	0/1 | 2,3	intergenic	SMC2,OR13F1
9	137684703	67		GTGTGTGTGCGCGCGTTTGTGCACACGTGTGTGTGCGCGCGTGTGTGCACGCGCGTGTGTGTGCGCA	G	343.6	0/1 | 9,9	intronic	COL5A1
10	382852	67		GTGTGTGTGTTGTGGAGGCCTAGACTGGTGTGTGCGCGTGTGTGTGTGTTGTGGAGGCCTAGGCAGC	G	78.28	1/1 | 0,2	intronic	DIP2C
11	39010739	67		CTTTCTTTCTTTTTCGTTTCCTTCCTTCCTTCCATGCTTCCTTCCTTCCTGCCTGCCTTTTTTTTTT	C	742.95	1/1 | 0,15	intergenic	NONE,LRRC4C
11	48847359	67		CTCTTTTTGCAGAATCTGCAAGTGGATTCTTGGAGCGCTTTGAGGCCTATGGTGGCAAAGGAAATAT	C	436.6	0/1 | 48,14	intergenic	OR4A47,TRIM49B
11	130301354	67		TTGGCTATGTTAAACCCAGGACCTGGCTATGTTAAACCCAGGACCTGGCTATGTTAAACCCAGGACC	T,TTGGCTATGTTAAACCCAGGACC	430.02	1/2 | 0,4,7	intergenic	ADAMTS8,ADAMTS15
12	92930859	67		GTTTCTATTAGATAAGACATGCAACTGTTTCATAAGAATTCTTATTGTTAAATAATTTAGATAATAT	G	677.6	0/1 | 24,18	intergenic	BTG1,PLEKHG7
12	132286056	67		CGTGTTTGCCGTGGCTCGTGTTTGCCATGGCCCGTGTTTGCCGTGGCCCGTGTTTGCTGTGGCTGTT	C	226.08	1/1 | 0,6	downstream	SFSWAP
14	76753484	67		TATATTCAATATAATTGAATATAATATTCAATATAATTGAATATAATATTCAATATAATTGAATATA	T	555.03	1/1 | 0,14	intergenic	GPATCH2L,ESRRB
16	8754668	67		GGAGGAGGAGGAGGAGGAGGGGGAGGAGGGGGAGGAGGGGGAGGAGGAAGAGGAGGAGGAGGAGGAA	G	581.03	1/1 | 0,15	intergenic	METTL22,ABAT
19	540097	67		CCGGAGGCCGGGGTGGCCAGGCCCCCCACGTTTAGAATCCGGAGGCCGGGGTGGCCAGGCCCCCCGG	C	122.49	1/1 | 0,3	intronic	CDC34
19	39559136	67		GTTTACAATCCTTTAGCTAGACACAGAGTGCTGATTGGTGTGTTTTTACAGAGTGCTGATTGGTGCA	G	376.6	0/1 | 18,12	intergenic	FBXO27,ACP7
19	58010764	67		GTCCATCATCATCTCTATCTCCATCATCTCCATCTCCATCATCTCCATCTCCATCATCATCTCTATC	G	194.97	1/1 | 0,5	upstream	ZNF773
20	17061944	67		TATTTTATTTTATTTTATTTTATTTTATTTTATTTTATTTTATTTTATTTTATTTTATTTTATTTTA	T	791.6	0/1 | 14,20	intergenic	OTOR,PCSK2
20	60319591	67		GAAGGAGGGAGAGAGATGGAGAGAGGTGGAGGGAGAGAGAGAAGGAAAGGGAGGGAGAGAGAGAGAC	G	451.03	1/1 | 0,12	intronic	CDH4
21	46170582	67		ACCGACCCCTCCACACTGGCCCCCTGCCTCTCCATCCCCGCTTCCTCCCTGTGAACGTGCTGTCATT	A,*	36.98	1/2 | 0,3,11	intergenic	TSPEAR,UBE2G2
X	63590	67		TCCCCAGACCCCCGCTCCTCCCATCAGGACCGCCCCCAGAACCCCCTGCTCCTCCCCACAGGACCAC	T	71.6	0/1 | 2,2	intergenic	NONE,PLCXD1
X	10534537	67		TTCTCTCTCTCTCTCCCTCTCTCTCCCTCTCTCTCCCTCTCTCTCTCTCTCTCTCTCTCTCTCTCCC	T	37.6	0/1 | 13,2	intronic	MID1
HSCHRUN_RANDOM_CTG25	27056	67		ATACCAGCGGTTCACGGCTGGCTCCCTCCCCTGCATTCCAGCGGCTCACCGCCAGCTTGCTCACCTG	A	3839.6	0/1 | 61,96	intergenic	NONE,NONE
1	217269958	66		TCACATGTTTAAAAAGCCATTTCCTTGATTAACTTCCTCCAGGATGACTCCTCCCACTGTCCTCCC	T	372.6	0/1 | 14,10	intronic	ESRRG
1	246657100	66		CAGCTCAAAACCCAGCACTCACCCTTCACCACAGAGCAGTACTGTCACCACTATTCCAATAGTTCT	C	624.91	1/1 | 1,19	intronic	SMYD3
2	1218857	66		TGATGGAGGGCGTCTCCCTGTCCTGCCTGCTGGTGGAGGTGCTGGATCGCTGTAGAGGAAAGCAGC	*,T	132.01	1/2 | 0,10,6	intronic	SNTG2
2	12293523	66		TTCTTTCCTTCCTTCCTTCTTTCTTTCTTTCTTTCTTTCTTTCTTTCTTTCTTTCTTTCTTTTCTC	T	402.37	0/1 | 0,10	intergenic	gene-MIR4262,gene-MIR3681
2	141301717	66		TATATGTGCAGGTTTGTTATATAGGTAAATTTGTATCACAGGGGTATTAACTTTTGAGTTCAGGGC	T	122.6	0/1 | 14,4	intronic	LRP1B
2	214778329	66		ATGTACATATATGTATATGTACATGTACATATATGTATATGTACATGTACATATATGTATATGTAC	A	560.03	1/1 | 0,14	intronic	SPAG16
4	7791258	66		CCTGCTTTCCATCCTTTTCATCATCACCATCCCATCCGTGCATCTCCCCACGCTCCGCACCAGCCG	C	295.6	0/1 | 6,8	intronic	AFAP1
4	8820798	66		AGCAGCCTCCCCAGTAAGAAGGCGGAGGGTGGGGCAGCCTCCCCAGTTAAGAAGGCGGAGGGCGGG	A	273.6	0/1 | 15,9	intergenic	CPZ,HMX1
4	10146237	66		GATCTCCAGGCAAAGGAGCTCAGAATAACCTGGTGGCACTGCTTTTGTTCCCTGGTGGAAGTGTCT	G	1067.03	1/1 | 0,25	intergenic	WDR1,ZNF518B
5	8079763	66		ATTGCTGTGGATATTCTGTATTGCTGTGGATATTCTGTATTGCTGTGGATATTCTGTATTGTTGTT	A	137.6	0/1 | 10,4	intergenic	MTRR,gene-MIR4458
5	173391525	66		TTGGGGTGGGGTGGGGTGAGGGTGGGGTGGGGTGAGGGTGGGGTGGGGTGAGGGTGAGGGTTGGGG	T	255.93	1/1 | 0,6	intergenic	CPEB4,C5orf47
7	648235	66		GTCAGTGTGTGGCAGGGCTGTAGGGAGGGCTGGGGGGCCTCCACTGTCCTCCCACCTGGGGAGGGA	G	1050.03	1/1 | 1,26	intronic	PRKAR1B
7	39380342	66		AGGTGCATTCATATATATATATATATATATATGACTTTAAACTTCAGAAAACCATTTTTAACTTAG	A	461.6	0/1 | 12,12	intronic	POU6F2
7	55305335	66		AGCTTCATCTCACAGGAGGACAGGCGCACAGCCCCTCCTCCTGATCCGAGGCTCTGATTAAGAATG	A	265.6	0/1 | 9,7	intergenic	EGFR,LANCL2
7	131817139	66		TTGTTCTGTTCTGTTCTGTTCTGTTCTGTTCTGTTCTGTTCTGTTCTGTTCTGTTCTGTTCTGTTC	T	336.6	0/1 | 12,9	intronic	PLXNA4
7	157885886	66		TGTCCTTTCCTGACTCTGCCGCTGGACCGACCCCCCACACTGTAGACCCACACGCAGGCCTGCACC	T	415.61	0/1 | 2,14	intronic	PTPRN2
8	2215388	66		TGGGAGGATCTACCAGGCAAAGCGCCTCCAGAAGGCAGCAGAGGGCTTGCTGTAGGTCTGGGGGAG	T	70.04	0/1 | 13,2	intergenic	MYOM2,CSMD1
8	17057096	66		TCTTTCTTCTTCTTTATTCTTTCTTCTTCTTCTTCTTCCTTTCTTCTTCTTCTCCTCCTCCTCCTC	T	959.03	1/1 | 0,22	intronic	ZDHHC2
8	97800062	66		GTTGGTATACAGTTATTTATAGTATCTTATTATAATTTTTTTATGTTTGTAAGGATGGGGTCTAAA	G	1329.03	1/1 | 0,30	intronic	CPQ
9	107708696	66		CTAAGAGTTTTTATATTTAGTAAATATTTATATTTACTAAATTTATATTTAGTAAAATATAAGACA	C	211.6	0/1 | 12,6	intergenic	ABCA1,SLC44A1
10	14750858	66		GATGGAAAATTAGCATATGAAAAGATGCTCAATATAGATGTCATTAGGGAATTGCAGATTAAAACA	G	172.6	0/1 | 18,7	intronic	FAM107B
10	42359711	66		TTTCCATTCCATTCCATTCCATTCCATTCCAATCCTGTTTATTACATGCCACTCCATTCCATTCCA	T	579.6	0/1 | 29,17	intergenic	NONE,LOC441666
11	65016597	66		AAAATAATAAAATAAAATAAAATAAAATAAAATAAAATAAAATAAAAAAATAAAATAAAATAAAAT	A	300.6	0/1 | 20,9	intergenic	SLC22A20P,POLA2
13	63566298	66		AAGGGGGAATGCATTCAACTTTTCCTCGTTCAGTATAATGTTGGTTGTGGGTTTGTCATACATAGC	A	229.6	0/1 | 14,7	intergenic	PCDH20,OR7E156P
16	5538543	66		TGTGATGGTGATAATGGAGGATTATGGTGATGATGGTGATGATTGAAGATGATGGTGTGGTGGGGC	T	970.6	0/1 | 14,25	intergenic	EEF2KMT,gene-MIR8065
17	78574662	66		ACGTGCCCTCTCTGCAGTGTAACTGTGAAACGCCTCCCAAGATGACCGCAGCAGCGTCTCCCGCCG	A	532.6	0/1 | 33,16	intronic	RPTOR
18	72092333	66		TTCCCGTCAGGAAGTCAGTCAGTTTCCCGTCAGGAAGTCAGTCAGTTTCCCATCAGGAAGTCAGTC	T	302.01	1/1 | 0,8	intergenic	C18orf63,DIPK1C
19	46691018	66		TACCTGATCAGAGATGGTGAGCATTAACCCGTTTAAACCTGAGGTTGTGCTGCTGGTGTGTGCTAC	T	731.6	0/1 | 21,21	intergenic	IGFL2,IGFL1
20	23755258	66		CAAGAGACTTCCTCTCTAGTGCCTCCATTCTGAGTGGATGCTTTAGTGCCGGCCTAAAACATCCAT	C	743.6	0/1 | 27,21	intergenic	CST1,CST2
21	46153398	66		CCTGAACCTGGTTAGGGCCTCACCTCCAGGCATCTGCCTTAATCTTTCTGCCACCAGCACCCCATT	C	388.6	0/1 | 6,11	intergenic	TSPEAR,UBE2G2
22	18977575	66		CTGATCACATTTCAACATGAGATTTGGAGGGGCCAGACCTCAAAACTGCATCAGATACATTCATGT	C	844.03	1/1 | 0,19	intergenic	PRODH,DGCR2
X	41057619	66		TTTTGAAGGAAGATCTTTTTATTAGAAAATCTGAGTTTTCTGAGATGTAATGAGATCTTAAATTCC	T	844.03	1/1 | 0,19	intronic	USP9X
X	79238236	66		TGAACAATTACAACAACTTGGTCTCCATTGAGTTATGGTGAGTGAAAAAAAAAGCCAATCCTCAAA	T	484.02	1/1 | 0,11	intergenic	ITM2A,TBX22
Y	58975522	66		CATTCCACTCGATTGCATTCCATTCGATTCCATTCCATTCGAGACCGTTCCATTCTGATCCATTCA	C	1151.6	0/1 | 159,43	intergenic	NONE,SPRY3-2
Y	58995157	66		ATGTAACTCTTGCCTAGGCTTTGCCACAGGGGACTTTGTGACATATCTCTGCACTGATCACCCAGG	A	490.6	0/1 | 47,15	intergenic	NONE,SPRY3-2
HSCHR9_RANDOM_CTG2	114821	66		AGGAAATCTTCCTAGCTATCTAAATATCCACTTGCAGATTCTACTAAAGGAATGTTTCCAAAATGC	A	240.6	0/1 | 71,11	intergenic	NONE,NONE
HSCHRUN_RANDOM_CTG6	49318	66		GTTCCATTCCGTTCCATTTCATTGCATTCCATTCCATTGCATTCCATTCCGTTCCATTTAATTTGT	G	1569.6	0/1 | 28,41	intergenic	NONE,NONE
1	21787745	65	65	TTATATGAGAATATTCATAGTTACTTACGCACAGTAGCCAACAAGTAAACCTGTCTCCCGTCAGA	T	1477.03	1/1 | 0,33	intronic	NBPF3
1	187825175	65	65	TCATATATATATACATATATATATATATATACACACACATATATATATATACATATATATATACA	T	60.8	1/1 | 0,2	intergenic	PLA2G4A,NONE
1	209844846	65	65	ATTATGTGGGCAATGAGAAATGATCTTGGCCTTTAAACAGGCAGTTGACAATAAAAAATTAAATT	A	137.6	0/1 | 22,5	intergenic	LAMB3,G0S2
2	80302792	65		ATGTATAAATATTATAAAAATAATATTTATACTTGTATAAATATTATAAAAATAATATTTATACT	A	87.6	0/1 | 11,4	intronic	CTNNA2
2	106105712	65		AAGGAAGGAAGGAAAGGAAGGAAGGAAGGAAGGAAGGAAGGAAGGAAGGAAGGAAGGAAGGAAGG	A,*	381	1/2 | 1,12,17	intergenic	FHL2,NCK2
2	126408248	65		GTATATATATACGTGTGTATATATATACGTGTATATATATATACGTGTATATATATATACGTGTA	G	78.28	1/1 | 0,2	intergenic	CNTNAP5,GYPC
2	184547018	65		ATATATAATACATATAATAATATATAATATAATACATATATTATATTATATAATATATAAGTATT	A	1516.03	1/1 | 0,34	intergenic	NUP35,gene-MIR548AE1
2	205185254	65		AACAGTGATTGTTGGTCACCCTATGGGTGCAGGTGTATAGGATGGAGAGGGAAGGGAAAGGCAAG	A	824.6	0/1 | 18,21	intergenic	ICOS,PARD3B
2	233930273	65		TTTTCTTTCTTTCTTTCCTTCTTTCTTTCTTTCTTTCTTTCTTTCTTTCTTTCTTTCTTTCTTTC	T	183.6	0/1 | 15,10	intronic	INPP5D
3	195691688	65		GGCTGTTCCCAGGACGCTGTGCTTGTGTGGAACAAGCTGCAACCCCCCTACCACACCCTCGGCTA	G	302.6	0/1 | 7,8	ncRNA_intronic	SDHAP1
4	27543891	65		GATGCCTGAGATATCAGGATTATTGGAACTAAATTTTAAAGTAGTTATGATTAATATGATAAAGC	G	655.6	0/1 | 14,17	intergenic	STIM2,gene-MIR4275
4	83600376	65		AGAAAGAAAGAAAGAAAGAAAGAAAGAAAGAAAGAAAGAAGGAAGGAAAGAAAGAAAGAAGGAAG	A	693.6	0/1 | 3,17	intronic	SCD5
4	149429591	65		GAATGACACATTCAAGTATGTGGCATGGGATAGCATGACACATTCAGGGATATAGCATGATGTTA	G	123.49	1/1 | 0,3	intergenic	NR3C2,IQCM
4	185779936	65		CGGGGTCCCAAAGGTCCCAGCTGGTCCTCTGAAGACCTGGGATCACAACTCCACATCGTCACCTT	C	386.6	0/1 | 9,10	intergenic	gene-MIR3945,gene-MIR4455
5	1994461	65		TTTCGAACAAGTATGTAGCCAAGAAGGTGGGGATTCTAACAAGTATGTAGTCAAGATGGTGGGGA	T	171.6	0/1 | 10,5	intergenic	IRX4,IRX2
5	108758405	65		AAAATATATATATATATATATATATATGTATATATATATATATATGTATATATATATATATATAT	A	120.6	0/1 | 5,8	intergenic	PJA2,MAN2A1
5	118630866	65		TTAGGTCTAACGTTTAGTCTAACGTTAGACCTATAGGTCTAACGTTTAGTCTAACGTTAGACCTA	T	284.6	0/1 | 2,7	intronic	TNFAIP8
5	119969468	65		GTGGAGGACCAAATTTGTAAAACAGTTACTACTAGACCTAAGAAATGAGATAGACAGCAACACAA	G	373.6	0/1 | 21,12	intronic	PRR16
5	143666853	65		TCATCAGTGGGGAGAAGCTGGTGTGAGGCGGGACACCAGTTCAAATGCTGCTGTGGATTTCAGAG	T	430.6	0/1 | 17,12	intronic	KCTD16
6	38133768	65		TGCACAGCAGAGCCCTCCACCTCCCCCTCTACCCGCACAGCAGAGCCCTCCACCTCCCCCCACCC	T	437.6	0/1 | 7,11	intergenic	ZFAND3,BTBD9
6	41705940	65		GCATATATATATGCATATATATATGCATATATATATGTATATATATATGCATATATATATATGCA	G	335.99	1/1 | 0,8	intronic	PGC
6	50204012	65		TTTTCCAGGTGCTCTATGATTTTCCTTTCCTTTCCTTTAGTTTCTGCCAGTTGTCTGTGACATGG	T	1086.03	1/1 | 0,25	intergenic	DEFB112,TFAP2D
6	125008492	65		TAATATATATATTCCATACATACACATACATGGAATATATATATTCCATGTATGTGTATGTATGG	T	108.6	0/1 | 4,3	intronic	NKAIN2
6	165158054	65		GTGGGGAGAGGGAGAGGGAGAGGGAGACTGTGGGGAGAGGGAGAGGGAGAGGGAGAGGGAGACCA	G	35.6	0/1 | 8,2	intergenic	QKI,C6orf118
6	169011986	65		ATGTCTGGCCCTGCTCTGGTTCCCATGTCCGGGACCCACCGTGGCTCCCGTGTCGGGCCTGGCCG	A	173.6	0/1 | 5,6	intronic	SMOC2
6	169425353	65		CCGGTTCTCGGTGCCGCCGGTTCTCGGTGCCGCCGGTTCTCGGTGCTGCCGGTTTTCCGTGCTGA	C	583.6	0/1 | 2,15	intergenic	SMOC2,THBS2
7	230731	65		GTAATATACTGAATAATACCTATTGGTAAATGAAGGGAAAATTCCTGTGTGTTTACTGCTCTCAA	G	784.03	1/1 | 0,18	intronic	FAM20C
7	1885058	65		ACTCTGGTTCACGGGGAAGAGCGCTGTTTAGGAGATGGACGTGCTCCACGCAGAGACGCGTCGGG	A	286.6	0/1 | 14,8	intronic	MAD1L1
7	1885133	65		TGGGGAAGAGCTCTGTTTAGGAGATGGACGTGCTCCACGCAGACACGCGTCCGGCTCTGGTTCAC	T	292.6	0/1 | 12,8	intronic	MAD1L1
7	1885178	65		CGCGTCCGGCTCTGGTTCACGGGGAAGAGCGCTGTTTAGGAGACGGACGTGCTCCACGCAGACAT	*,C	119.01	1/2 | 0,11,5	intronic	MAD1L1
7	2418078	65		CCTGGGAAGCTGTGTTGTGTGAATGACCCTGGGTGTCATGGAGGAAGGAGCAGGCGCGAGTGCTG	C	183.6	0/1 | 7,6	intronic	EIF3B
7	101060891	65		ATATATCTAGACATAGATATAGAGATATATCTCTATATCTAGACATAGATATAGAGATATATCTC	A	389.02	1/1 | 0,9	intronic	COL26A1
7	138322188	65		GATAGATAGATAGATATATATATATAGATATAGATATAGATATAGATAGATATATATATATATAT	G	256.01	0/1 | 0,7	intronic	SVOPL
8	34291392	65		GTATATATATATATATATATATATATATATATATGTATATATATATATATATATATATATATATA	G	291	1/1 | 0,8	intergenic	DUSP26,UNC5D
8	122728931	65		GTATCTTATATAAAATATAAGATATATGTAACATATCTTATATAAAATATAAGATATATGTAACA	G	196.6	0/1 | 3,5	intergenic	HAS2,ZHX2
9	83385353	65		ATAAATAAAATTAAATAAAATTAAATAAAATATAAATAAAATAAAATAAAAAAATAAAATAAAAT	A,*	220.49	1/2 | 0,6,7	intergenic	TLE4,TLE1
9	91501994	65		GTGGCTGCTGTGGGGGGTGGGGGTGAGATTCCCAGGTCACTGCAGTTGTGTACCTAGGAGGATTA	G	290.6	0/1 | 13,8	intergenic	gene-MIR4289,C9orf47
11	28709971	65		TGTGTATATATATATATATATATATATATATATATATATACACATGTGTATATATATATATACAC	T	796.03	1/1 | 0,18	intergenic	gene-MIR8068,KCNA4
12	718386	65		GGCTGAACGCGCACGCACGGCGCCACGCTAGGGGCTGTACGCACGCACGGCGCCACGCGCTAGGT	G	190.04	0/1 | 5,4	intronic	NINJ2
12	116208916	65		TTCAAGATCATTGCCCTAGGCAACAGGGTCTTGATTTTGCAGGGACCTCCAGAGGAGTGCACGAA	T	384.6	0/1 | 10,10	intergenic	TBX3,MED13L
13	27988401	65		TTTTCTTTCTTTCTTTCTTTCTTTCTTTCTTTCTTTCTTTCTTTCTTTCTTTCTTTCTTTCTTTC	T	316.6	0/1 | 4,9	intergenic	RASL11A,GTF3A
13	107222859	65		AATACCATCGTCTCCCGGCAGCCCCGCCTCCTAATACCATCCTGTCCCAGCAGCTCCACTTCCTC	A	779.03	1/1 | 0,19	intergenic	ARGLU1,FAM155A
15	22560545	65		TAGGTGTGATGGGGTGAGGGGCAGCAGGCTCAGGGGGATGCGATGGAGGCGTGTCATTGTTCCCC	T	176.6	0/1 | 3,7	ncRNA_intronic	REREP3
15	50448272	65		TATATATATATATATATAAATATATATATATAAATATATATATAAATATATTTATATATATATAA	T	306.67	0/1 | 1,8	intergenic	ATP8B4,SLC27A2
15	69536095	65		TTTTTATTATTATTTTTATTTTTGCTATGGCTAATAAAAAGTCATAGAATAAAATAATTTTTTTA	T	1053.03	1/1 | 0,24	intronic	GLCE
15	90799798	65		TTTCTTTCTTTCTTTCTTTCTTTCTTTCTTTCTTTCTTTCTTTCCTTCCTTCCTTCCTTCCTTCC	T	674.6	0/1 | 17,18	ncRNA_intronic	TTLL13P
15	93747481	65		GAGAGAGAGAGAGAGACAGACAGACAGACAGAGAGAGAGAGACAGAGAGAGAGAGAGACAGAGAT	G	491.6	0/1 | 9,13	upstream	LOC105370980
16	1557812	65		GGTGTGTGTGTGTGTGTGTGTGATGTGTGTTGGCCCGGGGTGTGTGTGTGTGTGTGTGTGTGTGT	G	142.6	0/1 | 4,4	intronic	TELO2
16	19360719	65		GACTTTTTTTTTACAAAGATTAACAGGGCTCTTACCATGTATATGAATGATGTAATCTTCATTAA	G	1103.6	0/1 | 16,28	intergenic	CLEC19A,TMC5
19	8817200	65		ACATTATATATTATAATATATAATACATTATATATAATATATAGTTATATGATAATGTACTATAT	A	166.1	1/1 | 0,4	intergenic	ACTL9,OR2Z1
19	44052204	65		CCAGCCGCCCCGTCGGGGGGGAGGTGGGGGGCCAGCCGCCCCATCCGGGAGGGAGGTGGGGGGGT	C	342.6	0/1 | 6,9	intronic	XRCC1
19	57458398	65		GTATATATATATATATATATATATATATATATATATATATATATATATATATATATATATATATA	G	283.99	1/1 | 0,7	intergenic	ZIM2,USP29
20	50507420	65		GCCTCAGTCTCCCCAGTAGCTGGGATTACAGGCGCTGCAACTTCTGCCTCCTGGGTTCAAGAGAT	G	938.6	0/1 | 18,33	intergenic	SALL4,ZFP64
21	46785156	65		ACCAGCGTCACCGGGCCATAGTGAGCGGCCAAGCCAGCGTCACCGGGCCATAGTGAGCGGCCAAG	A	223.6	0/1 | 11,8	intergenic	POFUT2,COL18A1
X	143410306	65		GGCCCACTCCCCACCCTGGAGAAGCTCACTATCCAGGGAAGGAGGTAAACCTGTAAACAAATTCT	G	250.08	1/1 | 0,5	intergenic	UBE2NL,SPANXN1
1	18993873	64	64	AGAAGGAAGGAGAAAGGAAGGAAGGAAGGAAGGAAGGAAGGAAGGAAGGAAGGAAGGAAGGAAG	A	119.6	0/1 | 14,4	intronic	PAX7
1	246551415	64		GAGGTTGAAGTCAGTTTCTAGAGGACCTCCTTGTAGAAAGCATTCATTCTTGAAAATCACCTCA	G	90.6	0/1 | 9,8	intronic	SMYD3
2	386849	64		CCTCTGCCCTCTGCCCTCTGCCCTCTCCCCTCTGCCCTCTCCCCTCTGCCCTCTGCCCTCTGCT	C	315.8	0/1 | 1,7	intergenic	ALKAL2,TMEM18
2	740826	64		CAGAGCCTGGCGAGGGGGCGGGGCCCAGCCAGGAGAGCTGGAGAGGCAGCCAGGATCTTCCCTT	C	793.6	0/1 | 14,22	intergenic	TMEM18,SNTG2
2	7338575	64		CCATCCATCCATCCATCCATTCATCATGCACACATCCATCTACCCAACCATCCATCCATCCAAT	C	119.1	1/1 | 0,3	intergenic	RNF144A,ID2
2	40882495	64		GTTTTAATTATTCTATATTTTACATATATTACAAGTATTTTTATTACAGAAAATGAATCATCTT	G	1215.6	0/1 | 15,30	intergenic	SLC8A1,PKDCC
2	84838274	64		TCTAAAAGCAGAGGGAATGCATGATTTTCTTCTTCCAGTCTTCTATATTTACTACATATGCTGA	T	1056.6	0/1 | 23,27	intronic	DNAH6
2	115530896	64		AACTCATCACGGACTTTTAGTTTATACAAATTATAACTCAGCAGGCCTGACTTTTTAAATGAAC	A	156.6	0/1 | 26,6	intronic	DPP10
4	89149996	64		GTGTCTAGCTAAAGGATTGTAAATGCACCAATCAGCACTCTGTAAAATGCACCAATCAGCACTC	G	345.6	0/1 | 11,10	intronic	ABCG2
4	115454131	64		CATATATATATATATATACACACTATATATATATGTGTGTGTGTGTGTATATATATATATATAT	C	124.49	1/1 | 0,3	intergenic	ARSJ,UGT8
4	184661402	64		AGATGGATGGACCACACCGCGCCTGGCCTAACCCGTTCCTTTTTATTGTTGATTACTATTGCAT	A	87.6	0/1 | 21,4	intergenic	TRAPPC11,NONE
5	1867431	64		GGGGAGAGGGTGTGTGGGGAGAGGGTGTGTGGGAAGAAGGTGTGTGGGGAGAGGGTTTCTGTGT	G	33.6	0/1 | 1,1	intergenic	NDUFS6,IRX4
5	108758406	64		AAATATATATATATATATATATATATGTATATATATATATATATGTATATATATATATATATAT	*,A	88.01	1/2 | 0,8,5	intergenic	PJA2,MAN2A1
6	326490	64		GGGTGCCTGGAGAGTCATCTGCCCTGGGCTTCCGCGTCCTGGTGTGTGCAGTGCTGTATCTGCT	G	166.6	0/1 | 32,8	intronic	DUSP22
6	170465430	64		CCCAACAAGCCTGCTGCCTGCCACCCCTCCACTGCCTACAGTGTAGACAGAGGCTCACCTCCTG	C	1287.03	1/1 | 0,29	intergenic	ERMARD,DLL1
8	25935874	64		CCTGTCCCACCTCCTGTCACAGCCCCCACTGTCTTCACTGCTGTGTGACACCCTGCCCCCTGCT	C	298.6	0/1 | 4,12	intergenic	EBF2,PPP2R2A
8	58439939	64		CTTTCTTTCTTTCTTTCTCTCCTTCCTTCCTTCCTTCCTTTCTTTCTTTCTTTTCTTTCTTTCT	C	72.6	0/1 | 14,3	intergenic	BPNT2,FAM110B
10	1668137	64		GTGGACCTCGGATGCTAACCCCACGTCTGCCCACGCTCGCTCCAGCATGGACACAGGCCTCCAC	G	251.04	0/1 | 8,5	intronic	ADARB2
10	71299256	64		AAGAAGAAGAAGAAGAAGAAGAAGAAGAAGAAGAAGAAGGAGAAGGAGAAGGAGAAGGAGAAGG	A	94.6	0/1 | 7,3	intergenic	TSPAN15,NEUROG3
10	132826139	64		CACGGTTAGGGTGGATGGAGATGACTTCCTGGGATCCCATGAAGGAGCTGCCTTTCCCTGACTT	C	976.03	1/1 | 0,22	intergenic	gene-MIR378C,TCERG1L
12	52621620	64		TTCTTCTTCCTCCTCCTCCTCCTCCCCCCTCCCCCTCCCCTCCTCCTCCTCCTCCTCCTCCTCC	T	53.6	0/1 | 8,2	intergenic	KRT80,KRT7
12	115023765	64		GCTGAGGTGGGCAGATCACCTGAGGTCAGGAGTTTGAGACCAGCCTGGCCAACATGGTGAAACC	G	992.03	1/1 | 0,23	intergenic	TBX5,TBX3
12	133306920	64		CCCATCCATGACCAACTGCCGTGACCCCAGCAACAGCAACTCTTATACCCAAAACCTCCCCACT	C	314.6	0/1 | 5,8	intronic	ANKLE2
13	108360864	64		GCTGTAATTATTTTAAGAGAGATATAGGTCAAGTCTCACTGTGGTTTAAAGAAAGTACTCACCA	G	631.6	0/1 | 12,16	intronic	FAM155A
13	113663233	64		TGGGCGAGGCAGCGTGGAGAGGGAGCGCAGCTCTGGAGACGGCCCCCAGGGCTTGCGGGCGGGC	T	252.6	0/1 | 12,7	intronic	MCF2L
16	87072215	64		GGAAGGAAGGAGGGAGGGAGGGAGGGAGGGAGGGAGGGAGGGAAGGAAGGAAGGAAGGAAGGAA	G	915.03	1/1 | 0,23	intergenic	FOXL1,C16orf95
18	77402958	64		CAGGCAAGTACCTTACTCTCCTGGGGTGAAAATAATTCGGAGAAAGTAGAATATATGAAAAGAA	C	514.6	0/1 | 22,14	intergenic	NFATC1,CTDP1
19	269781	64		TACCCGGATGGACCTCACAGGCACACTGCTTCATGAGAGAGAAAGTCATGACCTATCCACCCAC	T	505.6	0/1 | 9,14	intergenic	OR4F17,PLPP2
19	46691123	64		AACCTGAGGTTGTGCTGCTGGTGTGTGCTACCTGATCAGAGACGGTGAGCATTAACCCATTTAT	A	1006.6	0/1 | 7,25	intergenic	IGFL2,IGFL1
20	14053044	64		GATCATGGGCTGCCTGGGTTCAAATCCCAGCCTTCTTACCTGCGGAGCATGTTGATTGATTAAC	G	515.6	0/1 | 23,14	intronic	MACROD2
21	46307993	64		TGAATGAGACAGGGTCAGTGCCACCAAGGTCACTGTGGGGCTGGGACTGGTTCCGACTGGAGCC	T	215.6	0/1 | 17,7	intronic	ITGB2
22	47083172	64		CTGGACAGGGGCTGCAGTAAACCCCACGTGTCCCTCACTCAAAGCTGGCCCTGAGCACCGCTCT	C	894.03	1/1 | 0,20	intronic	CERK
X	74599737	64		CAGTCAGTGTGAGTTATCCTTGCCACAGAAGGCTGCAAGCTCTCATGCCACTGAGTTAAACAGG	C	706.03	1/1 | 0,16	intronic	ZDHHC15
1	44565533	63	63	GAAAGAAAGAAAGAAAGAAAGAAAGAAAGAAAGAAAGAAAGAAAGAAAGAAAGAAAGAAAAGA	G	436.6	0/1 | 6,11	intergenic	SLC6A9,KLF17
1	171783587	63	63	ACTCCAGCCTGGGCGACAGAGTGGGACTCCATCTAAAAAAAAAAAAAAAAAAAGGGGCTGATG	A	635.6	0/1 | 10,16	intergenic	EEF1AKNMT,DNM3
1	191545974	63	63	AATATAATATAAATATTATATATATTATATAATATAAATGTATTATATTATGTAATATATAGT	A	96.6	0/1 | 8,3	intergenic	BRINP3,RGS18
1	225992542	63		TATATATATATTATATATATATAATATATATATATATATATATAATATATATATATATATATA	T	82.8	1/1 | 0,2	intergenic	SRP9,EPHX1
1	246625535	63		CCGCGGGGCCTGCTGGGTACAGTGCATCCTCCCGCGGGGCCTGCTGGGTACAGTGCATCCTCT	C	117.6	0/1 | 13,4	intronic	SMYD3
2	86453517	63		CCTTAGTCCTCTGAAGTTCCTGTGTCCTTACCTGGAGCACAAGGAAGTATGACCCTGTTGTGG	C	166.6	0/1 | 26,6	intronic	REEP1
2	114581706	63		TATCTGTCTGTCTGTCTATCTATCTATCTATCTATCTATCTATCTATCTATCTATGTATCCTG	T	131.6	0/1 | 6,4	intergenic	SLC35F5,ACTR3
2	115254863	63		TACATGTACATGTATACGTGTATACATGTACATGTATACGTGTATACATGTACATATACATAC	T	103.6	0/1 | 4,4	intronic	DPP10
2	167550224	63		CACCTCCGGCTATATGGGGAGTAATATCATCCTCTCCCTTCCTGGATATTAGAAACAATTTCA	C	342.6	0/1 | 34,11	intergenic	SCN7A,XIRP2
2	237701915	63		GCAGCTCCAGGTCGTGAGCCCAGACAGGGCCTCAGCTCCAGGTCGTGAGCCCAGACAGGGCCT	G	1159.03	1/1 | 0,26	intergenic	ACKR3,COPS8
2	239833459	63		CACACACATGCATGCACACACACCACACACACGCACACATCACACACACATGCATGCACACCA	C	216.6	0/1 | 17,7	downstream	TWIST2
2	242422384	63		TTGGTGCTAATTTGAATACTCGGGAGAACCCTCCTTTCCTCCTCCCATTCTCGAACCTGCTCC	T	215.6	0/1 | 25,7	intronic	FARP2
3	156628981	63		TTTTTTTCTCAAAAAATTTTCTTTGAGAAATATTTTTTCTCAAAAAATTTTCTTTGAGAAATA	T	712.03	1/1 | 0,19	intronic	LEKR1
4	39815586	63		TGTGGTTGTGATTGTGTGTGGGTGTGTGATTGTGCGTGGGTGTGTGGTTGTGATTGTGTGTGG	T	68.6	0/1 | 2,3	intergenic	UBE2K,PDS5A
4	171969685	63		GTGCATTACAGGAAGACAGTAAGGGACTTTAAACTCTTCCTACTTAAATTATTTTAAAAACTA	G	539.6	0/1 | 14,14	intergenic	AADAT,gene-MIR6082
4	175186387	63		ATAAAAGCTTTTTATTTAGGTATTTACCTAATTAAAAGCTTTTTATTTAGGTATTTACCTAAT	A	254.6	0/1 | 3,7	intronic	FBXO8
4	184385405	63		ACAATCCTTTAGCTAGACACAGTGCGCTGATTGGTGCGCTTTTATAGAGTGCTGATTGGTGCG	A	819.03	1/1 | 0,20	intergenic	CDKN2AIP,ING2
5	38134485	63		GAAGAAGAAGAAGAAGAAGAAGAAGAAGAAGAAGAAGAAGAAGAAGAACAAGAAGAAGAAGAA	G	208.6	0/1 | 12,6	intergenic	GDNF,EGFLAM
5	87911850	63		GCCCGGCAGCCACCTCGTCCGGCAGGGAGGTGGGGGGGTCAGCCCCCCGCCCGGCCAGCCGCC	G	255.01	1/1 | 0,6	intergenic	TMEM161B,gene-MIR9-2
6	93834951	63		GTTATCTTCAACGAGGAGAAGGCACACTGCTCCATGGCTCATTTCTGTCCACACCAGCAGTCC	G	562.03	1/1 | 0,13	intergenic	gene-MIR4643,EPHA7
6	128925578	63		GAGAGCGGGAGAGCGGGAGAGCGGGAGAGCGGGAGAGCGGGAGAGCGGGAGAGCGGGAACTGA	G	109.6	0/1 | 23,5	intergenic	PTPRK,LAMA2
6	154197833	63		AAGAGAGAGAGAGAGAGAGAGAGATGGAGGAAGGGAGGGAGGGGGAGGGAGGGAGGAAGAGAG	A	58.6	0/1 | 21,3	intergenic	RGS17,OPRM1
7	35607981	63		CATATATATATATATATATATATATATATATATATATAATATTATATATATATATATATATAT	C	80.7	1/1 | 0,2	intergenic	TBX20,HERPUD2
7	73190226	63		ACGCCTGTAATCCCAGCACTTTGGGAGGCCGAGGCGGGTGGATCATGAGGTCAGGAGATCGAG	A	112.6	0/1 | 2,3	intergenic	CLDN3,CLDN4
7	157957045	63		AGAAGGGCACGCAGAGCAGGAGGGTGCGTAGGAAGGACACGCAGAGCAGGAGCGCGCGCGTAG	A	411.02	1/1 | 0,12	intronic	PTPRN2
8	143471977	63		GCAGACGCTGTACACTGCGGGGGACTCTGTAACAGAAGCTGTACACTGCGGGGGACTCCGTAA	G	56.6	0/1 | 4,3	intronic	TSNARE1
9	77661158	63		AAAAAAAAAAAAAAAAAAAAAAAAAAAAAAAAAATATATATATATATATATATATATATATAT	A	385.6	0/1 | 5,10	intergenic	CARNMT1,NMRK1
9	94345575	63		GTGGGTGGAGGATGGATGGATGAGTGGATGAGTGGGTGGAGGATGGATGGATAGATGGGTGGA	G	174.6	0/1 | 6,5	intergenic	NFIL3,gene-MIR3910-1
9	95142769	63		TCAGATTCTCTCAAAAGCCTAACCAGATCATGAATATTGTTTTTAGGACTTGTACTAACTCTC	T	580.6	0/1 | 14,15	intronic	CENPP
10	9436189	63		GGGTGACTTACTAAACAACATGAATTTATCTCTCACTCTTCTGGATGCTGGAAGTCCCAAGAT	G	356.6	0/1 | 19,10	intergenic	GATA3,CELF2
10	132557414	63		TTCGGGATGCACAGTTGATAGGGGATGGGAACTCGGGATGCACAGTTGATAGGGGATGGGAAC	T	225.93	1/1 | 0,6	intergenic	GLRX3,gene-MIR378C
10	132873860	63		GGAGTCAGGATCTGCGTGAAGCCTTAGGCCTCAGTGCACTGGGCGCACCTGGGTCCGGCTCCT	G	860.03	1/1 | 0,20	intergenic	gene-MIR378C,TCERG1L
11	16928718	63		GCCCCCCGCCCGGCCAGCCGCCCCATCCGGGAGGGAGGTGGGGGGGTCATCCCCCCACCTGGC	G	122.49	1/1 | 0,3	intronic	PLEKHA7
11	102699576	63		ATATATACACGTTTTTATACACGTATATATGTATATATACACGTTTTTATACACGTATATATG	A	121.51	1/1 | 0,2	ncRNA_intronic	WTAPP1
12	6613336	63		CATATATATATACATATATATATATATATATATATATATATATATATAGATATAGATATATAT	C	513.6	0/1 | 9,13	intronic	NCAPD2
12	9350373	63		CATAATATATATAATTATATATTATACAATACATAATATATATAATTATATATTATACAATAT	C	65.6	0/1 | 1,3	intronic	PZP
13	50474893	63		TAATATCCAAGGGAGATATTAGGACTAATATCACAGTGGTTGTACACCCTGTGATATTTTCAA	T	112.6	0/1 | 17,4	intergenic	CTAGE10P,SPRYD7
13	112573580	63		GGGGACTGCGTGAGAGCCGCCACACCTCATAAGGACCACACGGCTGAACACCTGCCCATGCCA	G	41.6	0/1 | 12,2	intergenic	TEX29,SOX1
15	23675026	63		CTGTAGTCCCAGCTACTTGGGAGGCTGAGGCAGGAGACTGGCTTGAGCCTGGGAAGCAGAGCT	C	166.1	1/1 | 0,4	intergenic	GOLGA8S,GOLGA6L2
17	80916694	63		GTGGGGGTGTATGGTGTGTGTGTGTGTACACTGGGGGTGTATGGTGTGTGTGTGTGTGTACAC	G	445.6	0/1 | 4,11	intronic	B3GNTL1
19	15734326	63		TTTAGAGGTGATTGCATAGAAAGCTTCCTGGGAAGAACAAACAGGAGGTCGGAAGGAAGCATG	T	352.6	0/1 | 20,10	intronic	CYP4F8
20	7591060	63		ATATTTGGGTTACAGTTTTTTGACTATTACATGTAAAGCCAAAAAACTGTAGGATAAATTCTC	A	1048.6	0/1 | 52,29	intergenic	gene-MIR8062,HAO1
20	60948262	63		CTATTTCTGTCTCTGTCTCTATCTCTTTGTCTATCTCTGTTTCTCCGTTTCTGCTTGTCTCCA	C	547.6	0/1 | 25,15	intergenic	LAMA5,RPS21
21	24722830	63		GTAGTTATATGAATATATCTAATATATATTTATAGTTATATGAATATATCTAATATATATTTA	G	392.02	1/1 | 0,10	intergenic	gene-MIR6130,NONE
21	43703771	63		CCCAAATGAGTGGGGAACCCCCACCTCTTTCCCACCTGGACAGTTGTGAAGTACCACCCACCA	C	144.6	0/1 | 2,4	intronic	ABCG1
22	47608772	63		ACACTGACCGTCCACACTCAAATATGCGCATGTCCACACTGACCGTCCACACTCAAACATGCG	A	57.6	0/1 | 5,3	intergenic	TBC1D22A,gene-MIR3201
X	4776776	63		TATATATTTATTACATATATTATATATAATGTATAGATACATTATATATTATATAATATATTA	T	122.8	1/1 | 0,3	intergenic	FAM239B,NLGN4X
X	19485812	63		GAGGCAGAGGTTGCAGTGAAACCTACGTGGGAGGTTGAGGCAGGAGAATTGCTTAAACCCGGA	G	214.92	1/1 | 0,5	intronic	MAP3K15
X	126078953	63		CATATATATATCATATATATCATATATATATCATATATATCATATATATATCATATATATCAT	C	31.44	1/1 | 0,1	intergenic	PRR32,ACTRT1
HSCHRUN_RANDOM_CTG23	4468	63		GACTATAACCTAGGAAAAACCAGGCCATACAGAGATAGGAGCTGAAGGGACATGGTGAGAAGT	G	823.6	0/1 | 59,24	intergenic	NONE,NONE
1	66694579	62	62	AGTCTGTCTTCTATAGTCTGCACTGCCTGAAATTGCTTATTTTTCAGCTATTTTTAACCTAT	A	199.6	0/1 | 15,6	intronic	PDE4B
2	3203517	62		AGGGGTGTGTCCACATCTGGGCAGAGGTGACAGGGGTGTGTCTGCATCTGGGCACGCATGGG	A	698.6	0/1 | 9,18	intronic	EIPR1
2	71391722	62		TGGAGAGAAGGGGTTGGGGTACTTGCCCCTTCCCCAGAAAAGCAGAGAAGGGGTAGAGACAA	T	125.6	0/1 | 12,4	intergenic	MPHOSPH10,PAIP2B
2	233930301	62		CTTTCTTTCTTTCTTTCTTTCTTTCTTTCTTTCTTTCTTTCTTTCTTTCTTTCTTTCTTTCT	C,*	279.01	1/2 | 0,15,10	intronic	INPP5D
3	38616617	62		GGGGTTGAGAGTTTGTGAGCTGTTCCCTGCTCTGGGGGTCTGGAGAGCACATTTTCAGCAGA	G	302.6	0/1 | 9,8	intronic	SCN5A
4	6881983	62		CCCTCACCATCTGTACTGTGTCACTGCAAACTCCCTTCCCAACACACAGGTCTGTAGTGTCG	C	221.6	0/1 | 4,7	intronic	KIAA0232
4	22432891	62		AAAAGCCTTGTACTAATTCTTATATATATATTATATATAACAATATTGTACAAGGGTACAAT	A	333.6	0/1 | 13,9	intronic	ADGRA3
4	39400103	62		AGTCCTAGAGTACACTTTTTTTTTTTTTTTTTTTTTTTTTTTTGGAGACAGAGTCTTGCTCT	A	1294.03	1/1 | 0,29	intergenic	RFC1,KLB
4	78396092	62		GACCCCATAAAGCAACCACATAATCAAGACAAACTAGCTAATAACACTATGACAGGAATAAA	G	99.6	0/1 | 21,4	intergenic	CCNG2,CXCL13
5	6180834	62		GCATCCTGAGGGAGGTGTGACCCTCCTCTCCCTCTCTCCTATAGTGCTCCCCTCCTCCCCTC	G	108.6	0/1 | 2,3	intergenic	ICE1,MED10
6	57351094	62		TAAGCTTGTGTAGTAAGGAGTCATTTAACCCATTTATGCCTAGTGTTCCATTATTGAAACGC	T	993.6	0/1 | 44,27	intronic	PRIM2
6	85684970	62		TAATGCAGAATTGGGCTCTCTCAACTATTTGGAATCTTTAGAAATGCTTACTTTAAGCTCAA	T	1160.03	1/1 | 0,26	intergenic	TBX18,NT5E
6	167272485	62		GGCTGCCATGCAGCAGACACGGGAGAGCTCCACGGAAGAACACCAGCCAGCCATCAGCACCA	G	1039.03	1/1 | 0,24	intronic	RPS6KA2
6	170465198	62		ACCTGCTGCCCCTCCACTGCCTGCAGTGTAGACAGGGACTTACCTACCCCACCAGCCTGCTG	A	459.98	1/1 | 1,12	intergenic	ERMARD,DLL1
7	14251992	62		TTACTCTCGTGTTTTGTGATATTTACTCTCATGTTTTGTGATTTTACTCTCGTGTTTTGTGA	T	157.6	0/1 | 1,4	intronic	DGKB
7	33712013	62		TCCTTCCTTCCTTCCTTCCTTCCTTTCTTTCCTTCCTTCCTTCCTTCCTTCTTCCCTTCCTC	T	676.03	1/1 | 0,16	intergenic	BBS9,BMPER
7	149733114	62		TAAGAGCAAAGGTGGGAAGAGGGGCTCGCTCTCAGTCCCCGCGTCGCGAGGGGTGCTCCCCC	T	253.6	0/1 | 25,8	intronic	ACTR3C
7	154609512	62		TAATGACATGAGCATCATGAGTGATTGATGGGTGATGTCATGAATGTCCTGAGTGATTGATG	T	1277.03	1/1 | 0,29	intronic	DPP6
8	96586625	62		CAGTGATTTATCAATGGTTTTTCTATCAACTAAAAGGCACAACTGATTACAGTGTTATTCAT	C	262.6	0/1 | 12,8	intergenic	gene-TRS-AGA2-5,SRSF3P2
8	143760118	62		CACCACCACCCAGCCACTGGCAGCAGAGCTTGGGCCTGCTCTAGAGGGTCCTAGCCACTGCT	C	429.6	0/1 | 20,12	upstream	PSCA
9	78262256	62		GTCCTCATTTCCCTTCCCTCTTTCAGCAAAAACTCTTGCTGTGAGGGAGAAGGAAGAAGCCT	G	255.6	0/1 | 12,7	intergenic	OSTF1,PCSK5
10	6908932	62		TCGTTCCTTCCTTTCCTTCCTCCCTTCCTTCCTCACTTCCTCCCTCCCTCCCTCCCTTCCTC	T	132.6	0/1 | 6,4	intergenic	PRKCQ,SFMBT2
11	3684263	62		ATCATCTCATCTCATCTCATCTCATCTCATCTCATCTCATCTCATCATCTCATCTCATCATC	A	257.99	1/1 | 0,6	intronic	ART1
11	105388050	62		AGAGAGAGAGCAAAAGGGAGAGGGAGAGGGAGAGGGAGAGGGGAGGGGGGAGGGGGGAGGGG	A	44.6	0/1 | 11,2	intergenic	CARD18,GRIA4
12	23004561	62		TTCTTTCTCATTCTTTCTTTCTTCCTCTCCTTCCTTCCTCCCTTCCTTCCTTCCTATCTCTC	T	258.6	0/1 | 11,7	intergenic	ETNK1,SOX5
12	31273215	62		CACCCCACGCGATGCGGGGACTGAGAGCCAGCCCCTCTCCGCCCCCCCCGACCCCGCCCGGG	C	302.09	1/1 | 0,7	ncRNA_intronic	OVOS2
12	53536400	62		AAGATGAACTGAGTTCTAAAGAAGATAACAGGCCAATCCTGAAGGTACTCCCAGTTTGCTGC	A	272.6	0/1 | 19,8	intergenic	SOAT2,CSAD
12	133197449	62		AGCCTGGGACTGACCCGGGCTCTCGAGGGGCCTCTCGTGTGCCCTTGTGACCCCCTTCCCTG	A	443.02	1/1 | 0,10	intronic	P2RX2
14	77372701	62		CACATCCATCTTTTTTCCTTTTTCATTTGTATCTTTTTTTTTTTTTTTTTTTTTTTTTTGAG	C	826.03	1/1 | 0,19	intergenic	LRRC74A,IRF2BPL
16	542455	62		TTCCCGGGGAGACCCGAGGCCGCCCAGGGCCCTCCCGGGAGACCCGAGGCCGCCCAGGGCCC	T	504.02	1/1 | 0,12	intronic	RAB11FIP3
16	32297135	62		GCCGGCTGCGTGGCTTGGGTGGCTTGGGTGGCTTGGATGGCTTGGCTGGCTTGGCTGGCTAT	G	1394.6	0/1 | 23,35	intergenic	TP53TG3D,LOC390705
18	50930750	62		AAGCTTAATTTTGCTTCTTCAGGAAAAAAAAAAAAATAGAAGTCTAGCCCATATTAAGAAAT	A	488.6	0/1 | 17,13	intronic	DCC
20	29469955	62		ATTTCTTTCTCCACCCTTAATGGCTGTATACAATTTTTCCCCTTGGTCATTCATTGGCAAGC	A	508.6	0/1 | 66,17	intergenic	NONE,FRG1BP
22	21697781	62		CGGGACCTTTCCATCCAGGGCACAGCCAGCGAGGCCCCGGGATGGGAGGGCGCCGCTAGGGT	C	70.6	0/1 | 1,2	intergenic	POM121L8P,RIMBP3B
22	47616402	62		TGTACATATGGGCATGCACACATACACATCCAGGTACACAGGCACACACATGCAAAACACCG	T	367	1/1 | 0,9	intergenic	TBC1D22A,gene-MIR3201
Y	58985791	62		CCGAGGTGATGTAACTCTTGTCTAGGCTCTGCCTGCTGGAGACATTGTGACATATCTCTGCA	C	218.6	0/1 | 51,9	intergenic	NONE,SPRY3-2
HSCHRUN_RANDOM_CTG11	45590	62		TTTGACTTGTTTTATTGTAAAACAAGGCTAATATACAGTATGTGAAAGTTTCCATAAAATTC	T	1897.6	0/1 | 161,58	intergenic	NONE,gene-MIR6724-1
1	64704801	61	61	AAGAAGAAGAAGAAGAAGAAGAAGAAGAAGAAGAAGAAGAAAGAAGAAGAAGAAGAAGAAG	A	488.6	0/1 | 5,13	intronic	UBE2U
1	216085797	61	61	ATATATATATATATATATATACGTATATATATATATGTGTATATATATATATATATACGTG	A	185.6	0/1 | 4,5	intronic	USH2A
2	35678844	61		TATATATTATATATAATATATATTATATATAATATATTATATATAATATATATTATATATA	T	259.97	1/1 | 0,6	intergenic	MYADML,gene-MIR548AD
2	37259032	61		GCTAGGAATTTAAGCTATACCTAAAACCCTCCAAAAAGGCAGAAAGATAGCAGAAGACCAC	G	317.6	0/1 | 16,10	intronic	HEATR5B
2	43359735	61		AGGTGAGGTGGGGCGAGGTGGGGTGAGGTGGGGCGAGGTGGGGTGAGGTGGGGCGAGGTGG	A	888.99	1/1 | 1,21	intergenic	gene-TRI-TAT2-1,ZFP36L2
2	70838531	61		CCACCTCTGTAACGATGCTGCCACCTCTGTAACGATGCTGCCACCTCTGTAACGATGCTGT	C	163.6	0/1 | 39,7	intergenic	TGFA,ADD2
2	140097250	61		GGGGAGAGAGAGAGAGAAGAGAGGAGAGAAGGGAGAGGAGAGAGAGGAGAGAGAGGAGAGA	G	33.6	0/1 | 10,2	intergenic	YY1P2,LRP1B
2	228058709	61		AGGAGAAAGAGAAGGGAAGGAAGGAGAGAAGAAGGAAGGAAGGGGAGAGAAAGAGAAGGAG	A	138.6	0/1 | 8,6	intronic	COL4A3
3	59792391	61		TATATATGTGTATATATATGTATATACATATGTATATATGTGTATATACATATGTATATAC	T	382.01	1/1 | 0,9	intronic	FHIT
3	76063636	61		ATGCGTGTAATCCCAGAAGTAATATGTATAAAAGCAATTGGTGACTGGGCACGATGGCTTG	A	379.64	1/1 | 0,11	intronic	ROBO2
3	151086465	61		GTCATTTCATTTTATTTCATTTCATTTCATTTCATTTCATTTCATTTCATTTCATTTCATT	G	449.61	0/1 | 3,12	intronic	MED12L,P2RY12
4	8291640	61		GCCCTCCTTGGGTGCAGGGAGGATGGGCTGACCCTCCCCAGTTCACGGCCTCACCTGTGCA	G	36.6	0/1 | 15,2	intronic	HTRA3
4	118182647	61		ATCCATACATACACAGAAGTATGTATGGAATACATATGAATACATATGTATTCATATGTAT	A	72.6	0/1 | 16,3	intergenic	TRAM1L1,NDST3
4	139056342	61		CATATATAACATGTTATATATAACAACATGTTATATATAACATATATATGCTATATATGTT	C	177.92	1/1 | 0,4	intergenic	PCDH18,SLC7A11
4	165380053	61		GTGAAGTCCAGGATGACTTGTTGAATGGCTTTGACCAAAATGCTGATAATCATGTGGTCAA	*,G	329.01	1/2 | 0,9,11	intergenic	MARCHF1,SMIM31
5	3324421	61		TTGGTGTGTGGGGTGTGGCGTGTGGTATGAGTTGTGTGGTATCTGTGGTGTGTGATGCACG	T	223.6	0/1 | 9,6	intergenic	C5orf38,IRX1
5	26186255	61		TGAGTTCTCTCAGTTTTTATTGATTATTATTTTCATTATTTCAGCAAAAAGGAATGTAGTA	T	286.6	0/1 | 38,10	intergenic	CDH10,CDH9
5	35841918	61		CATGCTAGATATATATAGATATATATCTAGAATGCTAGATATATATAGATATATATCTAGA	C	393.01	1/1 | 0,10	intergenic	SPEF2,IL7R
5	38134499	61		AGAAGAAGAAGAAGAAGAAGAAGAAGAAGAAGAACAAGAAGAAGAAGAAGAAGAAGAGGAG	*,A	482.68	1/2 | 0,8,12	intergenic	GDNF,EGFLAM
5	176286754	61		GCATAGCTGCTAGAATGTCCTTGCTAGAGGGCATAGCTGCTAGAATGTCCTTGCTAGAGGT	G	292.6	0/1 | 11,9	intronic	UNC5A
6	1827626	61		TATACACACGTTTTGGAAAACCTGTATATACACACGTTTTGGAAAACCTGTATATACACAC	T	795.03	1/1 | 0,18	intronic	GMDS
6	21965534	61		CTCCCCTCCTCCTTCTTCCCCTCCTCCTTCTTCCCCTCCTCCTTCTTCCCCTCCTCCTTCT	C	113.6	0/1 | 2,3	intergenic	SOX4,PRL
6	56898487	61		TTGTTGTCCTGTTTTTATTTCTCTGTGTTGTTTTTTTCTTATTTCTTAGAGGAGCAAAAAG	T	1459.03	1/1 | 0,33	intergenic	BEND6,KIAA1586
6	149019981	61		GACTGGCGGGGCCGGCAGGCCACTCCGAGTGGGGGGCCCTCCGAGCCCACGCCCACCCGGA	G	571.6	0/1 | 15,15	intergenic	SASH1,UST
6	158509037	61		ATTTTAACAGTTTATTCCCCTGCTTTGGAATTTTTTTTTTTTTTTTTTTTTTTTTTTTTTT	A	354.6	0/1 | 5,9	intronic	SYNJ2
6	170486142	61		CTCTCTTCGGGGTTGTTATAGCCTGTTTGGGGTTGTTCCTCTCTGTTCGATGTTGTTCCTA	C	125.6	0/1 | 9,4	intergenic	ERMARD,DLL1
7	2048410	61		GGGGAAGGAACACGGCTCCATCCCAAACAGCCTCAGACGCAGACACGCAGGAAGCTCAGGT	G	735.03	1/1 | 0,17	intronic	MAD1L1
7	2264850	61		GCCTGGCAGGTACCGTGCACAGCCCCCTTGCTCCCAGGGACTGGGATCTGATTTCTTAAGA	G	321.6	0/1 | 19,11	intronic	MAD1L1
7	79359575	61		TTTAAATATTTAAGAAAATATTTAAATATTTAAGAAAATACTTAAATATTTAAGAAAATAC	T	213.91	1/1 | 0,5	intergenic	MAGI2,GNAI1
7	158852412	61		CACCACCCTCACCTCACCTAACCACCACTCTCAACTTATCTAACCCGTACTCACTTCAACT	C	509.6	0/1 | 10,13	intronic	VIPR2
8	145505306	61		AATACCAGGTCTTCGGCCTTCCCTCAGTTTAATACCAGGTCTTTGGCCTTCTCTCACTTTC	A	220.6	0/1 | 12,8	intergenic	BOP1,HSF1
8	145842754	61		GCCAGGAGACCTGAGCACCCAGCACCGCAAACCAGGAGACCTGAGCACCCAGCGCCACAAA	G	229.6	0/1 | 23,8	intronic	ARHGAP39
9	27420861	61		GTGCAGCAAAATCTCACAAATCACCACTAAAGAACTTACTCATGTAACCAAATACCACCTA	G	568.6	0/1 | 18,15	intronic	MOB3B
9	36341804	61		TATATATATATATATATATATATATATATATATATATATATATATATATATATATATATAA	T	691.03	1/1 | 0,16	intronic	RNF38
9	137416616	61		CCATCCCCTCCCATCCCCTGGGATCCAGTCCACATGTGAATTTCCTAATTGTTCATCTGAT	C	47.6	0/1 | 10,2	intergenic	RXRA,COL5A1
10	5545904	61		GCACACCACACACCTCCCCTACACACCACACACCTCCCCTGCACACCGCGCACCTCCCCTA	G,GCACACCACACACCTCCCCTGCACACCGCGCACCTCCCCTA	381.02	1/2 | 0,5,5	intergenic	CALML5,CALML3
11	33659950	61		TTTATTCTCTAAAATAAATAAAAAAAAAAAAAATAAATAAATAAATAAATAAATAAAATAC	T	1247.03	1/1 | 0,28	intronic	KIAA1549L
11	37121340	61		TTCTTCCTTCCTTCCTTCCTTCCTTCCTTCCTTCCTTCCTTCTTCCTTCCTTCCTTCCTTC	T	549.02	1/1 | 0,13	intergenic	IFTAP,NONE
11	64268439	61		GCCGGCTGGGCCTGCTTGTGGGTAAGGGAGAGAGGACAGAAGCCTGTGCTGCTCAGGAGCC	G	800.03	1/1 | 0,18	intergenic	RPS6KA4,SLC22A11
12	26303497	61		TGAAAAGCATTTTAAAATTTTTTGTGCAAATCCTTGTACATTTTTAATTTGGGGAGTCATC	T	476.6	0/1 | 21,13	intergenic	BHLHE41,SSPN
14	70798477	61		CTAGCAATTCCTTTTTGTACATGTACAGGAGAAAAGCATACAAGAATGGGAATGTTCAGGA	C	1340.03	1/1 | 0,30	intronic	COX16,SYNJ2BP-COX16
14	103598320	61		AGAGGGGCCGCCTGGGGCTGGGAGGGGCCGCCTGGGGCTGGGAGGGGCCGCCTGGGGCTGG	A	982.03	1/1 | 0,22	intronic	TNFAIP2
14	106102159	61		CGCGTGGCCCCCATGTGTGGCAGGCATCGTCGCGTGGCCCCCATGTGTGGCAGGCATCGTT	C	555.03	1/1 | 0,13	intergenic	IGHG4,gene-MIR8071-2
14	106986861	61		CCCCCTGGTGTCCTGAGCACCCCCCTAGGTTTCCTGAGCCACCCCTGGTGGCTCTGAATGT	C	788.03	1/1 | 0,18	downstream	IGHVIII-47-1
15	82012797	61		TATATGCTATATATATATATATATTAACATATAACATATGTGTTAATATATGCTATATATA	T	332.6	0/1 | 7,9	intergenic	TMC3,MEX3B
16	7617595	61		CTATATATATATCCCTTTATATGGCCCTATATATATATATATATCCCTATATATGGCCCTA	C	130.6	0/1 | 8,5	intronic	RBFOX1
16	21318892	61		CATATATGTGTATATATGTGTGTATATATACATATATGTGTATATATATACGTATATATAT	C	173.03	0/1 | 9,4	intergenic	CRYM,SNX29P1
17	21233780	61		GGCCCTGGAGGACACTGGACAAGGGAGTTTCTCCCCTGAGAAGCATCAGGGCCTGATGAAA	G	783.6	0/1 | 58,23	intergenic	MAP2K3,KCNJ12
17	40587764	61		TGTATTGTATTGTATTGTATTGTATTGTATTGTATTGTATTGTATTGTATTGTATTGTATG	T	1262.03	1/1 | 0,29	intergenic	CAVIN1,ATP6V0A1
17	68086815	61		CCGCTAACCCACTCACAATACGGCTAACCCACTCACAATACCGCTAACCCACTCACAATAT	C	277.6	0/1 | 21,9	intronic	KCNJ16
17	79093447	61		AGTCACGGGCCCAGGCCCCGCCTCCCATCATGTCACGGGCCCAGGCCCCGCCTCCCATGAT	A	152.6	0/1 | 27,6	intronic	AATK
18	51387788	61		GGGAGGGAGGGAGGAAGGAGGGAGGGAGGGAGGAAGAAGGGAGGGAGGGAGGAAGGAGGGA	G	166.1	1/1 | 0,4	intergenic	DCC,MBD2
18	53765648	61		TATCTATCTATCTATCTATCATCTATCTATCTATCTATCTATCATCATCTATCTATCTATC	T	346.02	1/1 | 0,9	intergenic	TCF4,TXNL1
18	66430921	61		AACAAATATTCCTCAATACAGACAAATATTCCTCAATACAGACAAATATTCCTCAATACAG	A	214.6	0/1 | 8,6	intronic	CCDC102B
18	77625834	61		GTATGCTGAGAGGACTGTGTGCTGAGAGGTCTGTGGGCTGAAGTCTGGGTGCTGAGAAGTC	G	101.6	0/1 | 6,3	intronic	KCNG2
19	56361302	61		CGCGGTGTAATTTCCGAGACTGCGGTGTAATTTCCGTAGCTGCGGTGTAATTTCCGAGACT	C	55.6	0/1 | 7,2	intronic	NLRP4
19	58769763	61		TGAGGGCACCAGGTGTGAGGGTGCTGGTTGCGAGGGCACCAGGTGTGAGGGTGCTGGGTGC	T	303.01	1/1 | 0,8	intronic	ZNF544
21	25083440	61		TATAAAATAAAATAAAATAAAATAAAATAAAATAAAATAAAATAAAATACAATAAAATAAA	T	406.02	1/1 | 0,9	intergenic	gene-MIR6130,gene-MIR155
21	45603585	61		GTCTCACCAGCTCCTGTTCCATCCCCAGCTATTTCATCTATTTCATCTATTTCATCTGACA	G	81.6	0/1 | 14,3	intergenic	GATD3A,ICOSLG
22	23032106	61		CCTCCTCTCCTCTCCTCTCCTCTCCTCTCCTCTCCTCTCCTCTCCTCTCCTCTCCTCTCCT	C	934.03	1/1 | 0,21	intergenic	IGLV3-25,IGLV3-24
X	482977	61		TTCTTTCTTTCTTTCTCTTTCTTTCTTTTCTTTCTTTCTCTTTCTTTCTTTTCTTTCTTTC	T	64.6	0/1 | 18,3	intergenic	PPP2R3B,SHOX
X	2221813	61		AATGGATGGATGGATGGATGGGTGGGTGGGTGGGTGGATGGGTGGGTGGATGGGTGGGTGG	A	107.6	0/1 | 1,3	intronic	DHRSX
X	116610705	61		CATATATATATGCATATATATATATATATATATATATATATATATATATATATATATATAT	C	346	1/1 | 0,8	intergenic	CT83,KLHL13
X	125214800	61		GTATATGTACGTATATATACGTATGTGCGTATATATGTACGTATATATACGTATGTGCGTA	G	78.28	1/1 | 0,2	intergenic	TEX13C,DCAF12L2
Y	58972126	61		GCATTCCATTCGAGTTCATTCCATTCGAGTTCCTTCCATTCGAGTTCATTCCATTCGAGTT	G	764.6	0/1 | 80,28	intergenic	NONE,SPRY3-2
HSCHR17_RANDOM_CTG3	169881	61		CACTGCTATGATTATCTTAATACATGTCCCTCACAAAGGATTCCAGAACATTCCTACGAGG	C	1071.6	0/1 | 165,38	intergenic	MGC70870,NONE
2	7075772	60		TGGCCTCTCACCTTGTGAGCTCATTTGGCTTCCAGTGTTAATGGTAACAGCATGTAGATG	T	355.6	0/1 | 20,13	intronic	RNF144A
2	151106265	60		AAGAGAAGAGAAGAGAAGAGAAGAGAAGAGAAGAGAAGAGAAGAGAAGAGAAGAGAAGAG	A,*	736.01	1/2 | 0,20,15	intergenic	MMADHC,RND3
2	240016081	60		CGCCCAGGCCAGGTCCATATCATCAGCTCGTAGAAGCCAGCACAGCCCAGTGATTCATAT	C	261.6	0/1 | 29,9	intronic	HDAC4
3	1629482	60		CTATAAGTACAATATAGGTACAATCCCTGTTGTACCTATAAGTACAATATACGTACAGTA	C	437.02	1/1 | 0,10	intergenic	CNTN6,CNTN4
4	148362894	60		GGATAATTCAATACAGAAATAAGGAAAGATAAGACATAGATGGTGAAAAGCAGCACCGTA	G	811.03	1/1 | 0,20	intergenic	gene-MIR548G,EDNRA
5	10682344	60		TAAGCCGAAGGCCAGCAGCAACCAGCCTCCCTGCAGGAAGCATGGGGTTTGTATGTGAGG	T	290.6	0/1 | 13,8	intronic	DAP
6	153408248	60		TCTCTACTAAAAATACAAAAATTAGCTGGGCGTGGTGGTGCACGCTTGTAATCCCAGCTA	T	1477.03	1/1 | 0,33	intronic	RGS17
7	156135191	60		TAATCCTCCTTGTCTACCTGGAGAAAGGAGAGGGCTTTGGTCTATGTTGCTGAGCTTGCG	T	267.6	0/1 | 13,10	intergenic	SHH,RNF32
7	156135213	60		GAAAGGAGAGGGCTTTGGTCTATGTTGCTGAGCTTGCGAATCCTCCTTGTCTACCTGGAA	*,G	361.84	1/2 | 0,10,12	intergenic	SHH,RNF32
8	1836282	60		TAGTGGGGTGAGGGTTTGCGAGGAGACACTTAGTGGGGCGAGGGTTGCGAGGAGACAGTG	T	156.6	0/1 | 2,4	intronic	ARHGEF10
8	35129218	60		TATACATATATATTTATACATGTATACATGTATACATATATATTTATACATGTATACATG	T	104.6	0/1 | 9,4	intronic	UNC5D
8	101111075	60		TTATTTTATTATTTTATTTATTTTATTTTATTTTATTTTATTTTATTTTATTTTATTTTA	T	417.6	0/1 | 17,12	intronic	RGS22
9	140039980	60		AGTGTCCCCAGGGTGGTAGGGACGGGGTGGGAGACACGAGGGGGTCCCAGGGTCTAGAAC	A	371.01	1/1 | 0,9	intronic	GRIN1
10	3721546	60		ACACCTTACACCCCAATGTGCACCGTTACACACCTTACACCCCAAATGTGCACCATTATC	A	479.02	1/1 | 0,11	intergenic	PITRM1,KLF6
10	33097530	60		AGGCCCAAGGATTAGCCTGCCTGGACTCACTAATCCTGATGCTCACATATATCACCTAGG	A	317.6	0/1 | 12,9	intronic	CCDC7
10	133572775	60		GGGATCTTCATACATGCTCTCTATCATGCATCTCTACCCTTGAGTATGACACATGCTGCA	G	273.6	0/1 | 19,8	intergenic	TCERG1L,PPP2R2D
11	123552540	60		AGGGAGGGAGGGAAGAAAGAAGGAAGGAAGAAAGGAAGGAAGGAAGGAGGGAAGGAAGGG	A	288.03	0/1 | 4,6	intergenic	SCN3B,ZNF202
12	71528996	60		GAGGAGGAAGAAGAAGGAGGAGGAGGAGGAGGAGGAGGAGGTAAGAAGAGGAGGAGGAGA	G	517.03	1/1 | 0,13	intronic	TSPAN8
12	130742772	60		TGGCACAGTGGTAGTTCACTGAGACAGGGTCTTGCTCTGTTGCCCAGGCTGGAGTGCAGA	T	747.03	1/1 | 0,26	intergenic	FZD10,PIWIL1
13	63631804	60		CTGGTAATAGCCTATGTAGAATAAGATTCTTGTGATTAGTACTCACATGAGATATTTCTG	C	1212.6	0/1 | 44,33	intergenic	PCDH20,OR7E156P
13	68132436	60		AGAAAAAGATTAAGAGAATCAGGATTCATTAAAAAGAAGGTAATGTAGCAAAATTTATCT	A	490.6	0/1 | 16,13	intergenic	PCDH9,NONE
13	89582663	60		GTGTATATATATATATATATATATATATATATATATATATATACAGTACTAAATGTAGTA	G	214.6	0/1 | 2,6	intergenic	SLITRK5,gene-MIR622
15	25126673	60		CGAGAGAGAGAGAGAGAGAGAGAGAGAGAGGGAGGGAGGGAGGGAGGGAGGGAGGGAGGG	C	673.6	0/1 | 11,17	intronic	SNRPN
15	56785305	60		GCACAGTTTGAACCCTACATAAAATAGAGTGGGGGCCAGGACTGCAGCAGGTAGAGTAAA	G	508.6	0/1 | 10,13	intergenic	MNS1,ZNF280D
15	101641129	60		TGACACAGGCTCCAGGGCAATGGTGACCCTCACGGCCTCACCTCACCAGGGAAGCTGTCA	T	221.6	0/1 | 9,6	intergenic	LRRK1,CHSY1
16	23809467	60		GAGACTAGCCTGACCAACATGGTGAAACCCTGTCTCTATTAAAAATACAAAAAATTGGTA	G	1771.03	1/1 | 0,40	intergenic	CHP2,PRKCB
16	31063939	60		TTTCCTTCCTTCCTCCCTCCCTCCCTCCCTCCCTCCCTCCTTCCTTCCTTCCTTCCTTCA	T	33.6	0/1 | 12,2	intergenic	STX4,ZNF668
16	31409775	60		AGTTTCTGTCAGGCTGCATGCACCACCACACCCTGCTAATTTTTTTGAGACAGAGTCTTG	A	74.6	0/1 | 29,5	intronic	ITGAD
16	49499433	60		TCCCCAGCTCTTAGCTCCATTTTACGTGCAATTACTGGAAGAGCCCACATCGGCCAGGAG	T	371.6	0/1 | 14,10	intergenic	C16orf78,ZNF423
16	73383537	60		CTCCCTCCCTCTCTCCCTCCTTCCCTCTCTCCCTCCTTCCCTCTCTCCCTCTCCCTTCCT	C	167	1/1 | 0,4	intronic	ZFHX3
17	2917426	60		AGCGTGTGGCTGCCAGCACAGACCTGGATGGTCTAGCCTAGGACACACGTTGGCTATAGG	A	1508.03	1/1 | 0,35	intronic	RAP1GAP2
18	76831370	60		GCATATTTCCCCTTTTTCTATTGTTCTTCCTTTTTTTTTTTTTTGAGACAGGGTCTCACT	G	527.6	0/1 | 4,13	intronic	ATP9B
19	29881469	60		AGAAAGAGAAAGAGAGGAAGGAAGGAAGGAAGGAAGGAAGGAAGGAAGGAAGGAAGGAAG	A	91.6	0/1 | 9,3	intergenic	UQCRFS1,VSTM2B
21	44260095	60		GGATGGGAGGGGCTGGGCAGGAGGAGGGTTCCCGGGCCGCCTCAAGCCCCCAGGGGGGCA	G	180.6	0/1 | 9,5	intergenic	PDE9A,WDR4
22	39202284	60		CTCTCCCTCTCCCCCTCCCCCTCCCCCTCCCCCTCCCCCTCCCTCTCCCTCTCCCCACGG	C	59.6	0/1 | 6,2	intergenic	DNAL4,NPTXR
X	146380849	60		GTTGTGTGTTACCTGAACTTCTCTCCATCTCCACCACTACCATTCTCATTCAAGGAGATA	G	96.1	1/1 | 0,3	intergenic	gene-MIR514A3,FMR1
1	3084819	59	59	CGCCTCTGTGGCATCGCCCCCACTCCTGCCATCCTCCCGCCCCACCCCTGCCTCCCAGT	C	35.44	1/1 | 0,1	intronic	PRDM16
1	13141990	59	59	GGAATTCCTTGTTAGGAAGTGTGTTTAAAGTTAATATGATAAATATGAATAGCTTTTGT	G	213.91	1/1 | 0,5	intergenic	PRAMEF18,PRAMEF34P
1	20913605	59	59	GGAGTCAAGGAGTCCTGAAGGCCGGTCCCAGGCCTGGGCAGGGCTGGGTGGGGCAGACT	G	189.6	0/1 | 19,6	upstream	CDA
1	147856233	59	59	TAGGTCAGTGGTGAGGCACAGGCAGGACAGGGCAACTCGTTCTGACATGTTTTGCCCTG	T	202.6	0/1 | 14,6	intergenic	gene-MIR5087,gene-MIR6077
1	168998206	59	59	GAAAGAAAGAAAGAAAGAAAGAAAGAAAGAAAGAAAGAAAGAAAGAAAGAAAGAAAGAA	G	47.6	0/1 | 10,2	intergenic	DPT,ATP1B1
2	10152297	59		ACAGGCGTGCGTATGGGCGGGTCAGGTGGGCAGGCGTGCGTATGAGCGGGTCAGGTGGG	A	97.49	1/1 | 0,3	intergenic	GRHL1,KLF11
2	15879036	59		TCTTTTTTTTTTTTTTTTTTTTTTTTTAGACTGAGTCTCACTCTGTCACCCAGGCTGGA	T	950.6	0/1 | 17,24	intergenic	DDX1,MYCN
2	212182604	59		TATATATATACACGTATATATATGTATATGAATATATATACACGTATATATGTATATGA	T	274.6	0/1 | 2,7	intergenic	CPS1,ERBB4
2	242146553	59		GCTGACAGGTGGACAGGAGTGCTCCCAGGCTGACACAGGTGGTCAGGAGTGCTCCCAGT	G	216.95	1/1 | 1,6	intronic	ANO7
3	31856630	59		AGAGAGATGCCCTGCCAGCCCCTGGCTTGCTCTTCCCGCCCTGAGACAACATGAACACC	A	487.02	1/1 | 0,11	intronic	OSBPL10
3	133849758	59		ATGAAGAATGCCTTTGATTGGCTCATCATTAGACTGGACATGGCTGAGGAAAAAATCAG	A	364.6	0/1 | 17,10	intergenic	SLCO2A1,RYK
3	139425868	59		GAGAGAGGACGCAGACAAGAGTTTTGGGAAGATTTCTGACATCTGTGAGGGGAAGGCTT	G	664.6	0/1 | 11,18	intergenic	NMNAT3,CLSTN2
3	177896496	59		TTAACACATAACAGAAAAATAAATACTGCATGATCTCACTTGTAAGTGGGAGCTAAACA	T	662.03	1/1 | 0,15	intergenic	TBL1XR1,KCNMB2
4	5145501	59		ATCTTAGCAAAGCTTCCCCTTACTTCTGTCCCTGACCTTCCATCATTCATGCTGGCTTC	A	481.6	0/1 | 18,13	intronic	STK32B
4	113348511	59		GTTTGATATAAAACATGTATTTTTAAAAATAGTATTTTTAAAAATAGTATTTTTAAAAA	G	500.6	0/1 | 13,13	intronic	ALPK1
4	175263508	59		AAGGAAGGAAGGAAGGGAGGGAGGGAGGGAGGGAGGGAGGGAGGGAGGGAGGGAGGGAG	A	64.6	0/1 | 2,2	intergenic	CEP44,gene-MIR4276
6	33128973	59		AGCATCTGACCAAACGTGACCTTTGGGAAAGTCCTCTTGCTGTTCGGGGGGCGACCTCT	A	523.6	0/1 | 20,14	downstream	COL11A2
6	43262044	59		TCATTACTACCATCACCACATCACCACCACCATCATTACTACCATCACATCACCACCAC	T	111.6	0/1 | 11,4	intergenic	TTBK1,SLC22A7
6	57667887	59		GTATATATATACATACATATATACATACGTATATACATATATACACACACATATACATA	G	201.92	1/1 | 0,5	intergenic	PRIM2,gene-TRI-AAT1-1
6	65914868	59		CTAGAAGAATATATTTATATATTCTAGAAGAATATATTTATATATTCTAGAAGAATATA	C	407.6	0/1 | 5,12	intronic	EYS
6	132223620	59		CCCCAACCCCTTCTCTCCTTGTCCCTACCCCTTCTCTGCTTTTCTGGGGGACAGGGCAA	C	406.6	0/1 | 16,11	intergenic	ENPP1,CCN2
7	33905213	59		ACATACAATGTATGCATACATTGTATGCAGCATACAATGTATGCATACATTGTATGCAG	A	231.6	0/1 | 5,6	intergenic	BBS9,BMPER
7	51081675	59		AGGCTCTGGCGCTTGGTTAGCTCTGAGGTCAGTGTAAGGAAGAGGGGAACAGGTCAGAG	A	207.6	0/1 | 13,6	intergenic	GRB10,COBL
7	124989445	59		CATATATATGTGTATATATATATATGTGTATATATATATGTGTATATATATATATGTGT	C,CATATATATGTGTATATATATATGTGTATATATATATATGTGT	437.02	1/2 | 0,9,2	intergenic	POT1,GRM8
7	157318380	59		CTGTCGCAGGGAAAAGAGGGCCGTGTGTACTGTCGGAGGGAAAAGAGGGCCGTGTGCAG	C	251.6	0/1 | 8,7	intergenic	DNAJB6,PTPRN2
7	157980871	59		CGCCCCGCGATGGGGAAGGCCGCCACGCTCGCCGCCTGATGGGGAAGGCCGCCACGCTT	C	75.8	1/1 | 0,2	intronic	PTPRN2
8	133758676	59		TATATATATACATATACATATACATATATATATACATATATATATACATATATATATAC	T	526.02	1/1 | 0,12	intronic	TMEM71
9	83917699	59		AATCCTATTCACACTATTGCAAAAGACAGAGAAAGAAGGAATCCTCCCTAAATTATTAT	A	571.6	0/1 | 14,15	intergenic	TLE4,TLE1
10	803470	59		CGGGGACCTGCCCAATATCTGGAGTGTGGTGGGGACCTGCCCAATATCTGGAGTGTGGT	C	339.27	1/1 | 1,11	intergenic	DIP2C,LARP4B
10	14750899	59		CATTAGGGAATTGCAGATTAAAACAATGGAAAATTAGCATATGAAAAGATGCTCAATAT	C,*	527	1/2 | 0,18,7	intronic	FAM107B
10	57223703	59		AAGAAAGAAAGAAAGAAAGAAAGAAAGAAAGAGAAAGAAAGAAAGAAAGAGAAAGAAAG	A	358.62	0/1 | 1,9	intronic	PCDH15
10	89561240	59		GATGTTATTAGTATGTGTCCTAAAATTATGAGAAACTCCTATAATTCTGATATGACTTA	G	629.03	1/1 | 0,14	intronic	ATAD1
10	120602809	59		AGGACAACTTGCATAGCAGAGAGGAGCTACCCTCTCTGCTAGGAGCTGAACACTGGTTG	A	122.6	0/1 | 14,4	intergenic	CACUL1,NANOS1
10	132582877	59		AGAGACCACAGCTCTGGGCCTGTGCGCACCTTGCACGTTGGTGGGTGATTGCGGATGAG	A	70.6	0/1 | 11,4	intergenic	GLRX3,gene-MIR378C
13	112290358	59		GTCATTGATACTGATGTGCAACTTCTCAGGAGGGAGGGTTTTGGGTGGGGAGGGGGAAA	G	71.6	0/1 | 2,2	intergenic	TEX29,SOX1
13	114000316	59		AGAGGACCTCTGCGGCTGAGCAGACCTGGGAAGACATCTGTGGCCGAGAGCAGACCCGG	A	431.03	1/1 | 0,12	intronic	GRTP1
14	83292121	59		AAATATATATTCATTTATATATTCAAAAATGAATATATACTCATATATATTCAAAAATG	A	241.91	1/1 | 0,6	intergenic	SEL1L,NONE
15	78924537	59		TTCTTTCTTTCTTTCTTTCTCTTTCTCTCTCTCTCTCTCTCTCTCTCTCTCTCTCTCTC	T	332.6	0/1 | 5,9	intronic	CHRNB4
16	88034774	59		ATCTCCATGCACGCACGTGTGCGGCTGTACTTACCTGTCCTTCCAGACACCCAGACACG	A	53.6	0/1 | 4,3	intronic	BANP
17	796975	59		CCCCTGGAAGCCAGAGGAAGCATCTCAACTCCCTGGAAGCCAGAGGAAGCATCTCAACT	C	73.49	1/1 | 0,2	intronic	NXN
17	37637907	59		CTCTCTCTCTCTCTCTCTCTCTCTCTCTCTCTCTCTCTCTCTCTCTCTCTCTCTCTCTT	C	1075.03	1/1 | 0,26	intronic	CDK12
17	50182513	59		GCTCCCAGATGATTCCTACATGCATTAAAGCTTCAAAACCCACTGGCTTCCTATTAAAC	G	1233.6	0/1 | 20,31	intronic	CA10
17	70480919	59		GAAAGAAAGGAAAGAAAGAAAGAAAGAAAGAAAGAAAGAAAGAAAGAAAGAAAGAAAGA	G	296.6	0/1 | 11,8	intergenic	SOX9,SLC39A11
17	80039760	59		CGGGGTGGGGAGTGGCCACTGGGAGAGGGTGGGGTGGGCAGGGCTGCGGGGAGAAGGTG	C	156.6	0/1 | 14,5	intronic	FASN
18	18519193	59		GCTTCTGTGTAGATTTTACATGAAGATATTCCCGTTTCCAATGCCATCCTTAAAGCCAT	G	54548.6	0/1 | 278,1319	intergenic	NONE,ROCK1
18	37067014	59		CAATGAACAAAGGGAAAACTATTTTTTGAAGGAGTGCCTTTTTAAATAATATAAGAAAA	C	462.6	0/1 | 8,12	intergenic	gene-MIR4318,gene-MIR924
18	42124201	59		TTAATATATTATATATAATAATGTTATATATAATATATTATATATAATAATGTTATATA	T	79.7	1/1 | 0,2	intergenic	SYT4,SETBP1
19	398537	59		TGACCCTCACCGCGTGCAGACGACACGTGTGACCCTCACCGCGTGCAGACGACACGTGA	T	704.03	1/1 | 0,16	intergenic	THEG,C2CD4C
19	4672419	59		ATATATATTCATATATTCACATATATACTTATATATATTCATATATTCATATATATACT	A	91.6	0/1 | 7,3	intergenic	MYDGF,DPP9
19	5076715	59		CTCTCGTTGACCGAGTGACGAGGGCGGCCACCCTGTGTCCTTTCCCCAGGGTCGTGTTG	C	82.6	0/1 | 13,4	intronic	KDM4B
20	17061952	59		TTTATTTTATTTTATTTTATTTTATTTTATTTTATTTTATTTTATTTTATTTTATTTTA	*,T	529.01	1/2 | 0,20,14	intergenic	OTOR,PCSK2
20	24662703	59		CGGGGTCCACCCAGGAAACTGTGAAGTACCTCTGTGGCCTTTGTGAATTACCACAGTCA	C,CCTTTGTGAATTACCACAGTCAGGGGTCCACCCAGGAAACTGTGAAGTACCTCTGTGGCCTTTGTGAATTACCACAGTCA	1705.02	1/2 | 0,18,25	intergenic	SYNDIG1,CST7
22	18716683	59		ATATAATTTATGCTATATATTATATATTCTATATAATTTATGATATATATTATATATTC	A	121.8	1/1 | 0,3	intergenic	USP18,GGT3P
22	29516394	59		GGTGATGAAGGAAACAGGGAGGAGGGAGAGGTGATGATGGAAACAGGGAGGAGGGAGAC	G	569.02	1/1 | 1,13	intronic	KREMEN1
22	43292348	59		GTCACTCTTTCTTACTGCTAAGTAGTATTCGATTGTGTAGTTATGCCACTATCAGAAGT	G	413.02	1/1 | 0,11	intronic	PACSIN2
X	448333	59		CCTTGTCTGTGGTCTCAGCTACTCAGGGAGGCAGAGGTTGCAGTGAGCTGTGGTCTCAG	C	284.6	0/1 | 17,8	intergenic	PPP2R3B,SHOX
X	1944025	59		TTCAGCATGAGACCCAAACACGCTCACCCAGCCCCACCCCTAACACTGGGAACAAGATA	T	193.6	0/1 | 15,6	intergenic	ASMT,DHRSX
X	4153559	59		GCGAATACCATTATTTTGTTCCTTCTTATGACTGAGTAGTATTCCATTATATATATATA	G	395.02	1/1 | 0,10	intergenic	FAM239B,NLGN4X
Y	13828479	59		ATGGAATGGAATCGCTTCAAATGGAACCGAGTGGAATGATATGGAATGGAATGGAAAGG	A	478.6	0/1 | 20,13	intergenic	NONE,GYG2P1
HSCHRUN_RANDOM_CTG21	4871	59		CAACCTTGTGACTTTGCATGGTTCCGCCCCCATAGCTGCTCTCATGGGCTGGCATTGTG	C	524.6	0/1 | 18,18	intergenic	NONE,DUX4
1	873604	58	58	GCCTGGCCTGGGCCTCCCCTCTGCCACCTGCTGGGCTGTGTTTGGGGCTGAAGCTGGA	G	208.6	0/1 | 12,6	intronic	SAMD11
2	8043661	58		GAGTCCCCCATCTCACAAAGTCCTCCATCTCCTCACAGGGTCCTCCATCTCCTCACAC	G	51.6	0/1 | 9,2	intergenic	RNF144A,ID2
2	19093129	58		GGTGAGGGGGGTGGGTGCTGAGTGAGGGGAAGGATGAGGTGTGTATGTGTGTGTGTTT	G	58.6	0/1 | 6,2	intergenic	NT5C1B-RDH14,gene-MIR4757
2	40480223	58		AATGTATATAGTATATATACATATATACGTGTATACATATATACACGTATATATGTAT	A	106.6	0/1 | 4,3	intronic	SLC8A1
2	173148039	58		CATAATTAATGAGGGTGTTATTTCAGGAACAATGATAGGGATTGTGAATAGTCAAGAT	C	1474.03	1/1 | 0,33	intergenic	DLX2,ITGA6
2	235453327	58		AAGGAAGGAAGGAAGGAAGGAAGGAAGGAAGGGAAGGGAAGGAGAGAGGGAGAGAGGG	A	187.38	1/1 | 0,4	intergenic	ARL4C,SH3BP4
3	36440032	58		AGGTAAAGAGAAAGAGAGAGGGAAGGAAGGAAGGAAGGAAGGAAGGAAGGAAGGAAGG	A	345	1/1 | 0,8	intronic	STAC
4	137311637	58		TCTTAAACCCAGGAGGTGGAGGTGGCAGTGAGCCAAGGTCGCACCATTGAACTCCAGC	T	205.6	0/1 | 13,6	intergenic	NONE,PCDH18
4	143029543	58		CACCTCAAATATCCTCACAATCATCAAATGTGAACCTAGATAAAATACCATGTATAAA	C	457.6	0/1 | 13,12	intronic	INPP4B
4	190607246	58		ATGACATCAACAAGGAAACACAGTTAGTCCCTCTCTCTGTTACTAAAGCGAGCTCACG	A	254.6	0/1 | 14,8	intergenic	TRIML1,FRG1
6	138776598	58		CAAGGAGCCCCGCCTTCACATGCTCCCTGCAAGGAGCCCCGCCTTCACATGCTCCCTG	C	851.6	0/1 | 24,24	intronic	NHSL1
6	164034953	58		CCATAATCCCTCAGTGTTCCCATAATCCCTGAGTGTTTTCATAACCCCTTAGAGTTCA	C	626.6	0/1 | 12,17	intergenic	QKI,C6orf118
7	99031644	58		CAGCCTGGGTGACGGTACAAGACTCCATCTCAAAAAAAAAAAAAAAACAAAAAAACAA	C	467.6	0/1 | 10,12	intronic	ATP5MF-PTCD1,PTCD1
7	107487924	58		CCCTCTCCCTTTCCCTCCCCCTCCCCCTCTCCCCTCTCCCCTCTCCCCACTCCCCTCT	C	122.49	1/1 | 0,3	intergenic	SLC26A3,DLD
8	25327221	58		GATACACTTTATGAGATAAAGTGTACACTTTTCTCAGGATAAAGTATCTCCTGTACAC	G	976.03	1/1 | 0,22	intronic	CDCA2
8	76138134	58		ATTCCCGTTGTTACATCATTTTGCAAGTTCCTCAACAATAACTGAGATACACTTTTCT	A	551.6	0/1 | 22,15	intergenic	CRISPLD1,HNF4G
9	18387932	58		ATTTTGAGGCTGCATTGTTAGGTACATAAACATTCAAAATTGCTGTACCTTTCTGATG	A	573.6	0/1 | 17,15	intergenic	SH3GL2,ADAMTSL1
9	114674185	58		GATATATATATATATATATATATATATATATATATATATATATATATATATATTCAAC	G	79.28	1/1 | 0,2	intronic	UGCG
10	46279702	58		ATATATATATATATATATATATATATATATATATATACACATATATATATATATATAT	A	210.92	1/1 | 0,5	intronic	WASHC2C
10	111582664	58		TTCTATTCTAGAATAATATTCTAGCATTTACTCTATTCTAGAATATTCTAGCATTTAC	T	277.6	0/1 | 6,13	intergenic	NONE,XPNPEP1
10	132582880	58		GACCACAGCTCTGGGCCTGTGCGCACCTTGCACGTTGGTGGGTGATTGCGGATGAGGA	*,G	282.74	1/2 | 0,4,11	intergenic	GLRX3,gene-MIR378C
10	133968455	58		GTGATAATGGTTATCATGATGGTGATCATGATGGGGATGATGGTGATTATGATGATGA	G	209.6	0/1 | 17,8	intronic	JAKMIP3
11	1571870	58		TACCCACCCACCCCACTCATCCCTCTACCCATTCATCCATCTGCCCATCCATCCATCC	T	216.93	1/1 | 0,5	intergenic	MOB2,DUSP8
13	86600635	58		CCATCATATATATATATATATATATATATATATATGATGGAAATTTTGACTTTTAAAA	C	534.6	0/1 | 2,13	intergenic	SLITRK6,gene-MIR4500
13	93747947	58		GCCAAGGTATACACCCTCCTGTGATATTGTTCCTAACATCTAAAAGAAGAGATGATGA	G	690.6	0/1 | 21,19	intergenic	GPC5,GPC6
13	114774391	58		GACTGTGGGGAGGAGCAGAGCCCTGCGGTCTGGATGTTCCCCACGCACCGCGTTCCTA	G	527.03	1/1 | 0,13	intronic	RASA3
17	39340795	58		ACGGCAGCAGCTGGACATACCACAGCTGGGGTGGCAGGTGGTCTGACAGCAGAGTGGG	A	558.03	1/1 | 0,14	exonic	KRTAP4-1
17	68920213	58		TTTCTTTCTTTCTTTCTTTCTTTCTTTCTTTCTCTCTCTCTCTCTCTTTCTTTCTTTC	T	766.6	0/1 | 8,19	intergenic	KCNJ2,SOX9
17	70316495	58		CATTGCGGCTCAACGGGCGCTCTGTGGACCAGGAGTATTGGCATCACCTGGAAACTCA	C	624.6	0/1 | 28,17	intergenic	SOX9,SLC39A11
18	18519256	58		ATATCCACTTGCAGATTCTACAAAAAGAGTGTTTCAAAACTGCTCTGTAAAAAGAAAG	A	32330	1/1 | 36,991	intergenic	NONE,ROCK1
18	62056749	58		TTCCTTTCCTTTCCTTTCCTTTCCTTTCCTTTCCTTTCCTTTCCTTTCCTTTCCTTTC	T	457.6	0/1 | 13,12	intergenic	SERPINB8,CDH7
18	74069328	58		CAGAGTGGCGCACCCAGCGCAGAGTGGCGTACCCAGCGGAGAGTGGCGTACCCAGCGG	C	241.6	0/1 | 15,7	downstream	ZNF516
19	4210562	58		AGTGTCCTCTGCCTGGAATGCTCTAGCGCAGTCCTGCCTCAGGGCCTTTGCACCACCT	A	413.6	0/1 | 16,11	intronic	ANKRD24
20	24962870	58		AAAAGCTGAGCCCAGGAGAGAGGTCCCTGTTGGCTGTGATGGTTCCACTGCCATTCCG	A	887.03	1/1 | 0,24	intronic	APMAP
20	62074732	58		TCATCACCACCACCATCACCATCACCACCATCACCATCACCACCATCATCACCATCAC	T	265.6	0/1 | 3,8	intronic	KCNQ2
21	9837744	58		TACAAGCTAAGTTTTACTGAGCTTTATTAGAACAAATTATTTGAGCATTGAAGAGAAA	T	590.6	0/1 | 207,29	intergenic	gene-MIR10396A,TEKT4P2
X	1908642	58		CATATATTGTATATGTATATACATATATGTATACACATACACGTGTATATGTATACAT	C	32.6	0/1 | 1,1	intergenic	ASMT,DHRSX
X	16556048	58		TTTATATATATATGTATATATAGCATATATATATATATATATATATATATACATACAC	T	475.02	1/1 | 0,11	intergenic	MAGEB17,CTPS2
X	115032861	58		ACAATTCCTGTCCTTAAAAGGGACAGGAATTGCTCACTCCAAGAGCTCCCTGAGTGAC	A	95.6	0/1 | 8,3	intergenic	PLS3,AGTR2
Y	28810114	58		GAGTGAAGTGGATTGGAGTGGAATGGAGTGCAATGGACTGGAGTGGATTGGAATGGAT	G	382.04	0/1 | 58,14	intergenic	CDY1,NONE
Y	28812967	58		GAGTGAAGTGGATTGGAGTGGAATGGAGTGCAATGGACTGGAGTGGAGTGGAATGGAT	G	544.04	0/1 | 38,21	intergenic	CDY1,NONE
1	63910249	57	57	GATATATATATATCTCCTATTACAATATATATATATCTCCTATTACATATAGGAGAT	G	47.6	0/1 | 10,2	intronic	ITGB3BP
1	74420065	57	57	CTTCCTCCTTCCTCCCTTCCTTCCTTCCTTCCTTCCTTCCTTCCTTCCTTCCTTCCT	C	38.6	0/1 | 13,2	intergenic	NEGR1,LRRIQ3
1	99976035	57	57	TGGGAGAGGGGCAAGTACCCCTCAACCCCTTCTCCTTCACCCTTCGTGGCAAGACCC	T	243.6	0/1 | 20,9	intergenic	PLPPR4,PALMD
1	101719385	57	57	CTATATATATAAATATATATAACTATATATAAATATATATATAAATATATATAACTA	C	210.92	1/1 | 0,5	intergenic	S1PR1,OLFM3
1	119274213	57	57	ATAATATTAAATATAATTTAATATTATACTTATAATATTAAATTATATTAAATATAT	A	218.6	0/1 | 9,6	intergenic	SPAG17,TBX15
1	148360544	57	57	AGGAGGAAGGGAGGGAGGAAGGAAGGAAGGAAGGGAGGGAGGGAGGGAGGGAGGCAG	A	373.6	0/1 | 13,10	intergenic	NBPF26,NBPF15
1	150037842	57	57	TCAAAATGTTTTTTTTTTTTTTTTTTTTTTTTTTTGAGACGGAGTCTCGCTCTGTCG	T	849.03	1/1 | 0,19	upstream	VPS45
1	158851689	57	57	GGGGAGTAATTCTTATTCATGATATGAAAACTCTAATGTGTTTCTTATTCCAGAAAA	G	1052.03	1/1 | 0,24	intergenic	MNDA,PYHIN1
1	193557228	57	57	TATATATATATGTGTGTATACACACACACACATATATGTGTGTATACACACACACAC	T	101.6	0/1 | 3,3	intergenic	CDC73,NONE
1	210102708	57	57	GCTTGAACCGGAAGGTGGAGGTTGCAGTGAGGTGAGATCACGCCACTGTACTCCAGC	G	327.6	0/1 | 11,9	intergenic	UTP25,SYT14
1	216085801	57	57	ATATATATATATATATACGTATATATATATATGTGTATATATATATATATATACGTG	*,A	155.92	1/2 | 0,5,4	intronic	USH2A
1	246558906	57		GGAACCCACCATGGCTGGACAGGGAAGACGAACACACCACAGTCAGACAGGGAAGAC	G	51.6	0/1 | 6,2	intronic	SMYD3
2	582525	57		TGAGGGGCACAAGCTGCCTCGACCACCAGAACAATGCCGCCAGCGTCCAGCAGCAAC	T	386.6	0/1 | 8,10	intergenic	ALKAL2,TMEM18
2	76946622	57		CTTCCTTCCTTCCTTCCTTCTTTCTTTCTTTCTTTCTTTCTTTCTTTCTTTCTTTCT	C	1146.03	1/1 | 0,26	intergenic	GCFC2,LRRTM4
2	118790605	57		GGAAAGAAAGAAAGAAAGAAAGAAAGAAAGAAAGAAAGAAAGAAAGAAAGAAAGAAA	G	294.6	0/1 | 22,9	intergenic	CCDC93,INSIG2
2	128508263	57		TATATATATATATATATATATATATGTATGTATGCATACATATATATGTATGCATAC	T	151.6	0/1 | 3,4	intronic	WDR33
2	241045592	57		TCTGTTGATGCAGCTCCCGTGCAGGCGTGGAGCACTCCCTGTGTGAGGACGTTCCTC	T	362.6	0/1 | 4,9	intergenic	OR6B3,COPS9
3	11614782	57		GAAGGAAGGAAGAAAGAAAGAAAGAAAGAAAGAAAGAAAGAAAGAAAGAAAGAAAGA	*,G	359.01	1/2 | 2,9,12	intronic	VGLL4
3	16793203	57		ATATATATATATATATATATATATATATATATATATATATATATATATATATATATG	A	539.8	1/1 | 1,13	intergenic	DAZL,PLCL2
3	47357991	57		GTATATATATACATATATACATATATATGTATATATATACATATATACATATATACA	G	113.8	1/1 | 0,3	intronic	KLHL18
3	72386768	57		TATGTGTGTGGTATGTGTGGTGGTTTGTGACTGGTGTGTGTATGTGTGTGGTGGGAG	T	77.6	0/1 | 14,3	intergenic	PROK2,RYBP
4	10539274	57		TCTTTCTTTCTTTCTTTCTTTCTTTCTTTCTTCCTTCCTTCCTTCCTTCCTTCCTTC	T	104.6	0/1 | 2,3	intronic	CLNK
4	16426943	57		CATATATATATGTGTATATATATATATATATATATATATATATATATATATATATAT	C	802.03	1/1 | 0,18	intergenic	TAPT1,LDB2
4	186749095	57		TCATCATCATCATCGTCACCATCATCATCATCTCATCACCATCATCATCATCATCAC	T	202.6	0/1 | 13,6	intronic	SORBS2
5	8081265	57		TGGCTTATTATTATACAGAGATATTATGCAGGAGCACAGGAAAGAGCATGCATCCCA	T	204.6	0/1 | 14,6	intergenic	MTRR,gene-MIR4458
5	164316068	57		CTATATATATTCCCATATATATATTCCTATATATATATTCCCATATATATATTCCTA	C	102.8	1/1 | 0,3	intergenic	MAT2B,NONE
6	786058	57		GAGGGAGGTGCTGAAGCCGTGTTGGGGAGGCGGGTGGGGTGTCATGTAGACATGGGA	G	406.6	0/1 | 3,10	intergenic	EXOC2,FOXQ1
6	786166	57		CGGGGAGGGAGGTGCTGAAGCCGTGTTGGGGAGGCGGGTGGGGTGTCATCTAGACAT	C	706.03	1/1 | 0,17	intergenic	EXOC2,FOXQ1
6	95934052	57		CACACACACATATGCATATTATGCATAGACACACACACATATGCATATTATGCATAG	C	99.6	0/1 | 5,3	intergenic	EPHA7,MANEA
6	101545801	57		TATATATATAAAGGCTTTATATATATAAATATATATATAAAGCCTTTATATATATAA	T	248	1/1 | 0,8	intergenic	ASCC3,GRIK2
6	114088195	57		GTATGTGTATATATACATATATACATCTGTATGTGTATATATACATATATACATCTC	G	138.1	1/1 | 0,4	intergenic	RFPL4B,MARCKS
7	904330	57		ATCTCGGCTCGCCGCAACCTCTGCCTCCCGGCTTCAAGCAATTCTCCTGCCTCAGCC	A	660.03	1/1 | 0,15	intronic	SUN1
7	5335358	57		TGCCTGGTGCTGAGGTCCACCAGATGCCCCAGAGCTTCCAGACTCCCACGTGGGAGG	T	587.6	0/1 | 12,15	intronic	SLC29A4
7	15224239	57		AGAGGGAGGGAGGGAAGGAAGGAAGGGAAAGGAGGAAGGGAGGGAAGGAAGGAAAAG	A	35.44	1/1 | 0,1	intergenic	DGKB,AGMO
7	67785006	57		TTATATTATATAAAATGATATAATCATTATATATTATATAAAATGATATAATCATTA	T	451.02	1/1 | 0,11	intergenic	STAG3L4,AUTS2
7	75781950	57		GTATATATATACATATATATGTATATATATACATATACATATATATACATATATACA	G	116.6	0/1 | 1,3	intergenic	GTF2IP7,SRRM3
7	101062351	57		TTCCTCCTCCCCTCCCCTCCCCTCCCCTCCCCTCCCCTCCCCTCTTCTCCCTTCCTC	T	95.6	0/1 | 8,3	intronic	COL26A1
8	6230160	57		ACAATATAAAATACTGCCACAATATGAAGTATTGCCACAGAGGCCACGGTACTGCCG	A	164.6	0/1 | 5,5	intergenic	CSMD1,MCPH1
8	28135843	57		AAGAAAGAAAGAAAGAAAGAAAGAAAGAAAGAAAGAAAGAAAGAAAGAGAAAGAAAG	A	931.03	1/1 | 0,21	intergenic	ELP3,PNOC
8	59967496	57		AGAAAGGAAAAAGAGAGGAGGGAGGGAGGAAGGAAGGGACGGAGGGAGGGAGGGAGG	A	54.6	0/1 | 8,2	intronic	TOX
9	14498779	57		CCCTCCCTCCCTCCCTCCCTTCCTCCCTTCCTCCCTTCCTCCCTTCCTCCCTTCCTT	C	280.6	0/1 | 2,7	intronic	NFIB
9	138562333	57		ACGGGGGAGGAGAGAGTTCTGGCCCCCCCATCAGCCTCTCTCGCTTCTGCAGCTCTC	A	416.6	0/1 | 11,12	intergenic	LCN9,SOHLH1
10	133260759	57		CACTCTCTCTCTTCCTCTGTCTCTGTCTTTCTGTCCCTCTGTCTCTCCCCATCTCTG	C	314.6	0/1 | 13,9	intergenic	TCERG1L,PPP2R2D
11	50135325	57		GTATTAATATATAATATATAGTATTAATATATAATAGTATTAATATATAATATATAT	G	35.44	1/1 | 0,1	intergenic	OR4C12,SEPTIN7P11
11	123230019	57		GGCAAAAAGACAAAGTGTACATCATGGGGGTACCTAGGGAGACGAGGAAGAGGCTCT	G	834.03	1/1 | 0,19	intronic	GRAMD1B
12	240152	57		ATCCTCAGCACTGTGCCCCCCAGCTAGCGGCTCTTCCTCCCCACACCTGGCCCCCGC	A	372.77	0/1 | 1,9	intronic	IQSEC3
12	2300995	57		TACACAGGCACACACATGCACTCACACATGTACTCGCATACACAGGCGCACACGTAC	T	194.6	0/1 | 3,5	intronic	CACNA1C
12	20832797	57		AGTATTATAATATATATATTATATATATAATAATATATATATAATATAATATAATAT	A	521.6	0/1 | 6,13	intronic	PDE3A
13	53908426	57		AAAAGAAAGAAAGAAAGAAAGAAAGAAAGAAAGAAAGAAAGAAAGAAAGAAAGAAAG	A,AAAAGAAAGAAAGAAAGAAAGAAAGAAAGAAAGAAAGAAAGAAAGAAAGAAAGAAAGAAAGAAAGAAAG	496.02	1/2 | 0,11,2	intergenic	OLFM4,gene-MIR1297
14	41313519	57		AGTATATATATATACACACACGTATATATACATATATATATGTATATATACGTGTGT	A	85.6	0/1 | 11,3	intergenic	FBXO33,LRFN5
14	94235337	57		GCCAGTGATTACAGGTGTGCACCAACACAACTGGCTAAAGATCACTTTTTTAAAAGT	G	884.03	1/1 | 0,21	intronic	PRIMA1
14	106084159	57		CCATGTCACACCACATCCCACCATGTGCAACACCACCTCACACCAGGGACATTACAA	C	393.01	1/1 | 0,9	intergenic	IGHE,gene-MIR8071-1
15	20548852	57		ACCAAGCCACCCAAGCCAGCCAGCCAGCCAAGCCACCCAAGCCAGCCAGCCAGCCAG	A	31.6	0/1 | 3,2	intergenic	CHEK2P2,HERC2P3
15	26003075	57		CCACCTGCTCCACCCTAACTCATTCCGACCACCTGCTCCACCCTAACTCATTCCGAT	C	197.98	1/1 | 0,7	intronic	ATP10A
15	68063458	57		AACACATGGTAATGTGTACCATGTGTTTTACACATGGTAATGTGTACCATGTGTTTT	A	621.03	1/1 | 0,14	intronic	MAP2K5
16	13037167	57		TGTGTGTGTGTGTGTGTGTGTGAGAGAGAGAGAGAGAGAGAGAGAGAGAGAGAGAGA	T	427.66	0/1 | 2,13	intronic	SHISA9
16	31340067	57		CTGAAGGTCTATGTGCATGCGTGTGCGCATGGGTGTGTATTTGTGCATGTGTGTGTG	C	185.6	0/1 | 3,6	intronic	ITGAM
16	33626693	57		TGGTAGCTCCTCTCTGCAGCTGGTCATCCTGTCGTCTTCCCAGTTCTCAGGAGAGAG	T	1051.6	0/1 | 23,27	intergenic	ENPP7P13,gene-MIR9901
17	75245898	57		GTGAATTACACCCCTGACCACACTGTGTGTGAATTACACCCCTGACCACACTGTGTA	G	152.6	0/1 | 11,5	intergenic	SEC14L1,SEPTIN9
18	7909700	57		ATTTGCTCCACTGTAAAGGCTCTTGTTTGGATTCATATAGGTTTATGAGTAAGCATT	A	434.6	0/1 | 21,12	intronic	PTPRM
19	877800	57		GTGCCCCAGCAGCTCGCCTTCCCGTGGTTGTCAATGCCCACCAAGCCCAGCCCCACA	G	149.6	0/1 | 4,9	intronic	MED16
19	3310037	57		CCTCCCTCCCTCCATCCCTCTCTCCCTCCCTCCATCTCTCTCTCCTCCCTTCTCTCT	C	127.1	1/1 | 0,3	intergenic	CELF5,NFIC
19	29518425	57		CTCACCACCTGGGTCAACTACCCCTTGGCAATCTTCTCTAGGCTTTGTGGTCTTTGT	C	472.6	0/1 | 22,13	intergenic	LOC100420587,UQCRFS1
20	40541069	57		AACTTCCACCTCCCGGGTTCAAGCAATTCTCCTTCCTCAGCCTCCCGAGTAGCTGGG	A	316.6	0/1 | 32,10	intergenic	CHD6,PTPRT
20	59676999	57		TACCTGGAGAGACCCCGAGTGAGGGCAGATGGCCACCTCCTCTACTTCCTGTGTCAC	T	583.62	0/1 | 4,24	intergenic	gene-MIR548AG2,CDH4
21	18441458	57		GTATATATATATATATATACACATATATATGTGTGTATATATATATACATATATATA	G	569.03	1/1 | 0,13	intergenic	gene-MIR125B2,gene-TRG-GCC1-5
22	30214392	57		TACACACACACACACACACACACACACACACACACACACACACACACACACACACAC	T	735.03	1/1 | 0,17	intronic	ASCC2
1	7923045	56	56	GTTGTGTTGTATTGTATTGTATTGTATTGTATTGTATTGTATTGTATTGTATTGTA	G	175.88	1/1 | 1,3	intergenic	UTS2,TNFRSF9
1	83479265	56	56	GAATAGAATAGAATAGAATAGAATAGAATAGAATAGAATAGAATAGAATAGAATCC	*,G	602.37	1/2 | 0,6,15	intergenic	ADGRL2,TTLL7
2	2754170	56		TGTGTGTAGGGGCGATGGGGTGTGTATATATGTGTGGTGTATGGGGGGATGATGGG	T	290.6	0/1 | 13,8	intergenic	MYT1L,EIPR1
2	35041194	56		ATATACACATACACACGATGTGTGTCTATATACACATACACACACACGATGTGTGT	A	46.6	0/1 | 10,2	intergenic	MYADML,gene-MIR548AD
2	56746743	56		CATTATACATGTATGCATATATATGCATTATACATATGCATTATATATGTATGCAT	C	61.6	0/1 | 8,2	intergenic	CCDC85A,VRK2
2	69323423	56		AGGAAGGGAGGAAGGGAGGAAGGGAGGAAGGGAGGAAGGGAGGAAGGGAGGAAGGG	A	517.6	0/1 | 7,13	intronic	ANTXR1
2	80245014	56		TTACTTGAACCTCAGAATTTAGAAAATGGATATAATCTCTTCCTTGCCTACACTAC	T	336.6	0/1 | 12,9	intronic	CTNNA2
3	12196517	56		CTCCTTTTCACCTTTCAGACGAGATCGGGCGCGTTCAGGGTGGTATGGCCGTAGAT	C	980.03	1/1 | 0,22	intronic	SYN2,TIMP4
3	155488747	56		ACCACTGTGTGTGTGTGTGTGTGTGTGTGTGTGTGTTGAGACATAGTTTTGCTCTG	A	98.6	0/1 | 3,3	intronic	C3orf33
4	40984211	56		GGAAAGAAAGAAAAGAAAGAAAAGAAAGGAAAGAAAGAAAGAAAGAAAGAAAGAAA	G	372.01	1/1 | 0,9	intronic	APBB2
4	49103971	56		TCCATTCCATTCCATTCCGTTCCATTCCATTCGTGTTGATGCCATTCCAATCCATA	T	41.6	0/1 | 7,2	intergenic	CWH43,NONE
4	49645737	56		CGAATGGAGTGGAATGGAATGGAACAGCACGGAAAGCAATGGAATCAACTAGAATG	C	143.6	0/1 | 24,6	intergenic	CWH43,NONE
4	49646422	56		GAATGGAATGGAATGGAGTGTAATGGAATGGAATGGAATGGAACGGAATCAACCCA	G	60.6	0/1 | 21,6	intergenic	CWH43,NONE
4	173882433	56		CAGAGAGAAGGGGTGGGGGGTGCTTGCCCCCCCAGGAAAGTGGAGAAGGGGTAGAG	C	61.6	0/1 | 5,2	intronic	GALNTL6
4	183035425	56		TTTTTTGACAACTATGAAGTTCCTATGAATGAAATGCATAGAATTTAGTCTGAGAA	T	582.6	0/1 | 18,16	intergenic	NONE,gene-MIR1305
4	189366099	56		ATCTGTGTGACTCAGCATGGGGAGACGATAGGGAAAATCAGGGTCTCTGTGTAGTT	A	165.6	0/1 | 4,5	intergenic	TRIML1,FRG1
5	13803088	56		AATATATATGAAAGCAATTCATGAGCTTGCTACAGAGTATTATGCATTAATGATAT	A	362.6	0/1 | 13,10	intronic	DNAH5
5	35841819	56		GATATATATCTAGCATGCTAGATATATATAGATATATATCTAGAATGCTAGATATA	G	346	1/1 | 0,8	intergenic	SPEF2,IL7R
6	66027723	56		CTTTCTTTCTTTCTTTCTTTCTTTCTTTCTTTCTTTCTTTCTTTCTTTCTTTCTTT	C,CCTTT	702.02	1/2 | 0,5,8	intronic	EYS
6	83953250	56		TATAATCTATTATAATTATATTATATCGATATAATCTATTATAATTACATTATATC	T	331	1/1 | 0,8	intronic	ME1
6	117780602	56		AACAACCTTTAAAAAAAAAAGTGCTTTTAAAGCACTTTTAAGTGCTTTTAAAGGTT	A	1170.6	0/1 | 14,31	intergenic	ROS1,DCBLD1
7	98817517	56		AAAAGTTTGAGATCAGACTGGCCAACATAGTGAAACTCCATCTCTACTAAAAATAC	A	125.6	0/1 | 12,4	intergenic	KPNA7,MYH16
7	100786796	56		GAGAAAGAAAGAGAGAAAGAAAGAAGAAAGAAAGAAAGAAAGAAAGAAAGAAAGAA	G	439.6	0/1 | 19,13	intergenic	SERPINE1,AP1S1
8	974158	56		CCACCACCCACCCTCCCTGGGGGTGGACAGTTCCGTGCCGAGGTAGACACTCCAAA	C	219.6	0/1 | 6,6	intronic	DLGAP2
8	48721650	56		AGAGGGGAGGGGAGTGCAGGGGAGTAGAGGGGAAGGGAGGGTATGGGAGGGAGGGG	A	80.6	0/1 | 13,3	intronic	PRKDC
8	74888284	56		AGGCGGCAGGCGGGCGGCAGGCGGGCGGCAGGCGGGCGGCAGGCGGGCGGCAGGCG	A	307.6	0/1 | 15,9	upstream	TMEM70
8	124654291	56		GGTGTAAGTCGAAATTATGTAGGGTGAAGAGGTAAGAGAGGTGTGTATCAGGTAGT	G	1112.03	1/1 | 0,25	intergenic	FBXO32,KLHL38
9	1881733	56		TGAGAGGAGGAGAGAGGGTAGGGGAGGGGAGGGGAGGAGAGGGGAGGGGAGGGGAG	T	47.6	0/1 | 10,2	intergenic	DMRT2,SMARCA2
9	34549819	56		TCTGGGGGAGACCGTTGGTGACCCCCTGTTATCTCTACTCATGCTGGACCTGGAGC	T	131.6	0/1 | 10,4	downstream	CNTFR
10	12733365	56		TATATATATATAAATATATATATATATATATATATATAAATATATATATATATATA	T	150.92	1/1 | 0,5	intronic	CAMK1D
10	29883209	56		GATCTGAAACACTCCTAGGTCCCAACCATTTCGGATGAGAGATACTCAACCTGTAT	G	424.6	0/1 | 24,12	intronic	SVIL
10	123788268	56		TTCCCCTTCTGTTCCCTTCCCTTGCCTCCGCTCCCCTCCCCTCCCCTCCTCTCCCC	T	194.64	0/1 | 1,6	intronic	TACC2
12	33011032	56		TATATATATATATATATATTTATATATATTTTATATTTATATATATATATATATAA	T	45.6	0/1 | 2,2	intronic	PKP2
12	117836404	56		AAAAATAAAATAAAATAAAATAAAATAAAATAAAATAAAATAAAATAAAATAAAAT	A,AAAAATAAAATAAAATAAAATAAAATAAAATAAAATAAAAT	683.02	1/2 | 0,11,7	intergenic	NOS1,KSR2
12	122238542	56		CCCTACCCCTGCCGCTCCTCCCGCCCGGCGCGCGGCGGCCGCCACCGCCCCAGCCA	C	510.6	0/1 | 24,14	intergenic	RHOF,SETD1B
12	131504775	56		GAGCTCCATCCAGGGCAGGGGGTGCTTGAGGGAGATATTCCAGGGGCAGGACCCCA	G	259.6	0/1 | 6,8	intronic	ADGRD1
13	82355641	56		GTATTGGCTTGGTTATGGGTACTCTCTTGAGCTCTGCCAACTGAACAGATAGAACA	G	519.03	1/1 | 0,13	intergenic	SPRY2,NONE
15	50787501	56		GTGTATATATACATACATATATACACATATATATACACATACATATATACATATAT	G	158.6	0/1 | 12,7	intronic	USP8
16	25721774	56		ATTTTTACCTCTGCCATCTGACCATCCTTTTTGCCTTAGGGTCCTTCCCCATATCC	A	1558.03	1/1 | 0,35	intronic	HS3ST4
17	3287233	56		AAATATTTATTGAATAAATATTGTATACAAATATTTATTGAATAAATATTGTATAC	A	61.6	0/1 | 7,2	intronic	OR3A2
17	71536062	56		GGCCACGGTACCCAGGATGGGCAGCCCCCACCAGAGACGGGGTCATGCAGCTGTGA	G	176.91	1/1 | 1,6	intronic	SDK2
18	11014272	56		TCTCATTCCTCAGTGGTAGGCACGTCACCCTGGGTGGGACAGCGATCCGGGGCTCC	T	356.6	0/1 | 12,10	intronic	PIEZO2
20	22097665	56		GTAAAGGGATCAATTCAACAAGAAGAACTAACTATCCTAAATATATATGCACACAA	G	1069.02	1/1 | 1,25	intergenic	PAX1,FOXA2
21	10813968	56		GTGGAATGGAATGGAATGCACTCAAATGGAATGAAAGGGAATGGAACCGAATGGAA	G	3259.6	0/1 | 24,83	intergenic	TEKT4P2,TPTE
21	35248517	56		TTCTTTTTCTCTTTCTTTCCTTCTCTCTCTCTTTCTTCTCCTTCCTTCCTCTCTTC	T	1110.03	1/1 | 0,26	intronic	ITSN1
21	40288630	56		AAAAGGAAGGAAGGGAGGGAGGGAAGGGAGGGGAGAGAAAGGAAGGAAGAAGGAAG	A	440.6	0/1 | 5,11	intergenic	ETS2,PSMG1
21	42341846	56		TGGAAGGAATTAAAGAGAGAGAAGTTAGGAAGGAGGGAGGGAGGAAAGATACAGAA	T	64.6	0/1 | 13,3	intergenic	DSCAM,gene-MIR3197
22	49320906	56		ATGTATGTATGTATACACACACATGTATATGTATGTATGTATACACACACACACAT	A	265.98	1/1 | 0,7	intergenic	gene-MIR4535,NONE
X	1945528	56		ATTTCAGCATGAGACCCAAACACCTCCATCCAGCCTCACCACCAACACTGGGGACC	A	233.6	0/1 | 3,6	intergenic	ASMT,DHRSX
X	3609471	56		CCCGGGGGAGTGGGCTACATTACATTCTACCTTCAAGAAAAATAACAATTTTTCGA	C	346	1/1 | 0,8	intronic	PRKX
X	70116990	56		ATATATATTATATATAACATATATATTTTTATATATATGTTATATATAATATATGT	A	256.97	1/1 | 0,6	intronic	TEX11
Y	13711730	56		AATGGAATGGAATGGAATGGAACGGAATGGAATTAAATGGAACGGAATGGAATGGC	A	160.6	0/1 | 58,9	intergenic	NONE,GYG2P1
Y	58991162	56		ATATCACTGCACTGATCACCCATGTGATATAACTCTTGTCTAGGCTCTGCCTATAG	A	225.6	0/1 | 78,13	intergenic	NONE,SPRY3-2
HSCHRUN_RANDOM_CTG23	8654	56		AATAAAAACTGGCTGGTTTTGCAGCTCAAGGTCACCATCATGGTCCTACCAATGTG	A	890.6	0/1 | 37,24	intergenic	NONE,NONE
HSCHRUN_RANDOM_CTG6	47819	56		GTTCCATTGGAGTCCATTCCATTCCATTCCTTTCCATTCAAGTCCATTCCATTCTA	G	646.6	0/1 | 20,17	intergenic	NONE,NONE
1	9440342	55	55	GAAGAGGAGGAAGAGGAGGAAGAGGAGGAAGAGGAGGAGGAGGAGGAGGAGGGAA	G	105.61	0/1 | 0,4	intergenic	SPSB1,SLC25A33
1	49549776	55	55	GAGTCTCTAGGAAGTTCCAAATTTCCCCACATCTTCCTGTCTTCCGAGCCCTCCA	G	431.6	0/1 | 18,12	intronic	AGBL4
1	110267713	55	55	AGGGGAAGGGAAGGGAAGGGAAGGGAAGGGGAAAGAAAGGAAGAAAGAAAGAAAG	A	68.6	0/1 | 3,2	intergenic	GSTM5,GSTM3
1	152240472	55	55	AATATATATACTTTACGTAAAGTATATATATACTTTACGTAAAGTATATATATAC	*,A	576.55	1/2 | 0,3,14	intergenic	HRNR,FLG
1	168805970	55	55	TTCTCCCTCCCCCTCCCCCTCCCCCTTCCCCTCCCTCTCCCTCTCCTTTGCACCG	T	134.6	0/1 | 9,4	intergenic	DPT,ATP1B1
2	3490505	55		CGGGGAAACCCCAGGATATGGGGAGACCCCAGGATGCGGGGAAACCCCAGGATAT	C,*	499.01	1/2 | 0,14,14	intergenic	TRAPPC12,ADI1
2	31506505	55		CCCTGACTCATTCCGATTACCTGCTCCACCTGACTCATTCTGATTACCTGCTCCA	C	1077.03	1/1 | 0,25	intergenic	EHD3,XDH
2	90450059	55		CGCGGCTTTTTGCCCCCTGCCGCCGCGGCTTTTTGCCTCCGCGGCTTTTTGCCCG	C	67.6	0/1 | 3,2	intergenic	IGKV3D-7,LSP1P4
2	122623755	55		AGCATAAGCATTGTGTTTTCTCGACCAGAGAAATCTATGTTAAAGGCTTGCTTCT	A	1790.03	1/1 | 0,40	intergenic	TSN,NONE
2	170595403	55		CTATCTCCCTTTCATGTTTCGCCTATCTTCCTCTTTCTTCCTCCTCCTTCCCTCT	C	35.44	1/1 | 0,1	intronic	KLHL23,PHOSPHO2-KLHL23
3	45831051	55		TCAAAAAATATTACATGATTTTGGAAAGGATTAAAATAAGTTAATTTTGAAAAAG	T	416.6	0/1 | 23,12	intronic	SLC6A20
3	65524628	55		TAACTACCATCAAACAGACACATATACCAACTACCATCAACCAGAAACATGTACC	T	186.6	0/1 | 9,6	intronic	MAGI1
3	151011372	55		CACACACACACACACACACACACACACACACACACGGTCCTAAAATGAAGCCCTT	C	128.1	1/1 | 0,3	intronic	MED12L
4	1652071	55		CAGGCGTGGTGTTTGACTGTGAGGTGGCACAGGTGTGGTGTTTGTGAGGTGGCAT	C	56.6	0/1 | 7,2	intronic	FAM53A
4	91569673	55		TGTGACTGTATTTGGAGATAAGGCCTTTAACTAAGGTTAAATGAGGTTATAAGAG	T	365.6	0/1 | 16,10	intronic	CCSER1
4	153649474	55		GAGAAGGAATTAATGACTTGGAAAGACCAAAGGAGCAGCCCAGAGGGACCTGAGA	G	212.93	1/1 | 0,6	intergenic	TMEM154,TIGD4
4	163570305	55		CATGTATGTATATATATACACATACATATGTATGTATATATATACACATACATAT	C	313.6	0/1 | 2,8	intergenic	FSTL5,gene-MIR4454
4	165267748	55		GTATGTATGTATATATATATATATATATATATATATATATATATATATATATATA	G	276.61	0/1 | 1,7	intronic	MARCHF1
4	173176433	55		TTTCATTGACATTTATTTTTTAAATCACTGTGCTGAGAAGTAGACAGAAAAATCA	T	412.6	0/1 | 14,11	intronic	GALNTL6
5	2564502	55		GGCTGGTGGTAACGCAGGGAGCACGGCGGCTGGCCGTAACGCAGGGAGCACTACA	G	711.6	0/1 | 2,18	intergenic	IRX4,IRX2
5	3001305	55		TACTCTAGAAAACAAGCGGACAGAGTCTCTGGACCCGCCGGGCCATTCCACTCCC	T	263.6	0/1 | 18,8	intergenic	C5orf38,IRX1
5	3001395	55		GCCCTGCCATTCTGCTCCCACTCTAGAAAACAAGTGGACAGAGTCTCTGAACCCA	G	331.6	0/1 | 12,10	intergenic	C5orf38,IRX1
5	12769656	55		TAGTATCACACACTTAGCAAATATTATTAGCATTTACAAATAGGTCCATCTTTTG	T	317.6	0/1 | 18,9	intergenic	CTNND2,DNAH5
5	77756596	55		CTTCCTTCCTTCCTTCCTTCCTTCCTTCCTTCCTCCCTTCCTTCCTTCCTTTCTT	C	319.6	0/1 | 17,9	intronic	SCAMP1
5	121476817	55		TTTATTTTATTTTATTTTATTTTATTTTATTTTATTTTATTTTATTTTATTTTTG	T	303.6	0/1 | 2,8	intronic	ZNF474
6	38071246	55		TATATATATACACACATATATACACGTGTATATATATACACGTGTATATATACAC	T	437.02	1/1 | 0,10	intronic	ZFAND3
6	41088536	55		CACTGTACAAATCTTATACAAGTAGGGTGAAAATACTCAAGATTTGCTTCAGATA	C	218.6	0/1 | 37,8	ncRNA_intronic	ADCY10P1
6	57481652	55		ATATATATATATATATATATATATATATATATATATATATGTGTGTGTGTGTGTG	A	460.6	0/1 | 28,11	intronic	PRIM2
6	57481656	55		ATATATATATATATATATATATATATATATATATATGTGTGTGTGTGTGTGTGTG	A,*	1102.01	1/2 | 0,28,21	intronic	PRIM2
6	66644831	55		ATTTTTTTCTTTTTTGTGACGCTTACACTAAAGTGATCTTTTTTTTTTTTTTTTT	A,AT	949.02	1/2 | 0,6,16	intergenic	SLC25A51P1,NONE
7	946367	55		TGGGGGACAGAGTACATAGGGGACATGGACAGGGGACATGGGGGACAGGGGACAC	T	340	1/1 | 0,8	intronic	ADAP1
7	15224439	55		AAGGGAAGGAAGGAAGGAATGAAGGAAAGAAGGGAAAGAAGGAAGGAAGGGAGGG	A	213.92	1/1 | 0,5	intergenic	DGKB,AGMO
7	39055119	55		TATATCTATGTTTTATATAGATATATCTATGTTTTATATAGATCTACATTATAGA	T	182.6	0/1 | 3,6	intronic	POU6F2
7	114528936	55		TTCTTTCTTTCTTTCTTTCTTTCTTTCTTTCTTTCTTTCTCTCTCTCTCTCTCTC	T	306.6	0/1 | 5,8	intergenic	FOXP2,MDFIC
7	155706977	55		CGGATTGCCCCCTCTCCCCGGCATACTGCTGGGTCATACGGAGCTGGTCACTCAT	C	318.6	0/1 | 7,9	intergenic	SHH,RNF32
7	157047595	55		ATACACCTGCAGTCCCAGCGTGGTGGCGTACACCTGCAGTCCCGGCGTGGTGGCG	A	47.6	0/1 | 14,3	intronic	UBE3C
7	157745114	55		GGGGAGACAGGCGAGGGTGGGTAGTGTGCATGCCTGAGACGGGGTGGGGGACACA	G	197.6	0/1 | 2,5	intronic	PTPRN2
8	1185089	55		ATGGCGTCGTGTCTAGTTCTCTCACACATGGCGTCGTGTCTGCTTCCCTCACACG	A	202.97	1/1 | 0,5	intronic	DLGAP2
8	6948250	55		CCTCCCTGGCCTCCTCTGCATCCCTGGCCTCTCCTGACTTCCTGGCTTCCCCTTA	C	99.6	0/1 | 6,3	intergenic	DEFA5,DEFB109B
8	27776160	55		GGAGGAGGAAAAGGAAGATGAGGAGGAAAAGGAAGATGAGGAGGAAAAGGAAGAT	G	485.02	1/1 | 0,11	intronic	SCARA5
8	57531391	55		AAAGGGAGTTAATGCCCAGGGTATTTAGTTGTATTTAGAGGAGAAGAGCAATGCC	A	275.6	0/1 | 18,8	intergenic	PENK,BPNT2
8	116104452	55		GTATTTTATAGAGAGTTTTTAAACTCTATATTTTATAGAGAGTTTTTAAACTCTA	G	553.03	1/1 | 0,13	intergenic	CSMD3,TRPS1
10	42366085	55		ATTCCATTCCATTCCATTCCAGTCCATTCCATTCCATTCCATTCCTGTCCATAAC	A	31.69	0/1 | 12,2	intergenic	NONE,LOC441666
10	42722369	55		CCTTTCATTTCATCTCATCATTTCATCTCCTTTCATCTCATCTCACCTCAGCATT	C	193.6	0/1 | 31,7	intergenic	NONE,LOC441666
10	92101062	55		CACAGAGAGAGAGAGAAACAGGCAGAGAGAGAGAGGGAGGGAGGGAGGGAGGGAG	C	35.6	0/1 | 14,2	intergenic	KIF20B,HTR7
10	95095331	55		TTCAAGGCTGCTTGGCGTGAGCAGGGAGGCAGGAAGAGATGCGGAGATGGCTCAG	T	420.6	0/1 | 13,11	intronic	MYOF
10	102779307	55		CTCCTCCTCCTCCTCCTCCTCCTCCTCCTCCTCCTCCTCTTCTTCTTCTTCTTCT	C	41.6	0/1 | 12,2	intronic	PDZD7
10	119607636	55		GAAAGAAAGAAAGAAAGAAAGAAAGAAAGAAAGAAAGAAAGAAAGAAAGAAAGAA	G	655.6	0/1 | 3,16	intergenic	EMX2,RAB11FIP2
10	134585204	55		GGCAGCCACCCCATGAAGAGTGGGACAGACACTCAGCACTGACACAGAGGCCACA	G	174.6	0/1 | 2,8	intronic	INPP5A
10	134977573	55		ATGGGGGTGGAGTTCATGTCCACCTGCCTTCCCGAATCCCTCCTCCCACCTGGGT	A	399.64	0/1 | 2,10	intronic	KNDC1
11	881585	55		CCACGTCGGGCGGTAGGTTGGGTGGTGAGGGAAAGGACCACGTCGGGCGGTAGGT	C	444.02	1/1 | 0,12	intronic	CHID1
11	25680026	55		ATTGATATGATTTAGATTATGACTTTGCATTTCATGAATTTGTCATTCCTTCCAG	A	532.02	1/1 | 0,12	intergenic	LUZP2,ANO3
11	34865833	55		ATATCTATATCTATATCTATATCTATATCTATATCTATCTATCTATCTATCTATC	A	166.1	1/1 | 0,4	intergenic	EHF,APIP
11	88769807	55		GGCAAGACTATTAATCAGTATTTGTACTCAAATTTGCCCCAAAGTCCCTCAACTA	G	603.03	1/1 | 0,14	intronic	GRM5
11	106508983	55		ATATAGGATATATATGTGTGTGTATATGTATAGGATATATATGTGTGTGTATGTG	A	109.8	1/1 | 0,3	intergenic	AASDHPPT,GUCY1A2
13	19977780	55		GTATATACATACACATATGCACATACATACACACATACACATGTATATATATAAA	G	191.92	1/1 | 0,5	intergenic	ANKRD26P3,TPTE2
13	70079642	55		GTGTGTGTATGTATGTGTATATATATATATATATATATATATATATATATATATA	G	325.6	0/1 | 2,9	intergenic	NONE,KLHL1
13	109649662	55		AAGAAAGAAAGAAAGAAAGAAAGAAAGAGAGAGAGAGAGAGAGAGAGAGAGAGAG	A	391.01	1/1 | 0,9	intronic	MYO16
13	110213190	55		AGGATACATGTATCTGTACATGTATCTGGGATACATGTATCTGTACATGTATCTG	A	372.02	1/1 | 0,9	intergenic	MYO16,IRS2
13	113426838	55		TTCATCACCCTCAAATGAAACCCCATGCCCAGTACCAGGCCCTCCCAAGTGCTTG	T	267.6	0/1 | 17,8	intronic	ATP11A
13	114841381	55		CGTGTGGAGGCGCCGGCAGGACGAAGCCTCCCGTGTCGGCGCCGCGTATCTCTGG	C	139.6	0/1 | 5,4	intronic	RASA3
13	114852676	55		CTCCCTTCGTCCTCGCGGGGAAATCACGGGGAAGTGCTGAGTCTGGAGTATTTAT	C	529.02	1/1 | 0,12	intronic	RASA3
14	34472242	55		TGCTTTATGCAATTTAAGACCTTTTTATCCTTTAACAGAACAGAAGCTGAAAATA	T	3085.03	1/1 | 0,69	intergenic	EGLN3,SPTSSA
14	103279499	55		ACGGGGTTTCTCCATGTTGATCAGGCTGGTCTCGAACTCCTGACCTCAGATAATC	A	1071.03	1/1 | 0,24	intronic	TRAF3
14	105944191	55		AGGCAGGTGTTGGAGCGCGGGCAGGTGTTGGAGCGCGGGCAGGTGTTGGAGCGCG	A	168.95	1/1 | 0,4	intronic	CRIP2
15	78924541	55		TTCTTTCTTTCTTTCTCTTTCTCTCTCTCTCTCTCTCTCTCTCTCTCTCTCTCTC	*,T	120.88	1/2 | 0,9,3	intronic	CHRNB4
15	93747491	55		GAGAGACAGACAGACAGACAGAGAGAGAGAGACAGAGAGAGAGAGAGACAGAGAT	*,G	328.01	1/2 | 0,13,9	upstream	LOC105370980
15	96096059	55		CACACATGTATATGTACACATATACACACATGTATATGTACATATATACATATAT	C	199.6	0/1 | 1,5	intergenic	LOC440311,NR2F2
16	4261498	55		TAATGATGAGGATCGTGATGATGATGATGGTGATGATGATGGTGATGACCGTGCC	T	119.6	0/1 | 19,5	intronic	SRL
16	89033570	55		ACCCCCCAGCCCCCGAGGTGCCACTCGGCCCCGACACGAGGCAGCGCCATGCCAC	A	500.03	1/1 | 0,12	intronic	CBFA2T3
17	79227537	55		TACCACCATCACCATCATCATCACCGTCACCATCATCACCATCTCCATCCCTACC	T	205.6	0/1 | 27,7	intronic	SLC38A10
18	20172049	55		ATTCCATTCAACAGTCTATCTCGTACCAGTGGAAGCTGGGGAGACAGGATTAGTT	A	265.6	0/1 | 7,7	intergenic	CTAGE1,RBBP8
18	65520684	55		GTCTCTAGGAAGTTCCAAACTTTCCTACATCTTCCTGCCTTCTGAGCCCTCCAAA	G	260.6	0/1 | 9,7	intergenic	DSEL,TMX3
19	365491	55		GCACAGCCACACACTCGCTCTTACCCCCACCACACAGCAAGTGTGAGCACACACA	G	200.6	0/1 | 10,7	intronic	THEG
20	594427	55		TGTGTGCTGAGTCCAGCTCAAGTCCCTTGGTTCCCACTGCTGCTAAGCATGCACG	T	1052.6	0/1 | 24,27	intergenic	TCF15,SRXN1
[truncated: 870,814+ more rows]

## Sheet: 用于gRNA设计
chromosome	position	3		ref	alt	qual	control	Func.refGene	Gene.refGene
17	78196557	4		CCTT	C	715.6	0/1 | 25,19	exonic	SLC26A11
2	186653522	1		A	AGAT	79.6	0/1 | 27,4	exonic	FSIP2
19	44039565	4		CCTT	C	158.6	0/1 | 3,5	exonic	ZNF575
1	145586671	6	6	CTTTTA	C	499.6	0/1 | 13,13	exonic	NUDT17
1	2375034	1	1	A	AGCCCCGCCGTGC	758.06	1/1 | 0,17	intergenic	PEX10,PLCH2
4	49113839	19		GTTCCATTCCTTTCCATTC	G	90.04	0/1 | 29,9	intergenic	CWH43,NONE
4	49136519	19		CCATTCCATTTCATTCCCT	C	702.6	0/1 | 17,19	intergenic	CWH43,NONE
13	63631804	60		CTGGTAATAGCCTATGTAGAATAAGATTCTTGTGATTAGTACTCACATGAGATATTTCTG	C	1212.6	0/1 | 44,33	intergenic	PCDH20,OR7E156P
