# Supplementary material for: i-CRISPR: a personalized cancer therapy strategy through cutting cancer-specific mutations
Source: Mol Cancer. 2022 Aug 16;21:164. doi: 10.1186/s12943-022-01612-x (PMC9380384; doi:10.1186/s12943-022-01612-x)
Supplement: Supplementary file 2 — Additional file 2. [file 12943_2022_1612_MOESM2_ESM.zip › 6.2 Mutations in DU145 -marked gRNA targets.xls]

## Sheet: sheet1
GATK									DatabaseAnno															MafAnno
#CHROM	POS	REF	ALT	FILTER	DP	AD	RD	ID	COSMIC	TG_All	TG_AFR	TG_AMR	TG_EAS	TG_EUR	TG_SAS	EXAC_All	EXAC_AFR	EXAC_AMR	EXAC_EAS	EXAC_FIN	EXAC_NFE	EXAC_OTH	EXAC_SAS	Hugo_Symbol	Entrez_Gene_Id	Center	NCBI_Build	Chromosome	Start_Position	End_Position	Strand	Variant_Classification	Variant_Type	Reference_Allele	Tumor_Seq_Allele1	Tumor_Seq_Allele2	HGVSc	HGVSp	HGVSp_Short	Transcript_ID	Exon_Number	all_effects	Allele	Gene	Feature	Feature_type	Consequence	cDNA_position	CDS_position
chr1	69511	A	G	.	28	28	0	rs75062661	COSM4144171	None	None	None	None	None	None	=72743/77432	=4392/7392	=6155/6474	=8379/8384	=3289/3320	=37731/38832	=572/596	=12225/12434	OR4F5	0	.	GRCh37	chr1	69511	69511	+	Missense_Mutation	SNP	A	A	G	c.421N>G	p.Thr141Ala	p.T141A	ENST00000335137	1/1	OR4F5,missense_variant,p.Thr141Ala,ENST00000335137,NM_001005484.1;	G	ENSG00000186092	ENST00000335137	Transcript	missense_variant	421/918	421/918
chr1	139213	A	G	.	38	10	28	rs370723703	COSN9457131	None	None	None	None	None	None	=2685/10714	=153/404	=38/132	=64/188	=1/4	=760/2926	=37/120	=1632/6940	AL627309.1	0	.	GRCh37	chr1	139213	139213	+	Missense_Mutation	SNP	A	A	G	c.97N>C	p.Cys33Arg	p.C33R	ENST00000423372	1/2	AL627309.1,missense_variant,p.Cys33Arg,ENST00000423372,;RP11-34P13.13,downstream_gene_variant,,ENST00000484859,;RP11-34P13.13,downstream_gene_variant,,ENST00000490997,;RP11-34P13.14,downstream_gene_variant,,ENST00000493797,;CICP27,downstream_gene_variant,,ENST00000442987,;RP11-34P13.15,upstream_gene_variant,,ENST00000494149,;RP11-34P13.16,upstream_gene_variant,,ENST00000595919,;	G	ENSG00000237683	ENST00000423372	Transcript	missense_variant	167/2661	97/780
chr1	139233	C	A	.	49	11	38	rs373847457	COSN9457132	None	None	None	None	None	None	=2520/10168	=146/388	=40/134	=66/186	=0/0	=722/2802	=36/116	=1510/6542	AL627309.1	0	.	GRCh37	chr1	139233	139233	+	Missense_Mutation	SNP	C	C	A	c.77N>T	p.Gly26Val	p.G26V	ENST00000423372	1/2	AL627309.1,missense_variant,p.Gly26Val,ENST00000423372,;RP11-34P13.13,downstream_gene_variant,,ENST00000484859,;RP11-34P13.13,downstream_gene_variant,,ENST00000490997,;RP11-34P13.14,downstream_gene_variant,,ENST00000493797,;CICP27,downstream_gene_variant,,ENST00000442987,;RP11-34P13.15,upstream_gene_variant,,ENST00000494149,;RP11-34P13.16,upstream_gene_variant,,ENST00000595919,;	A	ENSG00000237683	ENST00000423372	Transcript	missense_variant	147/2661	77/780
chr1	168098	A	G	.	18	6	12	.	None	None	None	None	None	None	None	None	None	None	None	None	None	None	None	RP11-34P13.13	0	.	GRCh37	chr1	168098	168098	+	Splice_Site	SNP	A	A	G	n.524+2N>C			ENST00000466557		RP11-34P13.13,splice_donor_variant,,ENST00000466557,;RP11-34P13.13,splice_donor_variant,,ENST00000491962,;	G	ENSG00000241860	ENST00000466557	Transcript	splice_donor_variant	-/1301
chr1	700625	G	A	.	32	13	19	.	COSN5265816	None	None	None	None	None	None	None	None	None	None	None	None	None	None	RP11-206L10.2	0	.	GRCh37	chr1	700625	700625	+	Splice_Region	SNP	G	G	A	n.929N>T			ENST00000428504	7/7	RP11-206L10.2,splice_region_variant,,ENST00000428504,;RP11-206L10.5,upstream_gene_variant,,ENST00000417659,;RP11-206L10.4,downstream_gene_variant,,ENST00000422528,;	A	ENSG00000228327	ENST00000428504	Transcript	splice_region_variant	929/1317
chr1	739130	TA	T	.	17	7	10	rs568704157	None	None	None	None	None	None	None	None	None	None	None	None	None	None	None	AL669831.1	0	.	GRCh37	chr1	739131	739131	+	Frame_Shift_Del	DEL	A	A	-	c.7delN	p.Tyr3ThrfsTer18	p.Y3Tfs*18	ENST00000599533	1/3	AL669831.1,frameshift_variant,p.Tyr3ThrfsTer18,ENST00000599533,;RP11-206L10.9,intron_variant,,ENST00000586288,;RP11-206L10.9,intron_variant,,ENST00000587530,;RP11-206L10.9,intron_variant,,ENST00000591440,;RP11-206L10.9,intron_variant,,ENST00000590848,;RP11-206L10.9,intron_variant,,ENST00000589531,;RP11-206L10.9,intron_variant,,ENST00000593022,;RP11-206L10.9,intron_variant,,ENST00000588951,;RP11-2…	-	ENSG00000269831	ENST00000599533	Transcript	frameshift_variant	7/129	7/129
chr1	818058	T	C	.	40	12	28	rs199908040	COSN9457320	None	None	None	None	None	None	None	None	None	None	None	None	None	None	AL645608.2	0	.	GRCh37	chr1	818058	818058	+	Missense_Mutation	SNP	T	T	C	c.16N>C	p.Phe6Leu	p.F6L	ENST00000594233	1/3	AL645608.2,missense_variant,p.Phe6Leu,ENST00000594233,;	C	ENSG00000269308	ENST00000594233	Transcript	missense_variant	16/57	16/57
chr1	819511	C	G	.	23	7	16	rs376674272	COSN9457327	None	None	None	None	None	None	None	None	None	None	None	None	None	None	AL645608.2	0	.	GRCh37	chr1	819511	819511	+	Nonsense_Mutation	SNP	C	C	G	c.32N>G	p.Ser11Ter	p.S11*	ENST00000594233	2/3	AL645608.2,stop_gained,p.Ser11Ter,ENST00000594233,;	G	ENSG00000269308	ENST00000594233	Transcript	stop_gained	32/57	32/57
chr1	819516	A	AT	.	19	5	14	rs71315270	None	None	None	None	None	None	None	None	None	None	None	None	None	None	None	AL645608.2	0	.	GRCh37	chr1	819516	819517	+	Splice_Region	INS	-	-	T	c.34+3_34+4insT			ENST00000594233		AL645608.2,splice_region_variant,,ENST00000594233,;	T	ENSG00000269308	ENST00000594233	Transcript	splice_region_variant	-/57	-/57
chr1	874778	GCCTCCCCAGCCACGGTGAGGACCCACCCTGGCATGATCCCCCTCATCA	G	.	10	10	0	rs568340123	COSM1344642	None	None	None	None	None	None	=5570/113620	=142/8776	=529/11094	=28/8502	=451/5720	=3566/62922	=34/818	=820/15788	SAMD11	0	.	GRCh37	chr1	874779	874826	+	In_Frame_Del	DEL	CCTCCCCAGCCACGGTGAGGACCCACCCTGGCATGATCCCCCTCATCA	CCTCCCCAGCCACGGTGAGGACCCACCCTGGCATGATCCCCCTCATCA	-	c.645_692delNNNNNNNNNNNNNNNNNNNNNNNNNNNNNNNNNNNNNNNNNNNNNNNN	p.Gly220_His235del	p.G220_H235del	ENST00000342066	7/14	SAMD11,splice_donor_variant,,ENST00000341065,;SAMD11,inframe_deletion,p.Gly220_His235del,ENST00000342066,NM_152486.2;SAMD11,inframe_deletion,p.Gly47_His62del,ENST00000455979,;NOC2L,downstream_gene_variant,,ENST00000327044,NM_015658.3;SAMD11,downstream_gene_variant,,ENST00000420190,;SAMD11,downstream_gene_variant,,ENST00000437963,;SAMD11,upstream_gene_variant,,ENST00000478729,;NOC2L,downstream_gen…	-	ENSG00000187634	ENST00000342066	Transcript	inframe_deletion	728-775/2551	645-692/2046
chr1	888659	T	C	.	12	12	0	rs3748597	COSM4144219	0.922724	0.907	0.9193	0.9206	0.9533	0.9172	=112291/120032	=9351/10280	=11006/11516	=7854/8606	=6259/6520	=61823/65720	=852/896	=15146/16494	NOC2L	0	.	GRCh37	chr1	888659	888659	+	Missense_Mutation	SNP	T	T	C	c.898N>G	p.Ile300Val	p.I300V	ENST00000327044	9/19	NOC2L,missense_variant,p.Ile300Val,ENST00000327044,NM_015658.3;NOC2L,downstream_gene_variant,,ENST00000487214,;NOC2L,non_coding_transcript_exon_variant,,ENST00000477976,;NOC2L,downstream_gene_variant,,ENST00000469563,;	C	ENSG00000188976	ENST00000327044	Transcript	missense_variant	948/2790	898/2250
chr1	889158	G	C	.	12	12	0	rs13303056	None	0.904353	0.829	0.9135	0.9365	0.9523	0.9172	=109596/118114	=8299/9990	=10843/11416	=7836/8514	=5849/6110	=60839/64754	=816/860	=15114/16470	NOC2L	0	.	GRCh37	chr1	889158	889158	+	Splice_Region	SNP	G	G	C	c.888+4N>G			ENST00000327044		NOC2L,splice_region_variant,,ENST00000327044,NM_015658.3;NOC2L,downstream_gene_variant,,ENST00000487214,;NOC2L,splice_region_variant,,ENST00000477976,;NOC2L,downstream_gene_variant,,ENST00000469563,;	C	ENSG00000188976	ENST00000327044	Transcript	splice_region_variant	-/2790	-/2250
chr1	889159	A	C	.	12	12	0	rs13302945	None	0.904353	0.829	0.9135	0.9365	0.9523	0.9172	=109696/118218	=8310/10002	=10847/11420	=7836/8516	=5865/6126	=60900/64816	=820/864	=15118/16474	NOC2L	0	.	GRCh37	chr1	889159	889159	+	Splice_Region	SNP	A	A	C	c.888+3N>G			ENST00000327044		NOC2L,splice_region_variant,,ENST00000327044,NM_015658.3;NOC2L,downstream_gene_variant,,ENST00000487214,;NOC2L,splice_region_variant,,ENST00000477976,;NOC2L,downstream_gene_variant,,ENST00000469563,;	C	ENSG00000188976	ENST00000327044	Transcript	splice_region_variant	-/2790	-/2250
chr1	911595	A	G	.	15	15	0	rs7417106	COSM4144246	0.710264	0.4092	0.8012	0.9246	0.7873	0.7526	=9934/12882	=361/724	=165/216	=366/400	=19/22	=3434/4410	=100/142	=5489/6968	C1orf170	0	.	GRCh37	chr1	911595	911595	+	Missense_Mutation	SNP	A	A	G	c.2048N>C	p.Val683Ala	p.V683A	ENST00000433179	5/5	C1orf170,missense_variant,p.Val683Ala,ENST00000433179,;C1orf170,missense_variant,p.Val663Ala,ENST00000341290,;PLEKHN1,downstream_gene_variant,,ENST00000379409,;PLEKHN1,downstream_gene_variant,,ENST00000379410,NM_032129.2;PLEKHN1,downstream_gene_variant,,ENST00000379407,NM_001160184.1;PLEKHN1,downstream_gene_variant,,ENST00000491024,;C1orf170,non_coding_transcript_exon_variant,,ENST00000479361,;PL…	G	ENSG00000187642	ENST00000433179	Transcript	missense_variant	2048/3064	2048/2091
chr1	911895	TG	T	.	22	22	0	.	None	None	None	None	None	None	None	None	None	None	None	None	None	None	None	C1orf170	0	.	GRCh37	chr1	911896	911896	+	Frame_Shift_Del	DEL	G	G	-	c.1976delN	p.Pro659GlnfsTer91	p.P659Qfs*91	ENST00000433179	4/5	C1orf170,frameshift_variant,p.Pro659GlnfsTer91,ENST00000433179,;C1orf170,frameshift_variant,p.Pro639GlnfsTer91,ENST00000341290,;PLEKHN1,downstream_gene_variant,,ENST00000379409,;PLEKHN1,downstream_gene_variant,,ENST00000379410,NM_032129.2;PLEKHN1,downstream_gene_variant,,ENST00000379407,NM_001160184.1;PLEKHN1,downstream_gene_variant,,ENST00000491024,;C1orf170,non_coding_transcript_exon_variant,,E…	-	ENSG00000187642	ENST00000433179	Transcript	frameshift_variant	1976/3064	1976/2091
chr1	914333	C	G	.	21	21	0	rs13302979	COSM4591185	0.55631	0.2436	0.6542	0.8056	0.6034	0.6043	=4502/6804	=145/342	=82/112	=234/292	=9/12	=1530/2412	=43/70	=2459/3564	C1orf170	0	.	GRCh37	chr1	914333	914333	+	Missense_Mutation	SNP	C	C	G	c.1795N>C	p.Glu599Gln	p.E599Q	ENST00000433179	3/5	C1orf170,missense_variant,p.Glu599Gln,ENST00000433179,;C1orf170,missense_variant,p.Glu579Gln,ENST00000341290,;PLEKHN1,downstream_gene_variant,,ENST00000379409,;PLEKHN1,downstream_gene_variant,,ENST00000379410,NM_032129.2;PLEKHN1,downstream_gene_variant,,ENST00000379407,NM_001160184.1;PLEKHN1,downstream_gene_variant,,ENST00000491024,;C1orf170,upstream_gene_variant,,ENST00000479361,;	G	ENSG00000187642	ENST00000433179	Transcript	missense_variant	1795/3064	1795/2091
chr1	914852	G	C	.	11	11	0	rs13303368	COSM4590658	0.51258	0.1793	0.6138	0.7123	0.5994	0.5961	=8079/13578	=178/662	=132/230	=316/448	=73/116	=2592/4460	=75/148	=4713/7514	C1orf170	0	.	GRCh37	chr1	914852	914852	+	Missense_Mutation	SNP	G	G	C	c.1276N>G	p.Gln426Glu	p.Q426E	ENST00000433179	3/5	C1orf170,missense_variant,p.Gln426Glu,ENST00000433179,;C1orf170,missense_variant,p.Gln406Glu,ENST00000341290,;PLEKHN1,downstream_gene_variant,,ENST00000379409,;PLEKHN1,downstream_gene_variant,,ENST00000379410,NM_032129.2;PLEKHN1,downstream_gene_variant,,ENST00000379407,NM_001160184.1;PLEKHN1,downstream_gene_variant,,ENST00000491024,;C1orf170,upstream_gene_variant,,ENST00000479361,;	C	ENSG00000187642	ENST00000433179	Transcript	missense_variant	1276/3064	1276/2091
chr1	914876	T	C	.	11	11	0	rs13302983	COSM4590088	0.966853	0.9418	0.9539	0.999	0.9592	0.9847	=13574/14046	=668/698	=214/224	=453/454	=339/348	=4278/4558	=143/150	=7479/7614	C1orf170	0	.	GRCh37	chr1	914876	914876	+	Missense_Mutation	SNP	T	T	C	c.1252N>G	p.Ser418Gly	p.S418G	ENST00000433179	3/5	C1orf170,missense_variant,p.Ser418Gly,ENST00000433179,;C1orf170,missense_variant,p.Ser398Gly,ENST00000341290,;PLEKHN1,downstream_gene_variant,,ENST00000379409,;PLEKHN1,downstream_gene_variant,,ENST00000379410,NM_032129.2;PLEKHN1,downstream_gene_variant,,ENST00000379407,NM_001160184.1;PLEKHN1,downstream_gene_variant,,ENST00000491024,;C1orf170,upstream_gene_variant,,ENST00000479361,;	C	ENSG00000187642	ENST00000433179	Transcript	missense_variant	1252/3064	1252/2091
chr1	916549	A	G	.	17	17	0	rs6660139	None	0.758586	0.5998	0.781	0.88	0.7584	0.8323	=11460/14624	=554/912	=235/292	=427/490	=29/38	=3734/5074	=117/154	=6364/7664	C1orf170	0	.	GRCh37	chr1	916549	916549	+	Missense_Mutation	SNP	A	A	G	c.58N>C	p.Trp20Arg	p.W20R	ENST00000433179	2/5	C1orf170,missense_variant,p.Trp20Arg,ENST00000433179,;C1orf170,5_prime_UTR_variant,,ENST00000341290,;C1orf170,upstream_gene_variant,,ENST00000479361,;	G	ENSG00000187642	ENST00000433179	Transcript	missense_variant	58/3064	58/2091
chr1	935222	C	A	.	13	12	1	rs2298214	COSM3749076	0.49381	0.0356	0.6268	0.7718	0.5895	0.6339	=51683/78176	=657/3258	=6516/8566	=5014/6180	=2370/3618	=26919/41512	=388/598	=9819/14444	HES4	0	.	GRCh37	chr1	935222	935222	+	Missense_Mutation	SNP	C	C	A	c.132N>T	p.Arg44Ser	p.R44S	ENST00000428771	1/3	HES4,missense_variant,p.Arg44Ser,ENST00000428771,NM_001142467.1,NM_021170.3;HES4,intron_variant,,ENST00000304952,;HES4,intron_variant,,ENST00000484667,;RP11-54O7.17,upstream_gene_variant,,ENST00000606034,;HES4,non_coding_transcript_exon_variant,,ENST00000481869,;	A	ENSG00000188290	ENST00000428771	Transcript	missense_variant	331/1040	132/744
chr1	977330	T	C	.	10	10	0	rs2799066	None	0.885184	0.6899	0.9207	0.999	0.9245	0.9663	=107758/117568	=7033/9802	=10926/11452	=8480/8482	=6060/6384	=58729/64108	=802/860	=15728/16480	AGRN	0	.	GRCh37	chr1	977330	977330	+	Splice_Region	SNP	T	T	C	c.1178-6N>C			ENST00000379370		AGRN,splice_region_variant,,ENST00000379370,NM_198576.3;AGRN,downstream_gene_variant,,ENST00000477585,;AGRN,downstream_gene_variant,,ENST00000469403,;AGRN,upstream_gene_variant,,ENST00000479707,;	C	ENSG00000188157	ENST00000379370	Transcript	splice_region_variant	-/7323	-/6138
chr1	984384	G	A	.	11	6	5	rs753896035	None	None	None	None	None	None	None	=0/28514	=0/2204	=0/1816	=0/2060	=0/402	=0/13282	=0/248	=0/8502	AGRN	0	.	GRCh37	chr1	984384	984384	+	Missense_Mutation	SNP	G	G	A	c.4243N>A	p.Ala1415Thr	p.A1415T	ENST00000379370	24/36	AGRN,missense_variant,p.Ala1415Thr,ENST00000379370,NM_198576.3;AGRN,upstream_gene_variant,,ENST00000419249,;AGRN,non_coding_transcript_exon_variant,,ENST00000492947,;AGRN,upstream_gene_variant,,ENST00000461111,;AGRN,downstream_gene_variant,,ENST00000479707,;AGRN,downstream_gene_variant,,ENST00000466223,;AGRN,downstream_gene_variant,,ENST00000478677,;	A	ENSG00000188157	ENST00000379370	Transcript	missense_variant	4293/7323	4243/6138
chr1	987200	C	T	.	23	23	0	rs9803031	None	0.788738	0.4017	0.8876	0.9931	0.9145	0.9018	=105202/120136	=4626/10234	=10799/11530	=8610/8638	=6187/6552	=59582/65798	=810/890	=14588/16494	AGRN	0	.	GRCh37	chr1	987200	987200	+	Splice_Region	SNP	C	C	T	c.5651+5N>T			ENST00000379370		AGRN,splice_region_variant,,ENST00000379370,NM_198576.3;AGRN,splice_region_variant,,ENST00000419249,;RP11-54O7.14,upstream_gene_variant,,ENST00000418300,;AGRN,upstream_gene_variant,,ENST00000461111,;AGRN,downstream_gene_variant,,ENST00000492947,;AGRN,downstream_gene_variant,,ENST00000466223,;AGRN,downstream_gene_variant,,ENST00000478677,;	T	ENSG00000188157	ENST00000379370	Transcript	splice_region_variant	-/7323	-/6138
chr1	1007432	G	A	.	14	14	0	rs4333796	COSM4142057	0.532149	0.2307	0.6643	0.7917	0.5616	0.5481	=5532/9670	=56/168	=50/86	=102/128	=0/0	=1423/2346	=58/108	=3843/6834	RNF223	0	.	GRCh37	chr1	1007432	1007432	+	Missense_Mutation	SNP	G	G	A	c.515N>T	p.Ala172Val	p.A172V	ENST00000453464	2/2	RNF223,missense_variant,p.Ala172Val,ENST00000453464,NM_001205252.1;RP11-465B22.3,downstream_gene_variant,,ENST00000412397,;	A	ENSG00000237330	ENST00000453464	Transcript	missense_variant	816/1902	515/750
chr1	1072498	G	C	.	13	13	0	rs9442360	None	0.497005	0.2625	0.6974	0.5357	0.6083	0.5174	None	None	None	None	None	None	None	None	RP11-465B22.5	0	.	GRCh37	chr1	1072498	1072498	+	Splice_Region	SNP	G	G	C	n.94+8N>C			ENST00000416774		RP11-465B22.5,splice_region_variant,,ENST00000416774,;	C	ENSG00000223823	ENST00000416774	Transcript	splice_region_variant	-/1620
chr1	1149420	G	A	.	14	4	10	.	None	None	None	None	None	None	None	None	None	None	None	None	None	None	None	TNFRSF4	0	.	GRCh37	chr1	1149420	1149420	+	Missense_Mutation	SNP	G	G	A	c.88N>T	p.His30Tyr	p.H30Y	ENST00000379236	1/7	TNFRSF4,missense_variant,p.His30Tyr,ENST00000379236,NM_003327.3;SDF4,downstream_gene_variant,,ENST00000263741,NM_016176.3,NM_016547.2;SDF4,downstream_gene_variant,,ENST00000360001,;SDF4,downstream_gene_variant,,ENST00000403997,;TNFRSF4,upstream_gene_variant,,ENST00000453580,;TNFRSF4,non_coding_transcript_exon_variant,,ENST00000497869,;SDF4,downstream_gene_variant,,ENST00000494748,;SDF4,downstream…	A	ENSG00000186827	ENST00000379236	Transcript	missense_variant	93/1068	88/834
chr1	1167947	G	T	.	11	4	7	.	None	None	None	None	None	None	None	None	None	None	None	None	None	None	None	B3GALT6	0	.	GRCh37	chr1	1167947	1167947	+	Missense_Mutation	SNP	G	G	T	c.289N>T	p.Gly97Cys	p.G97C	ENST00000379198	1/1	B3GALT6,missense_variant,p.Gly97Cys,ENST00000379198,NM_080605.3;SDF4,upstream_gene_variant,,ENST00000263741,NM_016176.3,NM_016547.2;SDF4,upstream_gene_variant,,ENST00000360001,;SDF4,upstream_gene_variant,,ENST00000545427,;SDF4,upstream_gene_variant,,ENST00000403997,;SDF4,upstream_gene_variant,,ENST00000459994,;SDF4,upstream_gene_variant,,ENST00000465727,;	T	ENSG00000176022	ENST00000379198	Transcript	missense_variant	319/2793	289/990
chr1	1269554	T	C	.	23	23	0	rs307377	COSM4142285	0.951877	0.9803	0.9813	0.9137	0.9662	0.9172	=80454/83696	=7101/7192	=7410/7500	=5371/5884	=3134/3346	=44523/45800	=535/574	=12380/13400	TAS1R3	0	.	GRCh37	chr1	1269554	1269554	+	Missense_Mutation	SNP	T	T	C	c.2269N>C	p.Cys757Arg	p.C757R	ENST00000339381	6/6	TAS1R3,missense_variant,p.Cys757Arg,ENST00000339381,NM_152228.1;DVL1,downstream_gene_variant,,ENST00000378888,;DVL1,downstream_gene_variant,,ENST00000378891,NM_004421.2;	C	ENSG00000169962	ENST00000339381	Transcript	missense_variant	2301/3433	2269/2559
chr1	1326200	G	T	.	21	21	0	.	COSM1667066	None	None	None	None	None	None	None	None	None	None	None	None	None	None	CCNL2	0	.	GRCh37	chr1	1326200	1326200	+	Missense_Mutation	SNP	G	G	T	c.705N>A	p.Phe235Leu	p.F235L	ENST00000400809	6/11	CCNL2,missense_variant,p.Phe235Leu,ENST00000400809,NM_030937.4;CCNL2,missense_variant,p.Phe13Leu,ENST00000408952,;CCNL2,downstream_gene_variant,,ENST00000408918,NM_001039577.3;CCNL2,downstream_gene_variant,,ENST00000497013,;CCNL2,non_coding_transcript_exon_variant,,ENST00000505849,;CCNL2,non_coding_transcript_exon_variant,,ENST00000469113,;CCNL2,downstream_gene_variant,,ENST00000471930,;CCNL2,3_p…	T	ENSG00000221978	ENST00000400809	Transcript	missense_variant	711/2305	705/1563
chr1	1335052	T	G	.	10	10	0	rs537929602	None	None	None	None	None	None	None	=0/10788	=0/212	=0/96	=0/132	=0/0	=0/2738	=0/118	=0/7492	RP4-758J18.2	0	.	GRCh37	chr1	1335052	1335052	+	Missense_Mutation	SNP	T	T	G	c.121N>G	p.Ser41Ala	p.S41A	ENST00000448629	1/3	RP4-758J18.2,missense_variant,p.Ser41Ala,ENST00000444362,;RP4-758J18.2,missense_variant,p.Ser41Ala,ENST00000448629,;RP4-758J18.2,missense_variant,p.Ser41Ala,ENST00000576232,;RP4-758J18.2,missense_variant,p.Ser38Ala,ENST00000570344,;CCNL2,upstream_gene_variant,,ENST00000400809,NM_030937.4;CCNL2,upstream_gene_variant,,ENST00000408952,;CCNL2,upstream_gene_variant,,ENST00000408918,NM_001039577.3;MRPL…	G	ENSG00000224870	ENST00000448629	Transcript	missense_variant	151/797	121/414
chr1	1337552	T	A	.	19	11	8	.	None	None	None	None	None	None	None	None	None	None	None	None	None	None	None	MRPL20	0	.	GRCh37	chr1	1337552	1337552	+	Missense_Mutation	SNP	T	T	A	c.361N>T	p.Ser121Cys	p.S121C	ENST00000344843	4/4	MRPL20,missense_variant,p.Ser121Cys,ENST00000344843,NM_017971.3;CCNL2,upstream_gene_variant,,ENST00000400809,NM_030937.4;CCNL2,upstream_gene_variant,,ENST00000408952,;RP4-758J18.2,downstream_gene_variant,,ENST00000444362,;CCNL2,upstream_gene_variant,,ENST00000408918,NM_001039577.3;MRPL20,downstream_gene_variant,,ENST00000482352,;RP4-758J18.2,downstream_gene_variant,,ENST00000448629,;MRPL20,downst…	A	ENSG00000242485	ENST00000344843	Transcript	missense_variant	457/721	361/450
chr1	1374803	C	T	.	15	6	9	.	None	None	None	None	None	None	None	None	None	None	None	None	None	None	None	VWA1	0	.	GRCh37	chr1	1374803	1374803	+	Missense_Mutation	SNP	C	C	T	c.974N>T	p.Ala325Val	p.A325V	ENST00000476993	3/3	VWA1,missense_variant,p.Ala325Val,ENST00000476993,NM_022834.4;VWA1,missense_variant,p.Ala113Val,ENST00000404702,NM_199121.2;VWA1,3_prime_UTR_variant,,ENST00000338660,;VWA1,downstream_gene_variant,,ENST00000495558,;VWA1,downstream_gene_variant,,ENST00000471398,;RP4-758J18.10,upstream_gene_variant,,ENST00000417917,;RP4-758J18.10,upstream_gene_variant,,ENST00000430109,;RP4-758J18.10,upstream_gene_va…	T	ENSG00000179403	ENST00000476993	Transcript	missense_variant	1052/4511	974/1338
chr1	1551927	T	C	.	8	8	0	rs7418389	COSM4142786	0.477037	0.5378	0.4813	0.2054	0.7058	0.4366	=61204/98272	=4292/7362	=3605/9674	=1597/6540	=3154/4250	=41015/55610	=459/700	=7082/14136	MIB2	0	.	GRCh37	chr1	1551927	1551927	+	Missense_Mutation	SNP	T	T	C	c.214N>C	p.Phe72Leu	p.F72L	ENST00000505820	2/20	MIB2,missense_variant,p.Phe15Leu,ENST00000357210,NM_080875.2;MIB2,missense_variant,p.Phe72Leu,ENST00000520777,NM_001170686.1;MIB2,missense_variant,p.Phe72Leu,ENST00000505820,;MIB2,missense_variant,p.Phe72Leu,ENST00000355826,NM_001170687.1;MIB2,missense_variant,p.Phe15Leu,ENST00000360522,;MIB2,missense_variant,p.Phe15Leu,ENST00000378710,;MIB2,missense_variant,p.Phe72Leu,ENST00000518681,NM_00117068…	C	ENSG00000197530	ENST00000505820	Transcript	missense_variant	231/3305	214/3213
chr1	1558792	T	C	.	14	14	0	rs12755088	None	0.773562	0.7057	0.8674	0.5516	0.9364	0.8599	=87640/99630	=5549/7232	=8166/10050	=4300/6890	=3769/4186	=52451/55736	=649/712	=12756/14824	MIB2	0	.	GRCh37	chr1	1558792	1558792	+	Missense_Mutation	SNP	T	T	C	c.305N>C	p.Met102Thr	p.M102T	ENST00000505820	3/20	MIB2,start_lost,p.Met1?,ENST00000504599,;MIB2,missense_variant,p.Met45Thr,ENST00000357210,NM_080875.2;MIB2,missense_variant,p.Met102Thr,ENST00000520777,NM_001170686.1;MIB2,missense_variant,p.Met102Thr,ENST00000505820,;MIB2,missense_variant,p.Met45Thr,ENST00000360522,;MIB2,missense_variant,p.Met45Thr,ENST00000378710,;MIB2,missense_variant,p.Met102Thr,ENST00000518681,NM_001170688.1;MIB2,intron_vari…	C	ENSG00000197530	ENST00000505820	Transcript	missense_variant	322/3305	305/3213
chr1	1599812	C	T	.	22	12	10	rs12729295	COSM3997009	None	None	None	None	None	None	=45743/96420	=3240/6674	=4369/8824	=2785/6710	=2713/5580	=25485/53666	=358/730	=6793/14236	SLC35E2B	0	.	GRCh37	chr1	1599812	1599812	+	Missense_Mutation	SNP	C	C	T	c.934N>A	p.Val312Ile	p.V312I	ENST00000378662	9/10	SLC35E2B,missense_variant,p.Val312Ile,ENST00000378662,;SLC35E2B,missense_variant,p.Val312Ile,ENST00000234800,NM_001110781.1;RP11-345P4.7,upstream_gene_variant,,ENST00000596308,;SLC35E2B,non_coding_transcript_exon_variant,,ENST00000480991,;SLC35E2B,downstream_gene_variant,,ENST00000481276,;RP11-345P4.6,upstream_gene_variant,,ENST00000597891,;	T	ENSG00000189339	ENST00000378662	Transcript	missense_variant	1695/6261	934/1218
chr1	1647778	C	G	.	36	10	26	rs72901773	None	None	None	None	None	None	None	=59783/119406	=4876/9748	=5734/11466	=4216/8430	=3265/6530	=33044/65978	=448/894	=8200/16360	CDK11A	0	.	GRCh37	chr1	1647778	1647778	+	Splice_Region	SNP	C	C	G	c.488+7N>C			ENST00000404249		CDK11A,splice_region_variant,,ENST00000356200,;CDK11A,splice_region_variant,,ENST00000378633,;CDK11A,splice_region_variant,,ENST00000404249,NM_024011.2,NM_033486.1;CDK11A,splice_region_variant,,ENST00000357760,NM_033492.1;CDK11A,splice_region_variant,,ENST00000378638,NM_033489.1;CDK11A,splice_region_variant,,ENST00000358779,NM_033529.2,NM_033493.1,NM_033488.1;CDK11A,splice_region_variant,,ENST000…	G	ENSG00000008128	ENST00000404249	Transcript	splice_region_variant	-/2449	-/2343
chr1	1647893	C	CTTTCTT	.	47	18	29	rs144636354	COSM4224752	None	None	None	None	None	None	=59751/120136	=4863/9776	=5740/11520	=4219/8544	=3289/6602	=32975/66356	=444/890	=8221/16448	CDK11A	0	.	GRCh37	chr1	1647893	1647894	+	In_Frame_Ins	INS	-	-	TTTCTT	c.379_380insAAGAAA	p.Lys125_Glu126dup	p.K125_E126dup	ENST00000404249	5/20	CDK11A,inframe_insertion,p.Lys91_Glu92dup,ENST00000356200,;CDK11A,inframe_insertion,p.Lys115_Glu116dup,ENST00000378633,;CDK11A,inframe_insertion,p.Lys125_Glu126dup,ENST00000404249,NM_024011.2,NM_033486.1;CDK11A,inframe_insertion,p.Lys115_Glu116dup,ENST00000357760,NM_033492.1;CDK11A,inframe_insertion,p.Lys91_Glu92dup,ENST00000378638,NM_033489.1;CDK11A,inframe_insertion,p.Lys115_Glu116dup,ENST00000…	TTTCTT	ENSG00000008128	ENST00000404249	Transcript	inframe_insertion	459-460/2449	379-380/2343
chr1	1650787	T	C	.	41	24	17	rs1137003	COSM4590300	None	None	None	None	None	None	=60514/120754	=4912/9812	=5791/11576	=4319/8626	=3307/6614	=33448/66726	=452/900	=8285/16500	CDK11A	0	.	GRCh37	chr1	1650787	1650787	+	Missense_Mutation	SNP	T	T	C	c.335N>G	p.His112Arg	p.H112R	ENST00000404249	4/20	CDK11A,missense_variant,p.His78Arg,ENST00000356200,;CDK11A,missense_variant,p.His112Arg,ENST00000404249,NM_024011.2,NM_033486.1;CDK11A,missense_variant,p.His78Arg,ENST00000378638,NM_033489.1;CDK11A,intron_variant,,ENST00000378633,;CDK11A,intron_variant,,ENST00000357760,NM_033492.1;CDK11A,intron_variant,,ENST00000358779,NM_033529.2,NM_033493.1,NM_033488.1;CDK11A,intron_variant,,ENST00000378635,;CD…	C	ENSG00000008128	ENST00000404249	Transcript	missense_variant	415/2449	335/2343
chr1	1650797	A	G	.	43	25	18	rs1059830	COSM119024	None	None	None	None	None	None	=60505/120746	=4910/9808	=5791/11576	=4319/8626	=3307/6614	=33442/66718	=452/900	=8284/16504	CDK11A	0	.	GRCh37	chr1	1650797	1650797	+	Missense_Mutation	SNP	A	A	G	c.325N>C	p.Cys109Arg	p.C109R	ENST00000404249	4/20	CDK11A,missense_variant,p.Cys75Arg,ENST00000356200,;CDK11A,missense_variant,p.Trp109Arg,ENST00000378633,;CDK11A,missense_variant,p.Cys109Arg,ENST00000404249,NM_024011.2,NM_033486.1;CDK11A,missense_variant,p.Trp109Arg,ENST00000357760,NM_033492.1;CDK11A,missense_variant,p.Cys75Arg,ENST00000378638,NM_033489.1;CDK11A,missense_variant,p.Trp109Arg,ENST00000358779,NM_033529.2,NM_033493.1,NM_033488.1;CDK…	G	ENSG00000008128	ENST00000404249	Transcript	missense_variant	405/2449	325/2343
chr1	1650832	A	G	.	51	27	24	rs72909030	COSM4591771	None	None	None	None	None	None	=60496/120724	=4907/9802	=5791/11576	=4318/8624	=3307/6614	=33446/66716	=452/900	=8275/16492	CDK11A	0	.	GRCh37	chr1	1650832	1650832	+	Missense_Mutation	SNP	A	A	G	c.290N>C	p.Val97Ala	p.V97A	ENST00000404249	4/20	CDK11A,missense_variant,p.Val63Ala,ENST00000356200,;CDK11A,missense_variant,p.Val97Ala,ENST00000378633,;CDK11A,missense_variant,p.Val97Ala,ENST00000404249,NM_024011.2,NM_033486.1;CDK11A,missense_variant,p.Val97Ala,ENST00000357760,NM_033492.1;CDK11A,missense_variant,p.Val63Ala,ENST00000378638,NM_033489.1;CDK11A,missense_variant,p.Val97Ala,ENST00000358779,NM_033529.2,NM_033493.1,NM_033488.1;CDK11A,…	G	ENSG00000008128	ENST00000404249	Transcript	missense_variant	370/2449	290/2343
chr1	1650845	G	A	.	53	24	29	rs1059831	COSM4142970	0.747404	0.4992	0.879	0.7788	0.9215	0.7781	=57709/120640	=3814/9796	=5644/11572	=4010/8626	=3279/6614	=32976/66714	=436/900	=7550/16418	CDK11A	0	.	GRCh37	chr1	1650845	1650845	+	Missense_Mutation	SNP	G	G	A	c.277N>T	p.Arg93Trp	p.R93W	ENST00000404249	4/20	CDK11A,missense_variant,p.Arg59Trp,ENST00000356200,;CDK11A,missense_variant,p.Arg93Trp,ENST00000378633,;CDK11A,missense_variant,p.Arg93Trp,ENST00000404249,NM_024011.2,NM_033486.1;CDK11A,missense_variant,p.Arg93Trp,ENST00000357760,NM_033492.1;CDK11A,missense_variant,p.Arg59Trp,ENST00000378638,NM_033489.1;CDK11A,missense_variant,p.Arg93Trp,ENST00000358779,NM_033529.2,NM_033493.1,NM_033488.1;CDK11A,…	A	ENSG00000008128	ENST00000404249	Transcript	missense_variant	357/2449	277/2343
chr1	1653028	C	T	.	23	23	0	rs16825265	None	0.747404	0.4985	0.879	0.7788	0.9225	0.7781	=101589/118826	=5315/9704	=9948/11358	=6526/8474	=5862/6566	=60912/65640	=785/880	=12241/16204	CDK11A	0	.	GRCh37	chr1	1653028	1653028	+	Splice_Region	SNP	C	C	T	c.227+7N>A			ENST00000404249		CDK11A,splice_region_variant,,ENST00000356200,;CDK11A,splice_region_variant,,ENST00000378633,;CDK11A,splice_region_variant,,ENST00000404249,NM_024011.2,NM_033486.1;CDK11A,splice_region_variant,,ENST00000357760,NM_033492.1;CDK11A,splice_region_variant,,ENST00000378638,NM_033489.1;CDK11A,splice_region_variant,,ENST00000358779,NM_033529.2,NM_033493.1,NM_033488.1;CDK11A,splice_region_variant,,ENST000…	T	ENSG00000008128	ENST00000404249	Transcript	splice_region_variant	-/2449	-/2343
chr1	1666175	C	T	.	17	9	8	rs61777509	COSM4142977	None	None	None	None	None	None	=29518/72914	=1805/7372	=3083/6748	=1661/5096	=1669/4042	=16658/37778	=251/580	=4391/11298	SLC35E2	0	.	GRCh37	chr1	1666175	1666175	+	Missense_Mutation	SNP	C	C	T	c.686N>A	p.Arg229His	p.R229H	ENST00000246421	5/6	SLC35E2,missense_variant,p.Arg229His,ENST00000355439,NM_001199787.1;SLC35E2,missense_variant,p.Arg229His,ENST00000246421,NM_182838.2;SLC35E2,missense_variant,p.Arg229His,ENST00000400924,;RP1-283E3.8,non_coding_transcript_exon_variant,,ENST00000598846,;SLC35E2,non_coding_transcript_exon_variant,,ENST00000475229,;RP1-283E3.4,intron_variant,,ENST00000424604,;RP1-283E3.4,intron_variant,,ENST000005776…	T	ENSG00000215790	ENST00000246421	Transcript	missense_variant	1102/1430	686/801
chr1	1666251	G	A	.	13	7	6	rs77655487	COSM3802701	None	None	None	None	None	None	=33088/107380	=370/9978	=3755/10200	=1794/7596	=2281/5894	=20791/58124	=262/802	=3835/14786	SLC35E2	0	.	GRCh37	chr1	1666251	1666251	+	Missense_Mutation	SNP	G	G	A	c.610N>T	p.Arg204Trp	p.R204W	ENST00000246421	5/6	SLC35E2,missense_variant,p.Arg204Trp,ENST00000355439,NM_001199787.1;SLC35E2,missense_variant,p.Arg204Trp,ENST00000246421,NM_182838.2;SLC35E2,missense_variant,p.Arg204Trp,ENST00000400924,;RP1-283E3.8,non_coding_transcript_exon_variant,,ENST00000598846,;SLC35E2,non_coding_transcript_exon_variant,,ENST00000475229,;RP1-283E3.4,intron_variant,,ENST00000424604,;RP1-283E3.4,intron_variant,,ENST000005776…	A	ENSG00000215790	ENST00000246421	Transcript	missense_variant	1026/1430	610/801
chr1	1684347	C	CCCT	.	16	15	1	rs150880809	COSM1320774	None	None	None	None	None	None	=15786/55264	=649/5982	=1034/3074	=820/3764	=703/2326	=10001/30576	=140/432	=2439/9110	NADK	0	.	GRCh37	chr1	1684347	1684348	+	In_Frame_Ins	INS	-	-	CCT	c.1771_1772insAGG	p.Glu590dup	p.E590dup	ENST00000344463	14/14	NADK,inframe_insertion,p.Glu590dup,ENST00000344463,;NADK,inframe_insertion,p.Glu590dup,ENST00000378625,NM_001198994.1;NADK,inframe_insertion,p.Glu445dup,ENST00000341426,NM_023018.4;NADK,inframe_insertion,p.Glu445dup,ENST00000341991,NM_001198993.1;NADK,inframe_insertion,p.Glu413dup,ENST00000342348,NM_001198995.1;NADK,downstream_gene_variant,,ENST00000469045,;NADK,downstream_gene_variant,,ENST00000…	CCT	ENSG00000008130	ENST00000344463	Transcript	inframe_insertion	1993-1994/3663	1771-1772/1776
chr1	1696659	A	G	.	14	14	0	rs5021859	None	0.741214	0.4955	0.8703	0.8304	0.9314	0.6943	=104160/120810	=5890/10220	=10296/11566	=6957/8638	=6040/6614	=62573/66418	=805/904	=11599/16450	NADK	0	.	GRCh37	chr1	1696659	1696659	+	Splice_Region	SNP	A	A	G	c.179+8N>C			ENST00000344463		NADK,splice_region_variant,,ENST00000344463,;NADK,splice_region_variant,,ENST00000378625,NM_001198994.1;NADK,splice_region_variant,,ENST00000341426,NM_023018.4;NADK,splice_region_variant,,ENST00000341991,NM_001198993.1;NADK,splice_region_variant,,ENST00000492768,;NADK,splice_region_variant,,ENST00000460602,;NADK,splice_region_variant,,ENST00000492845,;NADK,splice_region_variant,,ENST00000464373,;	G	ENSG00000008130	ENST00000344463	Transcript	splice_region_variant	-/3663	-/1776
chr1	1849529	A	G	.	23	23	0	rs28640257	COSM3927618	0.352037	0.053	0.5072	0.4623	0.4901	0.3906	=53478/120622	=1099/10340	=6502/11548	=3966/8622	=3128/6600	=32223/66112	=414/894	=6146/16506	TMEM52	0	.	GRCh37	chr1	1849529	1849529	+	Missense_Mutation	SNP	A	A	G	c.422N>C	p.Met141Thr	p.M141T	ENST00000310991	5/5	TMEM52,missense_variant,p.Met126Thr,ENST00000378602,;TMEM52,missense_variant,p.Met141Thr,ENST00000310991,NM_178545.3;TMEM52,intron_variant,,ENST00000378598,;C1orf222,downstream_gene_variant,,ENST00000493964,;CALML6,downstream_gene_variant,,ENST00000307786,NM_138705.2;CALML6,downstream_gene_variant,,ENST00000378604,;TMEM52,downstream_gene_variant,,ENST00000416272,;CALML6,downstream_gene_variant,,E…	G	ENSG00000178821	ENST00000310991	Transcript	missense_variant	430/929	422/630
chr1	1850627	CAGCGGCAGG	C	.	6	6	0	rs575852588	COSM1167507	0.359026	0.0673	0.5072	0.4792	0.4891	0.3906	=18/1504	=0/178	=0/14	=3/166	=0/18	=10/626	=0/16	=5/486	TMEM52	0	.	GRCh37	chr1	1850628	1850636	+	In_Frame_Del	DEL	AGCGGCAGG	AGCGGCAGG	-	c.69_77delNNNNNNNNN	p.Leu24_Leu26del	p.L24_L26del	ENST00000310991	1/5	TMEM52,inframe_deletion,p.Leu24_Leu26del,ENST00000310991,NM_178545.3;TMEM52,inframe_deletion,p.Ser21_Arg23del,ENST00000378598,;TMEM52,inframe_deletion,p.Leu24_Leu26del,ENST00000416272,;C1orf222,downstream_gene_variant,,ENST00000493964,;TMEM52,upstream_gene_variant,,ENST00000378602,;CALML6,downstream_gene_variant,,ENST00000307786,NM_138705.2;CALML6,downstream_gene_variant,,ENST00000378604,;CALML6,…	-	ENSG00000178821	ENST00000310991	Transcript	inframe_deletion	77-85/929	69-77/630
chr1	1861582	C	T	.	14	14	0	rs2803295	COSN9457276	0.355831	0.0575	0.5029	0.4752	0.4911	0.3926	=4671/12368	=79/568	=79/188	=102/204	=5/8	=1556/3648	=63/132	=2787/7620	C1orf222	0	.	GRCh37	chr1	1861582	1861582	+	Missense_Mutation	SNP	C	C	T	c.1054N>A	p.Gly352Arg	p.G352R	ENST00000493964	9/21	C1orf222,missense_variant,p.Gly352Arg,ENST00000493964,;C1orf222,upstream_gene_variant,,ENST00000464311,;C1orf222,upstream_gene_variant,,ENST00000412120,;	T	ENSG00000142609	ENST00000493964	Transcript	missense_variant	1054/2604	1054/2604
chr1	1873525	T	C	.	9	9	0	rs2803327	COSN9457279	0.592452	0.5477	0.611	0.6379	0.5308	0.6564	=6943/12110	=283/576	=107/188	=142/198	=3/6	=1701/3572	=76/130	=4631/7440	C1orf222	0	.	GRCh37	chr1	1873525	1873525	+	Missense_Mutation	SNP	T	T	C	c.406N>G	p.Lys136Glu	p.K136E	ENST00000493964	5/21	C1orf222,missense_variant,p.Lys136Glu,ENST00000493964,;C1orf222,downstream_gene_variant,,ENST00000493316,;	C	ENSG00000142609	ENST00000493964	Transcript	missense_variant	406/2604	406/2604
chr1	1875858	C	G	.	10	10	0	rs2803336	None	0.384984	0.1445	0.5144	0.4792	0.495	0.408	=4801/12330	=119/578	=77/184	=99/200	=1/2	=1565/3620	=63/128	=2877/7618	C1orf222	0	.	GRCh37	chr1	1875858	1875858	+	Missense_Mutation	SNP	C	C	G	c.247N>C	p.Val83Leu	p.V83L	ENST00000493964	4/21	C1orf222,missense_variant,p.Val83Leu,ENST00000493964,;C1orf222,downstream_gene_variant,,ENST00000493316,;	G	ENSG00000142609	ENST00000493964	Transcript	missense_variant	247/2604	247/2604
chr1	1959699	G	A	.	17	17	0	rs41307846	None	0.00579073	0.0008	0.0043	0	0.0179	0.0072	=1974/112310	=46/9388	=106/10864	=0/8196	=234/5674	=1469/61776	=18/802	=101/15610	GABRD	0	.	GRCh37	chr1	1959699	1959699	+	Missense_Mutation	SNP	G	G	A	c.659N>A	p.Arg220His	p.R220H	ENST00000378585	6/9	GABRD,missense_variant,p.Arg220His,ENST00000378585,NM_000815.4;	A	ENSG00000187730	ENST00000378585	Transcript	missense_variant	742/1913	659/1359
chr1	2082364	G	T	.	14	14	0	.	None	None	None	None	None	None	None	None	None	None	None	None	None	None	None	PRKCZ	0	.	GRCh37	chr1	2082364	2082364	+	Missense_Mutation	SNP	G	G	T	c.823N>T	p.Asp275Tyr	p.D275Y	ENST00000378567	9/18	PRKCZ,missense_variant,p.Asp275Tyr,ENST00000378567,NM_002744.4;PRKCZ,missense_variant,p.Asp92Tyr,ENST00000400921,NM_001033581.1;PRKCZ,missense_variant,p.Asp92Tyr,ENST00000400920,NM_001033582.1;PRKCZ,missense_variant,p.Asp171Tyr,ENST00000461106,NM_001242874.1;PRKCZ,missense_variant,p.Asp88Tyr,ENST00000486681,;PRKCZ,missense_variant,p.Asp92Tyr,ENST00000470596,;PRKCZ,missense_variant,p.Asp88Tyr,ENST…	T	ENSG00000067606	ENST00000378567	Transcript	missense_variant	984/2326	823/1779
chr1	2357475	T	C	.	12	12	0	rs2494434	None	0.999201	1	0.9957	1	0.999	1	None	None	None	None	None	None	None	None	PLCH2	0	.	GRCh37	chr1	2357475	2357475	+	Splice_Region	SNP	T	T	C	c.-179N>C			ENST00000609981	1/4	PLCH2,splice_region_variant,,ENST00000609981,;	C	ENSG00000149527	ENST00000609981	Transcript	splice_region_variant	57/568	-/333
chr1	2433900	C	T	.	12	12	0	rs12736998	COSM4143588	0.379792	0.1793	0.4582	0.4851	0.5229	0.3395	=4901/11704	=72/282	=58/120	=129/248	=4/8	=1719/3466	=61/130	=2858/7450	PLCH2	0	.	GRCh37	chr1	2433900	2433900	+	Missense_Mutation	SNP	C	C	T	c.2930N>T	p.Pro977Leu	p.P977L	ENST00000449969	21/22	PLCH2,missense_variant,p.Pro977Leu,ENST00000449969,;PLCH2,missense_variant,p.Pro292Leu,ENST00000288766,;PLCH2,intron_variant,,ENST00000419816,;PLCH2,intron_variant,,ENST00000378486,NM_014638.2;PLCH2,intron_variant,,ENST00000378488,;PLCH2,intron_variant,,ENST00000278878,;PLCH2,non_coding_transcript_exon_variant,,ENST00000473964,;PLCH2,non_coding_transcript_exon_variant,,ENST00000343889,;PLCH2,intr…	T	ENSG00000149527	ENST00000449969	Transcript	missense_variant	3091/5450	2930/3390
chr1	2444414	G	A	.	11	11	0	rs7535528	COSM3746888	0.225639	0.0136	0.2983	0.3046	0.3867	0.2137	=37636/119832	=677/10208	=2600/11522	=3157/8548	=2326/6604	=24537/65646	=307/888	=4032/16416	PANK4	0	.	GRCh37	chr1	2444414	2444414	+	Missense_Mutation	SNP	G	G	A	c.1640N>T	p.Ala547Val	p.A547V	ENST00000378466	13/19	PANK4,missense_variant,p.Ala547Val,ENST00000378466,NM_018216.1;PANK4,missense_variant,p.Ala508Val,ENST00000435556,;PANK4,missense_variant,p.Ala405Val,ENST00000505228,;PANK4,missense_variant,p.Ala68Val,ENST00000502512,;PANK4,non_coding_transcript_exon_variant,,ENST00000471361,;PANK4,non_coding_transcript_exon_variant,,ENST00000487804,;PANK4,downstream_gene_variant,,ENST00000468002,;PANK4,downstrea…	A	ENSG00000157881	ENST00000378466	Transcript	missense_variant	1653/2649	1640/2322
chr1	2528133	T	C	.	11	11	0	rs2843401	None	0.501597	0.3835	0.5519	0.4722	0.6889	0.4632	=72692/118738	=4283/9944	=6591/11424	=4357/8484	=4208/6556	=44612/65056	=523/878	=8118/16396	MMEL1	0	.	GRCh37	chr1	2528133	2528133	+	Splice_Region	SNP	T	T	C	c.1273-5N>G			ENST00000378412		MMEL1,splice_region_variant,,ENST00000288709,NM_033467.3;MMEL1,splice_region_variant,,ENST00000378412,;MMEL1,splice_region_variant,,ENST00000502556,;MMEL1,upstream_gene_variant,,ENST00000471840,;MMEL1,splice_region_variant,,ENST00000504800,;MMEL1,upstream_gene_variant,,ENST00000464195,;MMEL1,upstream_gene_variant,,ENST00000491941,;MMEL1,upstream_gene_variant,,ENST00000469962,;	C	ENSG00000142606	ENST00000378412	Transcript	splice_region_variant	-/2849	-/2340
chr1	2529638	G	T	.	12	12	0	.	None	None	None	None	None	None	None	None	None	None	None	None	None	None	None	MMEL1	0	.	GRCh37	chr1	2529638	2529638	+	Splice_Region	SNP	G	G	T	c.1272+8N>A			ENST00000378412		MMEL1,splice_region_variant,,ENST00000288709,NM_033467.3;MMEL1,splice_region_variant,,ENST00000378412,;MMEL1,splice_region_variant,,ENST00000502556,;MMEL1,splice_region_variant,,ENST00000504800,;MMEL1,upstream_gene_variant,,ENST00000469962,;	T	ENSG00000142606	ENST00000378412	Transcript	splice_region_variant	-/2849	-/2340
chr1	2537703	C	T	.	16	10	6	.	None	None	None	None	None	None	None	None	None	None	None	None	None	None	None	MMEL1	0	.	GRCh37	chr1	2537703	2537703	+	Missense_Mutation	SNP	C	C	T	c.734N>A	p.Ser245Asn	p.S245N	ENST00000378412	8/24	MMEL1,missense_variant,p.Ser236Asn,ENST00000288709,NM_033467.3;MMEL1,missense_variant,p.Ser245Asn,ENST00000378412,;MMEL1,intron_variant,,ENST00000502556,;MMEL1,missense_variant,p.Ser245Asn,ENST00000504800,;MMEL1,downstream_gene_variant,,ENST00000509374,;	T	ENSG00000142606	ENST00000378412	Transcript	missense_variant	896/2849	734/2340
chr1	2537806	C	A	.	13	8	5	.	None	None	None	None	None	None	None	None	None	None	None	None	None	None	None	MMEL1	0	.	GRCh37	chr1	2537806	2537806	+	Splice_Site	SNP	C	C	A	c.632-1N>T		p.X211_splice	ENST00000378412		MMEL1,splice_acceptor_variant,,ENST00000288709,NM_033467.3;MMEL1,splice_acceptor_variant,,ENST00000378412,;MMEL1,intron_variant,,ENST00000502556,;MMEL1,splice_acceptor_variant,,ENST00000504800,;MMEL1,splice_acceptor_variant,,ENST00000509374,;	A	ENSG00000142606	ENST00000378412	Transcript	splice_acceptor_variant	-/2849	632/2340
chr1	2938989	G	A	.	14	14	0	rs3795263	None	0.122005	0.0106	0.121	0.1607	0.2584	0.093	=20855/118300	=403/9730	=1041/11524	=1207/8536	=1242/6610	=15308/64524	=134/880	=1520/16496	ACTRT2	0	.	GRCh37	chr1	2938989	2938989	+	Missense_Mutation	SNP	G	G	A	c.739N>A	p.Gly247Arg	p.G247R	ENST00000378404	1/1	ACTRT2,missense_variant,p.Gly247Arg,ENST00000378404,NM_080431.4;	A	ENSG00000169717	ENST00000378404	Transcript	missense_variant	944/1420	739/1134
chr1	3328358	T	C	.	16	16	0	rs870124	COSM3751146	0.945088	0.9924	0.9006	0.998	0.8419	0.9642	=106618/119838	=9377/9646	=10644/11516	=8502/8504	=6000/6594	=55694/66268	=795/896	=15606/16414	PRDM16	0	.	GRCh37	chr1	3328358	3328358	+	Missense_Mutation	SNP	T	T	C	c.1597N>C	p.Ser533Pro	p.S533P	ENST00000270722	9/17	PRDM16,missense_variant,p.Ser534Pro,ENST00000378398,;PRDM16,missense_variant,p.Ser533Pro,ENST00000441472,NM_022114.3;PRDM16,missense_variant,p.Ser533Pro,ENST00000270722,;PRDM16,missense_variant,p.Ser533Pro,ENST00000442529,NM_199454.2;PRDM16,missense_variant,p.Ser533Pro,ENST00000378391,;PRDM16,missense_variant,p.Ser534Pro,ENST00000511072,;PRDM16,missense_variant,p.Ser534Pro,ENST00000514189,;PRDM16…	C	ENSG00000142611	ENST00000270722	Transcript	missense_variant	1646/8690	1597/3831
chr1	3328895	C	T	.	12	5	7	.	COSM1667089	None	None	None	None	None	None	None	None	None	None	None	None	None	None	PRDM16	0	.	GRCh37	chr1	3328895	3328895	+	Nonsense_Mutation	SNP	C	C	T	c.2134N>T	p.Gln712Ter	p.Q712*	ENST00000270722	9/17	PRDM16,stop_gained,p.Gln713Ter,ENST00000378398,;PRDM16,stop_gained,p.Gln712Ter,ENST00000441472,NM_022114.3;PRDM16,stop_gained,p.Gln712Ter,ENST00000270722,;PRDM16,stop_gained,p.Gln712Ter,ENST00000442529,NM_199454.2;PRDM16,stop_gained,p.Gln712Ter,ENST00000378391,;PRDM16,stop_gained,p.Gln713Ter,ENST00000511072,;PRDM16,stop_gained,p.Gln713Ter,ENST00000514189,;PRDM16,stop_gained,p.Gln521Ter,ENST000005…	T	ENSG00000142611	ENST00000270722	Transcript	stop_gained	2183/8690	2134/3831
chr1	3389727	C	T	.	14	14	0	rs2185639	COSM4143832	0.684505	0.385	0.755	0.6746	0.8638	0.865	=97113/120638	=4706/10348	=7819/11552	=5703/8632	=5971/6614	=57701/66086	=763/898	=14450/16508	ARHGEF16	0	.	GRCh37	chr1	3389727	3389727	+	Missense_Mutation	SNP	C	C	T	c.1108N>T	p.His370Tyr	p.H370Y	ENST00000378378	7/15	ARHGEF16,missense_variant,p.His370Tyr,ENST00000378378,NM_014448.3;ARHGEF16,missense_variant,p.His82Tyr,ENST00000378371,;ARHGEF16,missense_variant,p.His82Tyr,ENST00000378373,;ARHGEF16,missense_variant,p.His74Tyr,ENST00000413250,;ARHGEF16,missense_variant,p.His82Tyr,ENST00000445297,;ARHGEF16,missense_variant,p.His74Tyr,ENST00000418137,;ARHGEF16,non_coding_transcript_exon_variant,,ENST00000485984,;A…	T	ENSG00000130762	ENST00000378378	Transcript	missense_variant	1513/3061	1108/2130
chr1	3410620	C	T	.	19	6	13	rs750161200	None	None	None	None	None	None	None	=2/94650	=0/6990	=0/9680	=0/7418	=0/4384	=2/53558	=0/648	=0/11972	MEGF6	0	.	GRCh37	chr1	3410620	3410620	+	Missense_Mutation	SNP	C	C	T	c.4198N>A	p.Asp1400Asn	p.D1400N	ENST00000356575	33/37	MEGF6,missense_variant,p.Asp1400Asn,ENST00000356575,NM_001409.3;MEGF6,missense_variant,p.Asp174Asn,ENST00000491842,;MEGF6,intron_variant,,ENST00000294599,;MEGF6,3_prime_UTR_variant,,ENST00000485002,;MEGF6,non_coding_transcript_exon_variant,,ENST00000475790,;MEGF6,non_coding_transcript_exon_variant,,ENST00000461795,;MEGF6,upstream_gene_variant,,ENST00000494257,;	T	ENSG00000162591	ENST00000356575	Transcript	missense_variant	4425/5455	4198/4626
chr1	3421897	A	G	.	11	11	0	rs2821008	COSM3751161	0.259185	0.4251	0.2277	0.2331	0.1799	0.1656	=21704/108622	=3353/8582	=3128/10586	=1888/7986	=742/5366	=9921/59476	=142/800	=2530/15826	MEGF6	0	.	GRCh37	chr1	3421897	3421897	+	Missense_Mutation	SNP	A	A	G	c.2063N>C	p.Leu688Pro	p.L688P	ENST00000356575	17/37	MEGF6,missense_variant,p.Leu688Pro,ENST00000356575,NM_001409.3;MEGF6,missense_variant,p.Leu583Pro,ENST00000294599,;MEGF6,missense_variant,p.Leu695Pro,ENST00000485002,;	G	ENSG00000162591	ENST00000356575	Transcript	missense_variant	2290/5455	2063/4626
chr1	3424388	G	A	.	25	25	0	rs947345	COSM4985037	0.0597045	0.1067	0.0476	0.0466	0.0676	0.0102	=5682/119168	=954/9548	=405/11558	=435/8584	=263/6612	=3187/65494	=40/886	=398/16486	MEGF6	0	.	GRCh37	chr1	3424388	3424388	+	Missense_Mutation	SNP	G	G	A	c.1760N>T	p.Pro587Leu	p.P587L	ENST00000356575	14/37	MEGF6,missense_variant,p.Pro587Leu,ENST00000356575,NM_001409.3;MEGF6,missense_variant,p.Pro482Leu,ENST00000294599,;MEGF6,missense_variant,p.Pro594Leu,ENST00000485002,;	A	ENSG00000162591	ENST00000356575	Transcript	missense_variant	1987/5455	1760/4626
chr1	3428608	G	A	.	19	19	0	rs11585362	COSM3746942	0.255192	0.3411	0.1945	0.4048	0.1501	0.136	=21814/118526	=3068/9582	=2031/11532	=3605/8558	=902/6570	=9834/64990	=149/874	=2225/16420	MEGF6	0	.	GRCh37	chr1	3428608	3428608	+	Missense_Mutation	SNP	G	G	A	c.938N>T	p.Ala313Val	p.A313V	ENST00000356575	8/37	MEGF6,missense_variant,p.Ala313Val,ENST00000356575,NM_001409.3;MEGF6,missense_variant,p.Ala208Val,ENST00000294599,;MEGF6,missense_variant,p.Ala320Val,ENST00000485002,;	A	ENSG00000162591	ENST00000356575	Transcript	missense_variant	1165/5455	938/4626
chr1	3496479	T	C	.	10	10	0	rs2794340	COSM1162425	0.852835	0.8691	0.8919	0.7054	0.9155	0.8906	=82916/93888	=6315/7314	=7616/8742	=4678/6804	=3487/3834	=48144/52838	=610/668	=12066/13688	MEGF6	0	.	GRCh37	chr1	3496479	3496479	+	Missense_Mutation	SNP	T	T	C	c.391N>G	p.Ser131Gly	p.S131G	ENST00000356575	4/37	MEGF6,missense_variant,p.Ser131Gly,ENST00000356575,NM_001409.3;MEGF6,intron_variant,,ENST00000485002,;	C	ENSG00000162591	ENST00000356575	Transcript	missense_variant	618/5455	391/4626
chr1	3747603	T	C	.	23	23	0	rs6413779	None	0.789537	0.9198	0.8689	0.4792	0.9443	0.7178	=104021/121140	=9441/10404	=8456/11538	=4161/8616	=5989/6610	=63278/66632	=785/900	=11911/16440	CEP104	0	.	GRCh37	chr1	3747603	3747603	+	Splice_Region	SNP	T	T	C	c.1836+7N>G			ENST00000378230		CEP104,splice_region_variant,,ENST00000378230,NM_014704.3;CEP104,upstream_gene_variant,,ENST00000461667,;CEP104,upstream_gene_variant,,ENST00000438539,;CEP104,downstream_gene_variant,,ENST00000443466,;CEP104,downstream_gene_variant,,ENST00000460038,;CEP104,splice_region_variant,,ENST00000495701,;CEP104,downstream_gene_variant,,ENST00000494653,;	C	ENSG00000116198	ENST00000378230	Transcript	splice_region_variant	-/6424	-/2778
chr1	3753136	A	T	.	8	8	0	rs2275824	COSM3746952	0.302716	0.0605	0.487	0.3383	0.4284	0.3333	=44879/121370	=1140/10404	=4735/11574	=2785/8636	=2218/6610	=28635/66726	=317/908	=5049/16512	CEP104	0	.	GRCh37	chr1	3753136	3753136	+	Missense_Mutation	SNP	A	A	T	c.1240N>A	p.Leu414Ile	p.L414I	ENST00000378230	10/22	CEP104,missense_variant,p.Leu414Ile,ENST00000378230,NM_014704.3;CEP104,missense_variant,p.Leu108Ile,ENST00000443466,;CEP104,downstream_gene_variant,,ENST00000428079,;CEP104,intron_variant,,ENST00000460038,;CEP104,non_coding_transcript_exon_variant,,ENST00000494653,;CEP104,downstream_gene_variant,,ENST00000494951,;	T	ENSG00000116198	ENST00000378230	Transcript	missense_variant	1565/6424	1240/2778
chr1	3807593	G	C	.	19	19	0	rs4274008	None	0.997804	0.9992	0.9986	0.999	0.993	0.999	=120033/120748	=9884/9896	=11555/11578	=8653/8654	=6575/6614	=66003/66588	=904/906	=16459/16512	C1orf174	0	.	GRCh37	chr1	3807593	3807593	+	Missense_Mutation	SNP	G	G	C	c.158N>G	p.Thr53Arg	p.T53R	ENST00000361605	3/4	C1orf174,missense_variant,p.Thr53Arg,ENST00000361605,NM_207356.2;C1orf174,non_coding_transcript_exon_variant,,ENST00000486765,;C1orf174,non_coding_transcript_exon_variant,,ENST00000474140,;	C	ENSG00000198912	ENST00000361605	Transcript	missense_variant	257/1666	158/732
chr1	4643133	CAA	C	.	2	2	0	.	None	None	None	None	None	None	None	None	None	None	None	None	None	None	None	RP1-37J18.2	0	.	GRCh37	chr1	4643134	4643135	+	Splice_Region	DEL	AA	AA	-	n.504-9_504-8delNN			ENST00000420522		RP1-37J18.2,splice_region_variant,,ENST00000420522,;	-	ENSG00000232596	ENST00000420522	Transcript	splice_region_variant	-/682
chr1	4643135	A	ATCT	.	2	2	0	.	None	None	None	None	None	None	None	None	None	None	None	None	None	None	None	RP1-37J18.2	0	.	GRCh37	chr1	4643135	4643136	+	Splice_Region	INS	-	-	TCT	n.504-8_504-7insTCT			ENST00000420522		RP1-37J18.2,splice_region_variant,,ENST00000420522,;	TCT	ENSG00000232596	ENST00000420522	Transcript	splice_region_variant	-/682
chr1	4772717	G	A	.	13	13	0	rs242056	None	0.360823	0.1664	0.3761	0.2728	0.6431	0.4131	=59740/113066	=2350/10016	=3290/11484	=2187/8518	=3628/6602	=42562/64526	=451/816	=5272/11104	AJAP1	0	.	GRCh37	chr1	4772717	4772717	+	Missense_Mutation	SNP	G	G	A	c.787N>A	p.Gly263Arg	p.G263R	ENST00000378191	2/6	AJAP1,missense_variant,p.Gly263Arg,ENST00000378191,NM_018836.3;AJAP1,missense_variant,p.Gly263Arg,ENST00000378190,NM_001042478.1;AJAP1,downstream_gene_variant,,ENST00000466761,;	A	ENSG00000196581	ENST00000378191	Transcript	missense_variant	1168/11666	787/1236
chr1	4832447	G	A	.	12	4	8	.	None	None	None	None	None	None	None	None	None	None	None	None	None	None	None	AJAP1	0	.	GRCh37	chr1	4832447	4832447	+	Missense_Mutation	SNP	G	G	A	c.1025N>A	p.Ser342Asn	p.S342N	ENST00000378191	4/6	AJAP1,missense_variant,p.Ser342Asn,ENST00000378191,NM_018836.3;AJAP1,missense_variant,p.Ser342Asn,ENST00000378190,NM_001042478.1;	A	ENSG00000196581	ENST00000378191	Transcript	missense_variant	1406/11666	1025/1236
chr1	5148435	TAAA	T	.	3	3	0	.	None	None	None	None	None	None	None	None	None	None	None	None	None	None	None	RP11-542C10.1	0	.	GRCh37	chr1	5148436	5148438	+	Splice_Region	DEL	AAA	AAA	-	n.216-5_216-3delNNN			ENST00000443270		RP11-542C10.1,splice_region_variant,,ENST00000443270,;	-	ENSG00000231510	ENST00000443270	Transcript	splice_region_variant	-/449
chr1	5935162	A	T	.	8	8	0	rs1287637	COSM3751327	0.843251	0.91	0.8401	0.7907	0.8111	0.8425	=85665/102440	=7281/8136	=7450/9378	=5737/7014	=5162/5614	=47221/56864	=640/776	=12174/14658	NPHP4	0	.	GRCh37	chr1	5935162	5935162	+	Splice_Site	SNP	A	A	T	c.2818-2N>A		p.X940_splice	ENST00000378156		NPHP4,splice_acceptor_variant,,ENST00000378156,NM_015102.3;NPHP4,splice_acceptor_variant,,ENST00000478423,;NPHP4,splice_acceptor_variant,,ENST00000489180,;NPHP4,splice_acceptor_variant,,ENST00000378169,;NPHP4,splice_acceptor_variant,,ENST00000506941,;NPHP4,downstream_gene_variant,,ENST00000470763,;NPHP4,upstream_gene_variant,,ENST00000468253,;	T	ENSG00000131697	ENST00000378156	Transcript	splice_acceptor_variant	-/4994	2818/4281
chr1	6038355	G	A	.	20	8	12	rs200272048	None	0.000199681	0	0.0014	0	0	0	=9/78814	=0/6400	=4/6242	=0/5376	=0/4332	=4/44216	=0/626	=1/11622	NPHP4	0	.	GRCh37	chr1	6038355	6038355	+	Missense_Mutation	SNP	G	G	A	c.254N>T	p.Pro85Leu	p.P85L	ENST00000378156	3/30	NPHP4,missense_variant,p.Pro85Leu,ENST00000378156,NM_015102.3;NPHP4,intron_variant,,ENST00000478423,;NPHP4,missense_variant,p.Pro85Leu,ENST00000489180,;NPHP4,missense_variant,p.Pro85Leu,ENST00000378169,;	A	ENSG00000131697	ENST00000378156	Transcript	missense_variant	520/4994	254/4281
chr1	6184092	A	G	.	13	13	0	rs2843493	COSM4144117	0.727636	0.612	0.5994	0.994	0.5994	0.8323	=78179/118992	=6200/10208	=6793/11246	=8589/8616	=4635/6472	=38625/65258	=594/878	=12743/16314	CHD5	0	.	GRCh37	chr1	6184092	6184092	+	Missense_Mutation	SNP	A	A	G	c.4615N>C	p.Ser1539Pro	p.S1539P	ENST00000262450	31/42	CHD5,missense_variant,p.Ser1539Pro,ENST00000262450,NM_015557.2;CHD5,missense_variant,p.Ser396Pro,ENST00000378021,;CHD5,missense_variant,p.Ser922Pro,ENST00000462991,;CHD5,3_prime_UTR_variant,,ENST00000377999,;CHD5,intron_variant,,ENST00000496404,;CHD5,downstream_gene_variant,,ENST00000491020,;	G	ENSG00000116254	ENST00000262450	Transcript	missense_variant	4715/9646	4615/5865
chr1	6204222	C	G	.	16	16	0	rs17489787	None	0.166933	0.1967	0.1326	0.1359	0.0944	0.2577	=16687/121284	=2109/10402	=2149/11566	=1141/8648	=694/6614	=6847/66662	=95/906	=3652/16486	CHD5	0	.	GRCh37	chr1	6204222	6204222	+	Splice_Region	SNP	C	C	G	c.1803-7N>C			ENST00000262450		CHD5,splice_region_variant,,ENST00000262450,NM_015557.2;CHD5,splice_region_variant,,ENST00000378021,;CHD5,splice_region_variant,,ENST00000496404,;CHD5,upstream_gene_variant,,ENST00000462991,;	G	ENSG00000116254	ENST00000262450	Transcript	splice_region_variant	-/9646	-/5865
chr1	6305292	C	A	.	13	13	0	rs61760836	COSM3749063	0.557907	0.3079	0.755	0.5615	0.6849	0.6217	=6829/10470	=109/264	=140/176	=113/190	=6/6	=2050/2910	=77/112	=4334/6812	HES3	0	.	GRCh37	chr1	6305292	6305292	+	Missense_Mutation	SNP	C	C	A	c.286N>A	p.Pro96Thr	p.P96T	ENST00000377898	4/4	HES3,missense_variant,p.Pro96Thr,ENST00000377898,NM_001024598.3;GPR153,downstream_gene_variant,,ENST00000377893,NM_207370.2;	A	ENSG00000173673	ENST00000377898	Transcript	missense_variant	351/697	286/561
chr1	6305472	C	A	.	16	8	8	.	None	None	None	None	None	None	None	None	None	None	None	None	None	None	None	HES3	0	.	GRCh37	chr1	6305472	6305472	+	Missense_Mutation	SNP	C	C	A	c.466N>A	p.Pro156Thr	p.P156T	ENST00000377898	4/4	HES3,missense_variant,p.Pro156Thr,ENST00000377898,NM_001024598.3;GPR153,downstream_gene_variant,,ENST00000377893,NM_207370.2;	A	ENSG00000173673	ENST00000377898	Transcript	missense_variant	531/697	466/561
chr1	6313938	C	T	.	26	26	0	rs12735670	COSM3805738	0.699081	0.702	0.7939	0.6131	0.7117	0.7035	=77787/109950	=6777/9380	=8738/10634	=4553/7664	=3973/5676	=42112/59856	=573/792	=11061/15948	GPR153	0	.	GRCh37	chr1	6313938	6313938	+	Missense_Mutation	SNP	C	C	T	c.626N>A	p.Arg209His	p.R209H	ENST00000377893	3/6	GPR153,missense_variant,p.Arg209His,ENST00000377893,NM_207370.2;	T	ENSG00000158292	ENST00000377893	Transcript	missense_variant	886/4082	626/1830
chr1	6586070	C	T	.	27	27	0	rs7548042	None	0.979433	0.9266	0.9914	1	1	1	=120614/121408	=9646/10406	=11551/11578	=8654/8654	=6614/6614	=66732/66738	=906/906	=16511/16512	NOL9	0	.	GRCh37	chr1	6586070	6586070	+	Splice_Region	SNP	C	C	T	c.1960-7N>A			ENST00000377705		NOL9,splice_region_variant,,ENST00000377705,NM_024654.4;	T	ENSG00000162408	ENST00000377705	Transcript	splice_region_variant	-/6649	-/2109
chr1	6614391	A	C	.	14	14	0	rs6693391	COSM3749066	0.95627	0.8722	0.9841	0.9692	0.995	0.9969	=8932/9128	=619/748	=194/196	=515/544	=152/152	=3353/3368	=70/70	=4029/4050	NOL9	0	.	GRCh37	chr1	6614391	6614391	+	Missense_Mutation	SNP	A	A	C	c.172N>G	p.Ser58Ala	p.S58A	ENST00000377705	1/12	NOL9,missense_variant,p.Ser58Ala,ENST00000377705,NM_024654.4;TAS1R1,upstream_gene_variant,,ENST00000333172,NM_138697.3;TAS1R1,upstream_gene_variant,,ENST00000328191,;TAS1R1,upstream_gene_variant,,ENST00000351136,NM_177540.2;NOL9,non_coding_transcript_exon_variant,,ENST00000464665,;NOL9,upstream_gene_variant,,ENST00000460777,;	C	ENSG00000162408	ENST00000377705	Transcript	missense_variant	205/6649	172/2109
chr1	6614415	A	G	.	13	13	0	rs6693400	COSM3749067	0.979832	0.9281	0.9914	1	1	1	=16289/16434	=1275/1416	=570/574	=1350/1350	=560/560	=7638/7638	=106/106	=4790/4790	NOL9	0	.	GRCh37	chr1	6614415	6614415	+	Missense_Mutation	SNP	A	A	G	c.148N>C	p.Trp50Arg	p.W50R	ENST00000377705	1/12	NOL9,missense_variant,p.Trp50Arg,ENST00000377705,NM_024654.4;TAS1R1,upstream_gene_variant,,ENST00000333172,NM_138697.3;TAS1R1,upstream_gene_variant,,ENST00000328191,;TAS1R1,upstream_gene_variant,,ENST00000351136,NM_177540.2;NOL9,non_coding_transcript_exon_variant,,ENST00000464665,;NOL9,upstream_gene_variant,,ENST00000460777,;	G	ENSG00000162408	ENST00000377705	Transcript	missense_variant	181/6649	148/2109
chr1	6614535	G	A	.	12	12	0	rs4908923	COSM3751365	0.722244	0.4266	0.8473	0.7927	0.8608	0.818	=83101/98394	=3191/6064	=9518/10284	=5919/7472	=4653/5104	=47049/53982	=561/686	=12210/14802	NOL9	0	.	GRCh37	chr1	6614535	6614535	+	Missense_Mutation	SNP	G	G	A	c.28N>T	p.Arg10Trp	p.R10W	ENST00000377705	1/12	NOL9,missense_variant,p.Arg10Trp,ENST00000377705,NM_024654.4;TAS1R1,upstream_gene_variant,,ENST00000333172,NM_138697.3;TAS1R1,upstream_gene_variant,,ENST00000328191,;TAS1R1,upstream_gene_variant,,ENST00000351136,NM_177540.2;NOL9,non_coding_transcript_exon_variant,,ENST00000464665,;NOL9,upstream_gene_variant,,ENST00000460777,;	A	ENSG00000162408	ENST00000377705	Transcript	missense_variant	61/6649	28/2109
chr1	6635231	A	G	.	22	22	0	rs10864628	COSM4144162	0.923323	0.7216	0.9841	1	0.999	0.9959	=115832/118574	=7781/10306	=11389/11520	=8526/8526	=6592/6592	=65632/65690	=862/874	=15050/15066	TAS1R1	0	.	GRCh37	chr1	6635231	6635231	+	Missense_Mutation	SNP	A	A	G	c.1039N>G	p.Lys347Glu	p.K347E	ENST00000333172	3/6	TAS1R1,missense_variant,p.Lys347Glu,ENST00000333172,NM_138697.3;TAS1R1,missense_variant,p.Lys347Glu,ENST00000328191,;TAS1R1,missense_variant,p.Lys273Glu,ENST00000411823,;TAS1R1,intron_variant,,ENST00000351136,NM_177540.2;TAS1R1,intron_variant,,ENST00000415267,;ZBTB48,upstream_gene_variant,,ENST00000377674,NM_001278648.1,NM_001278647.1,NM_005341.3;ZBTB48,upstream_gene_variant,,ENST00000319084,;ZBT…	G	ENSG00000173662	ENST00000333172	Transcript	missense_variant	1232/2892	1039/2526
chr1	6705874	G	C	.	18	18	0	rs200454	None	0.161142	0.1982	0.3559	0.002	0.2266	0.0695	=26570/121174	=2235/10360	=6074/11564	=7/8650	=1785/6596	=14034/66596	=192/906	=2243/16502	DNAJC11	0	.	GRCh37	chr1	6705874	6705874	+	Missense_Mutation	SNP	G	G	C	c.869N>G	p.Thr290Ser	p.T290S	ENST00000377577	8/16	DNAJC11,missense_variant,p.Thr290Ser,ENST00000377577,NM_018198.3;DNAJC11,missense_variant,p.Thr290Ser,ENST00000294401,;DNAJC11,missense_variant,p.Thr252Ser,ENST00000542246,;DNAJC11,missense_variant,p.Thr200Ser,ENST00000377573,;DNAJC11,missense_variant,p.Thr320Ser,ENST00000426784,;DNAJC11,intron_variant,,ENST00000451196,;DNAJC11,intron_variant,,ENST00000349363,;DNAJC11,upstream_gene_variant,,ENST0…	C	ENSG00000007923	ENST00000377577	Transcript	missense_variant	993/3311	869/1680
chr1	7848307	G	A	.	24	24	0	rs377162862	None	None	None	None	None	None	None	=17/121246	=0/10392	=0/11552	=0/8636	=0/6612	=17/66648	=0/904	=0/16502	PER3	0	.	GRCh37	chr1	7848307	7848307	+	Splice_Site	SNP	G	G	A	c.592+1N>A		p.X198_splice	ENST00000361923		PER3,splice_donor_variant,,ENST00000377532,;PER3,splice_donor_variant,,ENST00000361923,NM_016831.1;PER3,splice_donor_variant,,ENST00000377541,;PER3,non_coding_transcript_exon_variant,,ENST00000602883,;PER3,non_coding_transcript_exon_variant,,ENST00000473653,;	A	ENSG00000049246	ENST00000361923	Transcript	splice_donor_variant	-/6203	592/3606
chr1	7887493	T	C	.	15	15	0	rs228696	None	0.97524	0.9758	0.9654	1	0.9513	0.9806	=117630/121412	=10119/10406	=11453/11578	=8645/8654	=6379/6614	=64013/66740	=887/908	=16134/16512	PER3	0	.	GRCh37	chr1	7887493	7887493	+	Missense_Mutation	SNP	T	T	C	c.2480N>C	p.Leu827Pro	p.L827P	ENST00000361923	17/21	PER3,missense_variant,p.Leu835Pro,ENST00000377532,;PER3,missense_variant,p.Leu827Pro,ENST00000361923,NM_016831.1;RP3-467L1.4,upstream_gene_variant,,ENST00000451646,;	C	ENSG00000049246	ENST00000361923	Transcript	missense_variant	2655/6203	2480/3606
chr1	7913445	C	T	.	18	18	0	rs13306061	COSM3751401	0.0850639	0.0719	0.0994	0.0357	0.1829	0.0429	=16430/121400	=816/10406	=728/11578	=330/8654	=1864/6610	=11835/66734	=118/908	=739/16510	UTS2	0	.	GRCh37	chr1	7913445	7913445	+	Missense_Mutation	SNP	C	C	T	c.47N>A	p.Arg16Gln	p.R16Q	ENST00000054668	1/5	UTS2,missense_variant,p.Arg16Gln,ENST00000054668,NM_021995.2;UTS2,5_prime_UTR_variant,,ENST00000377516,;UTS2,upstream_gene_variant,,ENST00000361696,NM_006786.3;	T	ENSG00000049247	ENST00000054668	Transcript	missense_variant	47/420	47/420
chr1	8390267	A	G	.	7	5	2	rs760204807	None	None	None	None	None	None	None	=1/119636	=0/10334	=0/11562	=0/8624	=0/6614	=1/65884	=0/886	=0/15732	SLC45A1	0	.	GRCh37	chr1	8390267	8390267	+	Splice_Site	SNP	A	A	G	c.716-2N>G		p.X239_splice	ENST00000471889		SLC45A1,splice_acceptor_variant,,ENST00000471889,;SLC45A1,splice_acceptor_variant,,ENST00000377479,;SLC45A1,splice_acceptor_variant,,ENST00000289877,NM_001080397.1;Y_RNA,downstream_gene_variant,,ENST00000516445,;SLC45A1,upstream_gene_variant,,ENST00000481265,;SLC45A1,non_coding_transcript_exon_variant,,ENST00000497660,;	G	ENSG00000162426	ENST00000471889	Transcript	splice_acceptor_variant	-/2784	716/2247
chr1	8395560	G	T	.	27	27	0	rs7535752	COSM3747084	0.154353	0.0961	0.1859	0.0228	0.1839	0.316	=20460/119940	=1062/10222	=1422/11514	=100/8532	=780/6580	=12265/65906	=173/898	=4658/16288	SLC45A1	0	.	GRCh37	chr1	8395560	8395560	+	Missense_Mutation	SNP	G	G	T	c.1507N>T	p.Ala503Ser	p.A503S	ENST00000471889	6/9	SLC45A1,missense_variant,p.Ala503Ser,ENST00000471889,;SLC45A1,missense_variant,p.Ala537Ser,ENST00000377479,;SLC45A1,missense_variant,p.Ala503Ser,ENST00000289877,NM_001080397.1;SLC45A1,non_coding_transcript_exon_variant,,ENST00000481265,;SLC45A1,non_coding_transcript_exon_variant,,ENST00000497660,;	T	ENSG00000162426	ENST00000471889	Transcript	missense_variant	1892/2784	1507/2247
chr1	8601291	C	A	.	14	14	0	.	None	None	None	None	None	None	None	None	None	None	None	None	None	None	None	RERE	0	.	GRCh37	chr1	8601291	8601291	+	Missense_Mutation	SNP	C	C	A	c.812N>T	p.Gly271Val	p.G271V	ENST00000337907	8/24	RERE,missense_variant,p.Gly271Val,ENST00000337907,NM_012102.3;RERE,missense_variant,p.Gly271Val,ENST00000400908,NM_001042681.1;RERE,missense_variant,p.Gly271Val,ENST00000400907,;RERE,non_coding_transcript_exon_variant,,ENST00000469251,;RERE,non_coding_transcript_exon_variant,,ENST00000480342,;	A	ENSG00000142599	ENST00000337907	Transcript	missense_variant	1447/8026	812/4701
chr1	9009444	A	C	.	16	16	0	rs2274328	COSM1599878	0.501398	0.5598	0.4712	0.4127	0.5358	0.5	=59270/120770	=5577/10344	=4301/11478	=3675/8578	=3592/6548	=34183/66434	=442/898	=7500/16490	CA6	0	.	GRCh37	chr1	9009444	9009444	+	Missense_Mutation	SNP	A	A	C	c.202N>C	p.Met68Leu	p.M68L	ENST00000377436	2/8	CA6,missense_variant,p.Met68Leu,ENST00000480186,;CA6,missense_variant,p.Met68Leu,ENST00000377443,NM_001215.3;CA6,missense_variant,p.Met68Leu,ENST00000377436,NM_001270500.1;CA6,intron_variant,,ENST00000377442,NM_001270501.1;CA6,intron_variant,,ENST00000549778,;CA6,intron_variant,,ENST00000476083,;	C	ENSG00000131686	ENST00000377436	Transcript	missense_variant	202/942	202/942
chr1	9009451	G	C	.	16	16	0	rs2274329	COSM4417830	0.0946486	0.0053	0.0461	0.1647	0.1054	0.1667	=11169/120846	=191/10352	=411/11532	=1530/8602	=506/6542	=5782/66432	=92/896	=2657/16490	CA6	0	.	GRCh37	chr1	9009451	9009451	+	Missense_Mutation	SNP	G	G	C	c.209N>C	p.Gly70Ala	p.G70A	ENST00000377436	2/8	CA6,missense_variant,p.Gly70Ala,ENST00000480186,;CA6,missense_variant,p.Gly70Ala,ENST00000377443,NM_001215.3;CA6,missense_variant,p.Gly70Ala,ENST00000377436,NM_001270500.1;CA6,intron_variant,,ENST00000377442,NM_001270501.1;CA6,intron_variant,,ENST00000549778,;CA6,intron_variant,,ENST00000476083,;	C	ENSG00000131686	ENST00000377436	Transcript	missense_variant	209/942	209/942
chr1	9074861	C	T	.	14	14	0	rs12402973	COSM1126929	0.0950479	0.0129	0.1527	0.1696	0.1123	0.0706	=9307/63146	=216/4946	=1500/5646	=1078/4972	=286/1610	=5165/34648	=53/420	=1009/10904	SLC2A7	0	.	GRCh37	chr1	9074861	9074861	+	Missense_Mutation	SNP	C	C	T	c.782N>A	p.Arg261Gln	p.R261Q	ENST00000400906	7/12	SLC2A7,missense_variant,p.Arg261Gln,ENST00000400906,NM_207420.2;	T	ENSG00000197241	ENST00000400906	Transcript	missense_variant	782/1539	782/1539
chr1	9074932	G	A	.	12	12	0	rs1556757	None	0.446486	0.4826	0.5317	0.5437	0.3579	0.3282	=34628/74132	=3433/6184	=4918/7462	=3476/6042	=1095/2512	=16778/39934	=209/500	=4719/11498	SLC2A7	0	.	GRCh37	chr1	9074932	9074932	+	Splice_Region	SNP	G	G	A	c.716-5N>T			ENST00000400906		SLC2A7,splice_region_variant,,ENST00000400906,NM_207420.2;	A	ENSG00000197241	ENST00000400906	Transcript	splice_region_variant	-/1539	-/1539
chr1	9101851	GT	G	.	12	12	0	.	None	None	None	None	None	None	None	None	None	None	None	None	None	None	None	SLC2A5	0	.	GRCh37	chr1	9101852	9101852	+	Frame_Shift_Del	DEL	T	T	-	c.563delN	p.Asn188ThrfsTer2	p.N188Tfs*2	ENST00000377424	5/12	SLC2A5,frameshift_variant,p.Asn188ThrfsTer2,ENST00000377424,NM_003039.2;SLC2A5,frameshift_variant,p.Asn188ThrfsTer2,ENST00000377414,NM_001135585.1;SLC2A5,frameshift_variant,p.Asn129ThrfsTer2,ENST00000536305,;SLC2A5,frameshift_variant,p.Asn73ThrfsTer2,ENST00000535586,;SLC2A5,frameshift_variant,p.Asn188ThrfsTer2,ENST00000486632,;SLC2A5,frameshift_variant,p.Asn188ThrfsTer2,ENST00000474145,;SLC2A5,fr…	-	ENSG00000142583	ENST00000377424	Transcript	frameshift_variant	743/4165	563/1506
chr1	9667637	G	A	.	13	13	0	rs776545133	None	None	None	None	None	None	None	=1/19822	=1/2132	=0/394	=0/612	=0/1498	=0/8242	=0/222	=0/6722	TMEM201	0	.	GRCh37	chr1	9667637	9667637	+	Missense_Mutation	SNP	G	G	A	c.1183N>A	p.Gly395Ser	p.G395S	ENST00000340381	7/11	TMEM201,missense_variant,p.Gly395Ser,ENST00000377376,;TMEM201,missense_variant,p.Gly395Ser,ENST00000340381,NM_001130924.2;TMEM201,missense_variant,p.Gly305Ser,ENST00000416541,;TMEM201,downstream_gene_variant,,ENST00000340305,NM_001010866.3;TMEM201,non_coding_transcript_exon_variant,,ENST00000510900,;TMEM201,upstream_gene_variant,,ENST00000508400,;	A	ENSG00000188807	ENST00000340381	Transcript	missense_variant	1192/3776	1183/2001
chr1	10318543	CTT	C	.	21	21	0	rs138324955	None	0.00658946	0	0.0101	0	0.0229	0.0031	=2145/121300	=43/10368	=88/11570	=1/8638	=260/6610	=1694/66696	=19/908	=40/16510	KIF1B	0	.	GRCh37	chr1	10318544	10318545	+	Splice_Region	DEL	TT	TT	-	c.184-7_184-6delNN			ENST00000263934		KIF1B,splice_region_variant,,ENST00000377086,;KIF1B,splice_region_variant,,ENST00000377081,;KIF1B,splice_region_variant,,ENST00000377093,NM_183416.3;KIF1B,splice_region_variant,,ENST00000263934,NM_015074.3;KIF1B,splice_region_variant,,ENST00000377083,;	-	ENSG00000054523	ENST00000263934	Transcript	splice_region_variant	-/6816	-/5313
chr1	10327623	T	TA	.	23	23	0	rs139613776	None	0.00658946	0	0.0101	0	0.0229	0.0031	=2155/121136	=43/10376	=89/11544	=1/8624	=260/6602	=1702/66602	=20/900	=40/16488	KIF1B	0	.	GRCh37	chr1	10327623	10327624	+	Splice_Region	INS	-	-	A	c.608+7_608+8insA			ENST00000263934		KIF1B,splice_region_variant,,ENST00000377086,;KIF1B,splice_region_variant,,ENST00000377081,;KIF1B,splice_region_variant,,ENST00000377093,NM_183416.3;KIF1B,splice_region_variant,,ENST00000263934,NM_015074.3;KIF1B,splice_region_variant,,ENST00000377083,;	A	ENSG00000054523	ENST00000263934	Transcript	splice_region_variant	-/6816	-/5313
chr1	11014118	C	T	.	17	17	0	rs45537241	COSM3747481	0.219449	0.0666	0.2752	0.2331	0.164	0.4294	=25680/121352	=764/10404	=4009/11576	=2143/8644	=1440/6614	=10668/66708	=219/906	=6437/16500	C1orf127	0	.	GRCh37	chr1	11014118	11014118	+	Missense_Mutation	SNP	C	C	T	c.1057N>A	p.Ala353Thr	p.A353T	ENST00000377004	10/13	C1orf127,missense_variant,p.Ala353Thr,ENST00000377004,NM_001170754.1;C1orf127,missense_variant,p.Ala186Thr,ENST00000377008,;C1orf127,missense_variant,p.Ala331Thr,ENST00000520253,;C1orf127,missense_variant,p.Ala188Thr,ENST00000418570,;C1orf127,upstream_gene_variant,,ENST00000476357,;	T	ENSG00000175262	ENST00000377004	Transcript	missense_variant	1057/2761	1057/2472
chr1	11015165	A	G	.	19	19	0	rs75130475	COSM3747483	0.228235	0.0991	0.2752	0.2341	0.164	0.4294	=25940/121354	=1021/10402	=4021/11568	=2142/8636	=1418/6614	=10676/66718	=220/906	=6442/16510	C1orf127	0	.	GRCh37	chr1	11015165	11015165	+	Missense_Mutation	SNP	A	A	G	c.857N>C	p.Ile286Thr	p.I286T	ENST00000377004	9/13	C1orf127,missense_variant,p.Ile286Thr,ENST00000377004,NM_001170754.1;C1orf127,missense_variant,p.Ile119Thr,ENST00000377008,;C1orf127,missense_variant,p.Ile264Thr,ENST00000520253,;C1orf127,missense_variant,p.Ile121Thr,ENST00000418570,;	G	ENSG00000175262	ENST00000377004	Transcript	missense_variant	857/2761	857/2472
chr1	11561593	G	A	.	21	21	0	rs2817580	COSM3750253	0.371805	0.143	0.6311	0.2718	0.659	0.3047	=59718/107396	=1796/7810	=7287/10840	=2250/7970	=3845/5940	=38946/60372	=471/784	=5123/13680	PTCHD2	0	.	GRCh37	chr1	11561593	11561593	+	Missense_Mutation	SNP	G	G	A	c.544N>A	p.Gly182Ser	p.G182S	ENST00000294484	2/21	PTCHD2,missense_variant,p.Gly182Ser,ENST00000294484,NM_020780.1;PTCHD2,missense_variant,p.Gly182Ser,ENST00000389575,;	A	ENSG00000204624	ENST00000294484	Transcript	missense_variant	682/5215	544/4179
chr1	11576167	C	A	.	21	12	9	.	COSM2177861	None	None	None	None	None	None	None	None	None	None	None	None	None	None	PTCHD2	0	.	GRCh37	chr1	11576167	11576167	+	Missense_Mutation	SNP	C	C	A	c.1698N>A	p.Phe566Leu	p.F566L	ENST00000294484	6/21	PTCHD2,missense_variant,p.Phe566Leu,ENST00000294484,NM_020780.1;PTCHD2,missense_variant,p.Phe566Leu,ENST00000389575,;	A	ENSG00000204624	ENST00000294484	Transcript	missense_variant	1836/5215	1698/4179
chr1	11579470	G	A	.	14	14	0	rs2072994	COSM3747501	0.359824	0.0545	0.6556	0.2698	0.6471	0.3599	=65648/120642	=1247/9782	=8566/11568	=2267/8574	=4268/6614	=42129/66700	=536/894	=6635/16510	PTCHD2	0	.	GRCh37	chr1	11579470	11579470	+	Missense_Mutation	SNP	G	G	A	c.1948N>A	p.Ala650Thr	p.A650T	ENST00000294484	8/21	PTCHD2,missense_variant,p.Ala650Thr,ENST00000294484,NM_020780.1;PTCHD2,missense_variant,p.Ala650Thr,ENST00000389575,;	A	ENSG00000204624	ENST00000294484	Transcript	missense_variant	2086/5215	1948/4179
chr1	11710561	T	G	.	10	10	0	rs9614	COSM3750264	0.24361	0.143	0.2565	0.4494	0.1759	0.228	=22875/87586	=1400/6916	=2235/7926	=3626/7226	=859/3222	=11373/48580	=149/608	=3233/13108	FBXO2	0	.	GRCh37	chr1	11710561	11710561	+	Missense_Mutation	SNP	T	T	G	c.353N>C	p.Lys118Thr	p.K118T	ENST00000354287	2/6	FBXO2,missense_variant,p.Lys118Thr,ENST00000354287,NM_012168.5;FBXO44,upstream_gene_variant,,ENST00000376770,NM_001014765.1;FBXO44,upstream_gene_variant,,ENST00000251547,NM_033182.5;FBXO44,upstream_gene_variant,,ENST00000251546,NM_183412.2;FBXO44,upstream_gene_variant,,ENST00000376762,;FBXO44,upstream_gene_variant,,ENST00000425796,;FBXO44,upstream_gene_variant,,ENST00000376768,;FBXO44,upstream_ge…	G	ENSG00000116661	ENST00000354287	Transcript	missense_variant	695/1560	353/891
chr1	11714368	T	G	.	4	4	0	rs2272983	None	0.799121	0.8207	0.8732	0.7659	0.7972	0.7536	=8567/11356	=360/456	=86/112	=116/156	=0/0	=2481/3232	=99/126	=5425/7274	FBXO2	0	.	GRCh37	chr1	11714368	11714368	+	Splice_Region	SNP	T	T	G	c.22+8N>C			ENST00000354287		FBXO2,splice_region_variant,,ENST00000354287,NM_012168.5;FBXO2,intron_variant,,ENST00000465901,;FBXO44,upstream_gene_variant,,ENST00000376770,NM_001014765.1;FBXO44,upstream_gene_variant,,ENST00000251547,NM_033182.5;FBXO44,upstream_gene_variant,,ENST00000251546,NM_183412.2;FBXO44,upstream_gene_variant,,ENST00000376762,;FBXO44,upstream_gene_variant,,ENST00000425796,;FBXO44,upstream_gene_variant,,EN…	G	ENSG00000116661	ENST00000354287	Transcript	splice_region_variant	-/1560	-/891
chr1	11741796	T	A	.	17	17	0	rs2233006	COSN6504339	0.293131	0.0265	0.2983	0.5099	0.3757	0.3415	None	None	None	None	None	None	None	None	MAD2L2	0	.	GRCh37	chr1	11741796	11741796	+	Splice_Region	SNP	T	T	A	c.-414N>T			ENST00000235310	2/11	MAD2L2,splice_region_variant,,ENST00000235310,;MAD2L2,intron_variant,,ENST00000376672,;MAD2L2,intron_variant,,ENST00000376667,NM_001127325.1;MAD2L2,upstream_gene_variant,,ENST00000376692,NM_006341.3;MAD2L2,upstream_gene_variant,,ENST00000456915,;MAD2L2,upstream_gene_variant,,ENST00000376669,;MAD2L2,upstream_gene_variant,,ENST00000445656,;MAD2L2,intron_variant,,ENST00000376655,;MAD2L2,upstream_gen…	A	ENSG00000116670	ENST00000235310	Transcript	splice_region_variant	516/1860	-/636
chr1	11742074	C	T	.	29	29	0	rs2233004	None	0.860623	0.8994	0.8501	0.9345	0.7853	0.817	None	None	None	None	None	None	None	None	MAD2L2	0	.	GRCh37	chr1	11742074	11742074	+	Splice_Site	SNP	C	C	T	c.-691-1N>A			ENST00000235310		MAD2L2,splice_acceptor_variant,,ENST00000235310,;MAD2L2,intron_variant,,ENST00000376672,;MAD2L2,intron_variant,,ENST00000376667,NM_001127325.1;MAD2L2,upstream_gene_variant,,ENST00000376692,NM_006341.3;MAD2L2,upstream_gene_variant,,ENST00000456915,;MAD2L2,upstream_gene_variant,,ENST00000376669,;MAD2L2,upstream_gene_variant,,ENST00000445656,;MAD2L2,intron_variant,,ENST00000376655,;MAD2L2,upstream_g…	T	ENSG00000116670	ENST00000235310	Transcript	splice_acceptor_variant	-/1860	-/636
chr1	11826630	C	T	.	23	23	0	rs6668699	COSM4142230	0.629593	0.5431	0.7752	0.7302	0.6958	0.4714	=2887/4550	=216/436	=86/122	=109/154	=1/2	=1159/1686	=32/44	=1284/2106	C1orf167	0	.	GRCh37	chr1	11826630	11826630	+	Missense_Mutation	SNP	C	C	T	c.1357N>T	p.Pro453Ser	p.P453S	ENST00000433342	3/21	C1orf167,missense_variant,p.Pro453Ser,ENST00000433342,;C1orf167,intron_variant,,ENST00000435090,;C1orf167,upstream_gene_variant,,ENST00000484153,;	T	ENSG00000215910	ENST00000433342	Transcript	missense_variant	1357/4560	1357/4422
chr1	11828238	G	A	.	16	16	0	rs4845880	None	0.610623	0.4735	0.7738	0.7292	0.6948	0.4714	=7542/13500	=256/562	=118/188	=144/206	=710/952	=2494/3830	=97/158	=3723/7604	C1orf167	0	.	GRCh37	chr1	11828238	11828238	+	Missense_Mutation	SNP	G	G	A	c.1631N>A	p.Arg544Gln	p.R544Q	ENST00000433342	6/21	C1orf167,missense_variant,p.Arg544Gln,ENST00000433342,;C1orf167,upstream_gene_variant,,ENST00000312793,;C1orf167,downstream_gene_variant,,ENST00000435090,;C1orf167,non_coding_transcript_exon_variant,,ENST00000484153,;	A	ENSG00000215910	ENST00000433342	Transcript	missense_variant	1631/4560	1631/4422
chr1	11828319	G	A	.	19	19	0	rs4845881	None	0.611821	0.4796	0.7709	0.7292	0.6948	0.4714	=7780/13780	=284/594	=122/194	=156/224	=748/972	=2645/4034	=106/166	=3719/7596	C1orf167	0	.	GRCh37	chr1	11828319	11828319	+	Missense_Mutation	SNP	G	G	A	c.1712N>A	p.Arg571Gln	p.R571Q	ENST00000433342	6/21	C1orf167,missense_variant,p.Arg571Gln,ENST00000433342,;C1orf167,upstream_gene_variant,,ENST00000312793,;C1orf167,downstream_gene_variant,,ENST00000435090,;C1orf167,non_coding_transcript_exon_variant,,ENST00000484153,;	A	ENSG00000215910	ENST00000433342	Transcript	missense_variant	1712/4560	1712/4422
chr1	11831615	C	T	.	15	15	0	rs6667720	None	0.696286	0.5159	0.8141	0.88	0.7237	0.6391	=8817/13728	=302/564	=129/188	=184/206	=885/1140	=2593/3850	=108/160	=4616/7620	C1orf167	0	.	GRCh37	chr1	11831615	11831615	+	Missense_Mutation	SNP	C	C	T	c.1804N>T	p.Arg602Trp	p.R602W	ENST00000433342	7/21	C1orf167,missense_variant,p.Arg602Trp,ENST00000433342,;C1orf167,upstream_gene_variant,,ENST00000312793,;C1orf167,downstream_gene_variant,,ENST00000435090,;C1orf167,non_coding_transcript_exon_variant,,ENST00000484153,;	T	ENSG00000215910	ENST00000433342	Transcript	missense_variant	1804/4560	1804/4422
chr1	11836628	T	C	.	21	21	0	rs6699881	COSM4142231	0.70008	0.5174	0.817	0.8839	0.7286	0.6452	=6695/9704	=462/858	=205/254	=432/478	=22/32	=2700/3790	=72/100	=2802/4192	C1orf167	0	.	GRCh37	chr1	11836628	11836628	+	Missense_Mutation	SNP	T	T	C	c.2344N>C	p.Trp782Arg	p.W782R	ENST00000433342	10/21	C1orf167,missense_variant,p.Trp782Arg,ENST00000433342,;C1orf167,missense_variant,p.Trp142Arg,ENST00000312793,;C1orf167,upstream_gene_variant,,ENST00000444493,;C1orf167,upstream_gene_variant,,ENST00000449278,;RP11-56N19.5,downstream_gene_variant,,ENST00000376620,;C1orf167,non_coding_transcript_exon_variant,,ENST00000484153,;	C	ENSG00000215910	ENST00000433342	Transcript	missense_variant	2344/4560	2344/4422
chr1	11836682	C	T	.	19	19	0	rs7538516	COSM4142232	0.570487	0.3812	0.7594	0.7698	0.6252	0.4305	=2495/4192	=281/730	=163/212	=290/384	=18/30	=1525/2444	=30/44	=188/348	C1orf167	0	.	GRCh37	chr1	11836682	11836682	+	Missense_Mutation	SNP	C	C	T	c.2398N>T	p.Arg800Cys	p.R800C	ENST00000433342	10/21	C1orf167,missense_variant,p.Arg800Cys,ENST00000433342,;C1orf167,missense_variant,p.Arg160Cys,ENST00000312793,;C1orf167,upstream_gene_variant,,ENST00000444493,;C1orf167,upstream_gene_variant,,ENST00000449278,;RP11-56N19.5,downstream_gene_variant,,ENST00000376620,;C1orf167,non_coding_transcript_exon_variant,,ENST00000484153,;	T	ENSG00000215910	ENST00000433342	Transcript	missense_variant	2398/4560	2398/4422
chr1	11838848	G	T	.	17	17	0	rs6697244	COSM3984136	0.570687	0.3828	0.7594	0.7698	0.6252	0.4294	=8606/15982	=372/914	=204/292	=368/486	=803/1188	=3280/5288	=120/190	=3459/7624	C1orf167	0	.	GRCh37	chr1	11838848	11838848	+	Missense_Mutation	SNP	G	G	T	c.2543N>T	p.Ser848Ile	p.S848I	ENST00000433342	11/21	C1orf167,missense_variant,p.Ser848Ile,ENST00000433342,;C1orf167,missense_variant,p.Ser208Ile,ENST00000312793,;C1orf167,upstream_gene_variant,,ENST00000444493,;C1orf167,upstream_gene_variant,,ENST00000449278,;RP11-56N19.5,non_coding_transcript_exon_variant,,ENST00000376620,;C1orf167,downstream_gene_variant,,ENST00000484153,;	T	ENSG00000215910	ENST00000433342	Transcript	missense_variant	2543/4560	2543/4422
chr1	11839966	G	A	.	7	7	0	rs4846043	COSM4414350	0.569888	0.3828	0.7594	0.7649	0.6243	0.4315	=7538/14394	=363/866	=191/274	=352/462	=18/28	=3062/4982	=89/152	=3463/7630	C1orf167	0	.	GRCh37	chr1	11839966	11839966	+	Missense_Mutation	SNP	G	G	A	c.2831N>A	p.Arg944His	p.R944H	ENST00000433342	13/21	C1orf167,missense_variant,p.Arg944His,ENST00000433342,;C1orf167,missense_variant,p.Arg304His,ENST00000312793,;C1orf167,missense_variant,p.Arg87His,ENST00000444493,;C1orf167,missense_variant,p.Val32Ile,ENST00000449278,;RP11-56N19.5,upstream_gene_variant,,ENST00000376620,;C1orf167,downstream_gene_variant,,ENST00000484153,;	A	ENSG00000215910	ENST00000433342	Transcript	missense_variant	2831/4560	2831/4422
chr1	11839998	T	C	.	6	6	0	rs4846044	COSM4599650	0.879792	0.6029	0.9539	0.994	0.9791	0.9816	=13301/14032	=515/810	=246/256	=417/418	=19/20	=4608/4808	=145/152	=7351/7568	C1orf167	0	.	GRCh37	chr1	11839998	11839998	+	Missense_Mutation	SNP	T	T	C	c.2863N>C	p.Trp955Arg	p.W955R	ENST00000433342	13/21	C1orf167,missense_variant,p.Trp955Arg,ENST00000433342,;C1orf167,missense_variant,p.Trp315Arg,ENST00000312793,;C1orf167,missense_variant,p.Trp98Arg,ENST00000444493,;C1orf167,synonymous_variant,p.=,ENST00000449278,;RP11-56N19.5,upstream_gene_variant,,ENST00000376620,;C1orf167,downstream_gene_variant,,ENST00000484153,;	C	ENSG00000215910	ENST00000433342	Transcript	missense_variant	2863/4560	2863/4422
chr1	11849447	A	G	.	10	10	0	rs868014	COSM4142236	0.932907	0.7595	0.9741	1	1	1	=14795/14988	=727/906	=286/290	=486/486	=344/344	=5136/5142	=156/158	=7660/7662	C1orf167	0	.	GRCh37	chr1	11849447	11849447	+	Missense_Mutation	SNP	A	A	G	c.4366N>G	p.Arg1456Gly	p.R1456G	ENST00000433342	21/21	C1orf167,missense_variant,p.Arg1456Gly,ENST00000433342,;C1orf167,missense_variant,p.Arg811Gly,ENST00000312793,;C1orf167,missense_variant,p.Arg599Gly,ENST00000444493,;C1orf167,synonymous_variant,p.=,ENST00000449278,;MTHFR,3_prime_UTR_variant,,ENST00000376592,;MTHFR,3_prime_UTR_variant,,ENST00000376583,;MTHFR,3_prime_UTR_variant,,ENST00000376590,NM_005957.4;MTHFR,3_prime_UTR_variant,,ENST0000037658…	G	ENSG00000215910	ENST00000433342	Transcript	missense_variant	4366/4560	4366/4422
chr1	11856378	G	A	.	29	29	0	rs1801133	COSM146404	0.245407	0.09	0.4741	0.2956	0.3648	0.1186	=36864/121396	=1169/10404	=5952/11578	=2640/8650	=1473/6614	=23025/66730	=278/908	=2327/16512	MTHFR	0	.	GRCh37	chr1	11856378	11856378	+	Missense_Mutation	SNP	G	G	A	c.665N>T	p.Ala222Val	p.A222V	ENST00000376592	4/11	MTHFR,missense_variant,p.Ala222Val,ENST00000376592,;MTHFR,missense_variant,p.Ala263Val,ENST00000376583,;MTHFR,missense_variant,p.Ala222Val,ENST00000376590,NM_005957.4;MTHFR,missense_variant,p.Ala263Val,ENST00000376585,;MTHFR,downstream_gene_variant,,ENST00000418034,;	A	ENSG00000177000	ENST00000376592	Transcript	missense_variant	794/7057	665/1971
chr1	11884555	A	G	.	20	20	0	rs198400	None	0.9998	1	1	1	0.999	1	=121317/121394	=10399/10402	=11573/11578	=8654/8654	=6614/6614	=66670/66738	=907/908	=16500/16500	CLCN6	0	.	GRCh37	chr1	11884555	11884555	+	Missense_Mutation	SNP	A	A	G	c.593N>G	p.Glu198Gly	p.E198G	ENST00000346436	8/23	CLCN6,missense_variant,p.Glu198Gly,ENST00000346436,NM_001286.3;CLCN6,missense_variant,p.Glu198Gly,ENST00000312413,;CLCN6,missense_variant,p.Glu176Gly,ENST00000376487,NM_001256959.1;CLCN6,missense_variant,p.Glu198Gly,ENST00000376496,;CLCN6,downstream_gene_variant,,ENST00000376497,;CLCN6,non_coding_transcript_exon_variant,,ENST00000376492,;CLCN6,non_coding_transcript_exon_variant,,ENST00000376490,;…	G	ENSG00000011021	ENST00000346436	Transcript	missense_variant	645/5583	593/2610
chr1	12009956	G	A	.	16	16	0	rs7551175	COSM3750286	0.299521	0.5749	0.1282	0.2698	0.1461	0.2372	=23452/121234	=5664/10380	=983/11564	=2108/8636	=753/6614	=10262/66634	=142/904	=3540/16502	PLOD1	0	.	GRCh37	chr1	12009956	12009956	+	Missense_Mutation	SNP	G	G	A	c.295N>A	p.Ala99Thr	p.A99T	ENST00000196061	3/19	PLOD1,missense_variant,p.Ala99Thr,ENST00000196061,NM_000302.3;PLOD1,missense_variant,p.Ala146Thr,ENST00000376369,;PLOD1,missense_variant,p.Ala99Thr,ENST00000429000,;PLOD1,missense_variant,p.Ala146Thr,ENST00000449038,;PLOD1,non_coding_transcript_exon_variant,,ENST00000485046,;PLOD1,non_coding_transcript_exon_variant,,ENST00000358133,;PLOD1,upstream_gene_variant,,ENST00000465920,;	A	ENSG00000083444	ENST00000196061	Transcript	missense_variant	322/2940	295/2184
chr1	12175729	C	T	.	12	12	0	rs1763642	COSM4142272	1	1	1	1	1	1	=121408/121412	=10406/10406	=11578/11578	=8654/8654	=6614/6614	=66736/66740	=908/908	=16512/16512	TNFRSF8	0	.	GRCh37	chr1	12175729	12175729	+	Missense_Mutation	SNP	C	C	T	c.889N>T	p.Arg297Cys	p.R297C	ENST00000263932	8/15	TNFRSF8,missense_variant,p.Arg297Cys,ENST00000263932,NM_001243.3;TNFRSF8,missense_variant,p.Arg186Cys,ENST00000417814,NM_001281430.1;TNFRSF8,3_prime_UTR_variant,,ENST00000514649,;	T	ENSG00000120949	ENST00000263932	Transcript	missense_variant	1111/3686	889/1788
chr1	12175771	G	A	.	20	10	10	.	None	None	None	None	None	None	None	None	None	None	None	None	None	None	None	TNFRSF8	0	.	GRCh37	chr1	12175771	12175771	+	Missense_Mutation	SNP	G	G	A	c.931N>A	p.Val311Ile	p.V311I	ENST00000263932	8/15	TNFRSF8,missense_variant,p.Val311Ile,ENST00000263932,NM_001243.3;TNFRSF8,missense_variant,p.Val200Ile,ENST00000417814,NM_001281430.1;TNFRSF8,3_prime_UTR_variant,,ENST00000514649,;	A	ENSG00000120949	ENST00000263932	Transcript	missense_variant	1153/3686	931/1788
chr1	12252955	T	G	.	19	19	0	rs1061622	COSM146406	0.194688	0.1868	0.1268	0.1498	0.2177	0.2761	=26987/120014	=2103/10266	=1343/11470	=1353/8590	=1483/6158	=16202/66202	=208/890	=4295/16438	TNFRSF1B	0	.	GRCh37	chr1	12252955	12252955	+	Missense_Mutation	SNP	T	T	G	c.587N>G	p.Met196Arg	p.M196R	ENST00000376259	6/10	TNFRSF1B,missense_variant,p.Met196Arg,ENST00000376259,NM_001066.2;TNFRSF1B,downstream_gene_variant,,ENST00000536782,;MIR4632,downstream_gene_variant,,ENST00000584158,;TNFRSF1B,non_coding_transcript_exon_variant,,ENST00000492361,;TNFRSF1B,non_coding_transcript_exon_variant,,ENST00000489921,;	G	ENSG00000028137	ENST00000376259	Transcript	missense_variant	676/3683	587/1386
chr1	12339619	A	T	.	18	18	0	rs4845898	None	0.161142	0.0151	0.2118	0.1964	0.2356	0.2096	=26218/121266	=410/10360	=2545/11560	=1627/8622	=1855/6606	=15874/66704	=222/908	=3685/16506	VPS13D	0	.	GRCh37	chr1	12339619	12339619	+	Missense_Mutation	SNP	A	A	T	c.4514N>T	p.Glu1505Val	p.E1505V	ENST00000358136	20/70	VPS13D,missense_variant,p.Glu1505Val,ENST00000358136,NM_015378.2;VPS13D,missense_variant,p.Glu1505Val,ENST00000356315,NM_018156.2;VPS13D,missense_variant,p.Glu328Val,ENST00000011700,;	T	ENSG00000048707	ENST00000358136	Transcript	missense_variant	4644/16318	4514/13167
chr1	12779618	T	C	.	19	19	0	rs3010877	None	0.848043	0.9228	0.879	0.7817	0.826	0.816	=100437/120766	=8925/9808	=10290/11576	=6696/8620	=5126/6612	=55022/66738	=750/900	=13628/16512	AADACL3	0	.	GRCh37	chr1	12779618	12779618	+	Missense_Mutation	SNP	T	T	C	c.139N>C	p.Ser47Pro	p.S47P	ENST00000359318	2/4	AADACL3,missense_variant,p.Ser47Pro,ENST00000359318,NM_001103170.1;AADACL3,intron_variant,,ENST00000332530,NM_001103169.1;	C	ENSG00000188984	ENST00000359318	Transcript	missense_variant	344/1258	139/1053
chr1	12785494	G	T	.	13	13	0	rs7513079	None	0.682308	0.4849	0.7752	0.7798	0.7296	0.7342	=86597/120580	=5113/9782	=9546/11568	=6708/8600	=4612/6614	=48039/66628	=642/900	=11937/16488	AADACL3	0	.	GRCh37	chr1	12785494	12785494	+	Missense_Mutation	SNP	G	G	T	c.584N>T	p.Cys195Phe	p.C195F	ENST00000359318	4/4	AADACL3,missense_variant,p.Cys125Phe,ENST00000332530,NM_001103169.1;AADACL3,missense_variant,p.Cys195Phe,ENST00000359318,NM_001103170.1;	T	ENSG00000188984	ENST00000359318	Transcript	missense_variant	789/1258	584/1053
chr1	12820808	C	T	.	12	12	0	rs41301981	None	0.00179712	0	0.0014	0	0.003	0.0051	=456/121376	=2/10406	=16/11578	=1/8640	=64/6614	=236/66724	=2/908	=135/16506	C1orf158	0	.	GRCh37	chr1	12820808	12820808	+	Missense_Mutation	SNP	C	C	T	c.509N>T	p.Pro170Leu	p.P170L	ENST00000288048	4/4	C1orf158,missense_variant,p.Pro170Leu,ENST00000288048,NM_152290.2;C1orf158,missense_variant,p.Pro132Leu,ENST00000376210,;	T	ENSG00000157330	ENST00000288048	Transcript	missense_variant	725/3764	509/585
chr1	12820870	T	C	.	12	12	0	rs1132185	None	0.823482	0.9153	0.8545	0.7808	0.7873	0.7587	=96158/120918	=9364/10398	=10017/11578	=6731/8638	=5021/6610	=51859/66580	=715/904	=12451/16210	C1orf158	0	.	GRCh37	chr1	12820870	12820870	+	Missense_Mutation	SNP	T	T	C	c.571N>C	p.Phe191Leu	p.F191L	ENST00000288048	4/4	C1orf158,missense_variant,p.Phe191Leu,ENST00000288048,NM_152290.2;C1orf158,missense_variant,p.Phe153Leu,ENST00000376210,;	C	ENSG00000157330	ENST00000288048	Transcript	missense_variant	787/3764	571/585
chr1	12835868	T	C	.	22	22	0	rs1812242	None	0.716454	0.5696	0.8213	0.7183	0.7982	0.7546	=93901/121328	=6273/10336	=9803/11576	=6318/8644	=5152/6614	=53091/66738	=705/908	=12559/16512	PRAMEF12	0	.	GRCh37	chr1	12835868	12835868	+	Missense_Mutation	SNP	T	T	C	c.470N>C	p.Met157Thr	p.M157T	ENST00000357726	2/3	PRAMEF12,missense_variant,p.Met157Thr,ENST00000357726,NM_001080830.1;	C	ENSG00000116726	ENST00000357726	Transcript	missense_variant	497/1786	470/1452
chr1	12854090	T	A	.	25	7	18	rs79698223	COSM1626359	None	None	None	None	None	None	=56763/119524	=3448/9570	=5559/11484	=3974/8376	=3281/6604	=32410/66276	=437/898	=7654/16316	PRAMEF1	0	.	GRCh37	chr1	12854090	12854090	+	Nonsense_Mutation	SNP	T	T	A	c.314N>A	p.Leu105Ter	p.L105*	ENST00000332296	3/4	PRAMEF1,stop_gained,p.Leu105Ter,ENST00000332296,NM_023013.2;PRAMEF1,upstream_gene_variant,,ENST00000400814,;	A	ENSG00000116721	ENST00000332296	Transcript	stop_gained	417/2160	314/1425
chr1	12854105	A	G	.	24	6	18	rs76648802	COSM1626365	None	None	None	None	None	None	=56773/119288	=3445/9592	=5554/11440	=4069/8390	=3282/6602	=32376/66144	=434/900	=7613/16220	PRAMEF1	0	.	GRCh37	chr1	12854105	12854105	+	Missense_Mutation	SNP	A	A	G	c.329N>G	p.Glu110Gly	p.E110G	ENST00000332296	3/4	PRAMEF1,missense_variant,p.Glu110Gly,ENST00000332296,NM_023013.2;PRAMEF1,upstream_gene_variant,,ENST00000400814,;	G	ENSG00000116721	ENST00000332296	Transcript	missense_variant	432/2160	329/1425
chr1	12854530	C	G	.	19	19	0	rs1063776	None	0.867212	0.9259	0.8919	0.7986	0.8638	0.8446	=103459/120964	=9452/10358	=10322/11544	=6845/8568	=5587/6596	=56850/66584	=783/906	=13620/16408	PRAMEF1	0	.	GRCh37	chr1	12854530	12854530	+	Missense_Mutation	SNP	C	C	G	c.754N>G	p.Gln252Glu	p.Q252E	ENST00000332296	3/4	PRAMEF1,missense_variant,p.Gln252Glu,ENST00000332296,NM_023013.2;PRAMEF1,upstream_gene_variant,,ENST00000400814,;	G	ENSG00000116721	ENST00000332296	Transcript	missense_variant	857/2160	754/1425
chr1	12855835	C	G	.	20	20	0	rs1063795	COSM4142311	1	1	1	1	1	1	=119413/119416	=9984/9984	=11484/11484	=8600/8600	=6610/6610	=66221/66224	=890/890	=15624/15624	PRAMEF1	0	.	GRCh37	chr1	12855835	12855835	+	Missense_Mutation	SNP	C	C	G	c.1115N>G	p.Ala372Gly	p.A372G	ENST00000332296	4/4	PRAMEF1,missense_variant,p.Ala372Gly,ENST00000332296,NM_023013.2;PRAMEF1,missense_variant,p.Ala127Gly,ENST00000400814,;	G	ENSG00000116721	ENST00000332296	Transcript	missense_variant	1218/2160	1115/1425
chr1	12856010	C	G	.	26	6	20	rs61775053	COSM4142320	None	None	None	None	None	None	=54888/118078	=2772/9632	=5639/11488	=4253/8618	=3255/6578	=30992/64558	=429/894	=7548/16310	PRAMEF1	0	.	GRCh37	chr1	12856010	12856010	+	Missense_Mutation	SNP	C	C	G	c.1290N>G	p.Phe430Leu	p.F430L	ENST00000332296	4/4	PRAMEF1,missense_variant,p.Phe430Leu,ENST00000332296,NM_023013.2;PRAMEF1,missense_variant,p.Phe185Leu,ENST00000400814,;	G	ENSG00000116721	ENST00000332296	Transcript	missense_variant	1393/2160	1290/1425
chr1	12887549	T	C	.	16	16	0	rs2994114	COSM4142327	0.784545	0.5885	0.7262	0.998	0.7714	0.8845	=91241/117706	=5707/9368	=8800/11494	=8547/8558	=4728/6594	=48857/64394	=685/888	=13917/16410	PRAMEF11	0	.	GRCh37	chr1	12887549	12887549	+	Missense_Mutation	SNP	T	T	C	c.308N>G	p.Glu103Gly	p.E103G	ENST00000535591	3/4	PRAMEF11,missense_variant,p.Glu103Gly,ENST00000535591,NM_001146344.1;PRAMEF11,missense_variant,p.Glu103Gly,ENST00000437584,;RP5-845O24.8,upstream_gene_variant,,ENST00000438401,;	C	ENSG00000204513	ENST00000535591	Transcript	missense_variant	504/1839	308/1311
chr1	12907284	T	C	.	62	28	34	rs149796618	COSM311826	None	None	None	None	None	None	=49852/114936	=3926/9530	=5259/11218	=2912/7640	=2936/6394	=28987/63990	=361/860	=5471/15304	HNRNPCL1	0	.	GRCh37	chr1	12907284	12907284	+	Missense_Mutation	SNP	T	T	C	c.859N>G	p.Thr287Ala	p.T287A	ENST00000317869	2/2	HNRNPCL1,missense_variant,p.Thr287Ala,ENST00000317869,NM_001013631.1,NM_001136561.2,NM_001146181.1;	C	ENSG00000179172	ENST00000317869	Transcript	missense_variant	1085/1108	859/882
chr1	12907285	G	C	.	63	28	35	rs148930640	COSM146410	None	None	None	None	None	None	=42323/116226	=3463/9710	=4448/11218	=2343/8132	=2369/6288	=24940/64296	=304/854	=4456/15728	HNRNPCL1	0	.	GRCh37	chr1	12907285	12907285	+	Missense_Mutation	SNP	G	G	C	c.858N>G	p.Ser286Arg	p.S286R	ENST00000317869	2/2	HNRNPCL1,missense_variant,p.Ser286Arg,ENST00000317869,NM_001013631.1,NM_001136561.2,NM_001146181.1;	C	ENSG00000179172	ENST00000317869	Transcript	missense_variant	1084/1108	858/882
chr1	12907316	T	C	.	62	30	32	rs112607517	COSM4142334	None	None	None	None	None	None	=36287/106662	=3085/9062	=3988/10338	=1607/6906	=2283/5756	=21262/58702	=244/808	=3818/15090	HNRNPCL1	0	.	GRCh37	chr1	12907316	12907316	+	Missense_Mutation	SNP	T	T	C	c.827N>G	p.Glu276Gly	p.E276G	ENST00000317869	2/2	HNRNPCL1,missense_variant,p.Glu276Gly,ENST00000317869,NM_001013631.1,NM_001136561.2,NM_001146181.1;	C	ENSG00000179172	ENST00000317869	Transcript	missense_variant	1053/1108	827/882
chr1	12907350	C	T	.	48	23	25	rs2359486	COSM4219065	None	None	None	None	None	None	=31477/111700	=2614/9660	=3542/10578	=1267/7908	=2169/6010	=17989/61184	=226/838	=3670/15522	HNRNPCL1	0	.	GRCh37	chr1	12907350	12907350	+	Missense_Mutation	SNP	C	C	T	c.793N>A	p.Asp265Asn	p.D265N	ENST00000317869	2/2	HNRNPCL1,missense_variant,p.Asp265Asn,ENST00000317869,NM_001013631.1,NM_001136561.2,NM_001146181.1;	T	ENSG00000179172	ENST00000317869	Transcript	missense_variant	1019/1108	793/882
chr1	12907370	A	T	.	41	14	27	rs2076063	COSM4142335	None	None	None	None	None	None	=36262/109356	=1984/9680	=4123/10334	=2266/7654	=2103/5798	=20368/59774	=264/824	=5154/15292	HNRNPCL1	0	.	GRCh37	chr1	12907370	12907370	+	Missense_Mutation	SNP	A	A	T	c.773N>A	p.Val258Asp	p.V258D	ENST00000317869	2/2	HNRNPCL1,missense_variant,p.Val258Asp,ENST00000317869,NM_001013631.1,NM_001136561.2,NM_001146181.1;	T	ENSG00000179172	ENST00000317869	Transcript	missense_variant	999/1108	773/882
chr1	12907379	T	C	.	38	11	27	rs74055698	COSM4590514	0.232029	0.3843	0.1182	0.3026	0.1352	0.1339	=25318/120070	=3671/10320	=1876/11314	=2750/8588	=1524/6546	=12805/66012	=184/900	=2508/16390	HNRNPCL1	0	.	GRCh37	chr1	12907379	12907379	+	Missense_Mutation	SNP	T	T	C	c.764N>G	p.Asp255Gly	p.D255G	ENST00000317869	2/2	HNRNPCL1,missense_variant,p.Asp255Gly,ENST00000317869,NM_001013631.1,NM_001136561.2,NM_001146181.1;	C	ENSG00000179172	ENST00000317869	Transcript	missense_variant	990/1108	764/882
chr1	12907380	C	A	.	39	11	28	rs141207681	COSM4591548	None	None	None	None	None	None	=7408/120068	=543/10334	=959/11334	=320/8598	=457/6534	=4460/65992	=50/896	=619/16380	HNRNPCL1	0	.	GRCh37	chr1	12907380	12907380	+	Missense_Mutation	SNP	C	C	A	c.763N>T	p.Asp255Tyr	p.D255Y	ENST00000317869	2/2	HNRNPCL1,missense_variant,p.Asp255Tyr,ENST00000317869,NM_001013631.1,NM_001136561.2,NM_001146181.1;	A	ENSG00000179172	ENST00000317869	Transcript	missense_variant	989/1108	763/882
chr1	12907385	G	A	.	35	11	24	rs150590256	COSM1662174	None	None	None	None	None	None	=19659/118216	=1039/10166	=2191/10998	=1450/8394	=1082/6494	=11149/65284	=136/878	=2612/16002	HNRNPCL1	0	.	GRCh37	chr1	12907385	12907385	+	Missense_Mutation	SNP	G	G	A	c.758N>T	p.Pro253Leu	p.P253L	ENST00000317869	2/2	HNRNPCL1,missense_variant,p.Pro253Leu,ENST00000317869,NM_001013631.1,NM_001136561.2,NM_001146181.1;	A	ENSG00000179172	ENST00000317869	Transcript	missense_variant	984/1108	758/882
chr1	12907400	G	A	.	36	12	24	rs149302457	COSM4594883	None	None	None	None	None	None	=6098/120026	=406/10304	=816/11206	=265/8608	=389/6552	=3699/66084	=40/900	=483/16372	HNRNPCL1	0	.	GRCh37	chr1	12907400	12907400	+	Missense_Mutation	SNP	G	G	A	c.743N>T	p.Ala248Val	p.A248V	ENST00000317869	2/2	HNRNPCL1,missense_variant,p.Ala248Val,ENST00000317869,NM_001013631.1,NM_001136561.2,NM_001146181.1;	A	ENSG00000179172	ENST00000317869	Transcript	missense_variant	969/1108	743/882
chr1	12907408	T	A	.	34	11	23	rs146075045	COSM4594629	None	None	None	None	None	None	=11826/119074	=617/10236	=1416/11030	=719/8562	=789/6354	=6642/65788	=91/884	=1552/16220	HNRNPCL1	0	.	GRCh37	chr1	12907408	12907408	+	Missense_Mutation	SNP	T	T	A	c.735N>T	p.Glu245Asp	p.E245D	ENST00000317869	2/2	HNRNPCL1,missense_variant,p.Glu245Asp,ENST00000317869,NM_001013631.1,NM_001136561.2,NM_001146181.1;	A	ENSG00000179172	ENST00000317869	Transcript	missense_variant	961/1108	735/882
chr1	12907446	C	T	.	35	10	25	rs116578678	COSM4142336	None	None	None	None	None	None	=52/120636	=6/10330	=15/11192	=2/8632	=1/6592	=23/66556	=1/902	=4/16432	HNRNPCL1	0	.	GRCh37	chr1	12907446	12907446	+	Missense_Mutation	SNP	C	C	T	c.697N>A	p.Glu233Lys	p.E233K	ENST00000317869	2/2	HNRNPCL1,missense_variant,p.Glu233Lys,ENST00000317869,NM_001013631.1,NM_001136561.2,NM_001146181.1;	T	ENSG00000179172	ENST00000317869	Transcript	missense_variant	923/1108	697/882
chr1	12907457	A	G	.	32	7	25	rs9724654	COSM2229360	0.00139776	0.0008	0	0	0.006	0	=426/120572	=18/10314	=39/11176	=2/8636	=6/6580	=355/66538	=2/900	=4/16428	HNRNPCL1	0	.	GRCh37	chr1	12907457	12907457	+	Missense_Mutation	SNP	A	A	G	c.686N>C	p.Met229Thr	p.M229T	ENST00000317869	2/2	HNRNPCL1,missense_variant,p.Met229Thr,ENST00000317869,NM_001013631.1,NM_001136561.2,NM_001146181.1;	G	ENSG00000179172	ENST00000317869	Transcript	missense_variant	912/1108	686/882
chr1	12907458	T	A	.	32	7	25	rs200282759	COSM3965762	None	None	None	None	None	None	=48/119626	=6/10272	=8/10926	=2/8616	=1/6274	=26/66248	=1/892	=4/16398	HNRNPCL1	0	.	GRCh37	chr1	12907458	12907458	+	Missense_Mutation	SNP	T	T	A	c.685N>T	p.Met229Leu	p.M229L	ENST00000317869	2/2	HNRNPCL1,missense_variant,p.Met229Leu,ENST00000317869,NM_001013631.1,NM_001136561.2,NM_001146181.1;	A	ENSG00000179172	ENST00000317869	Transcript	missense_variant	911/1108	685/882
chr1	12907469	C	G	.	31	5	26	rs200710956	COSM4142338	None	None	None	None	None	None	=57/120512	=6/10266	=11/11178	=2/8630	=4/6586	=29/66524	=1/902	=4/16426	HNRNPCL1	0	.	GRCh37	chr1	12907469	12907469	+	Missense_Mutation	SNP	C	C	G	c.674N>C	p.Ser225Thr	p.S225T	ENST00000317869	2/2	HNRNPCL1,missense_variant,p.Ser225Thr,ENST00000317869,NM_001013631.1,NM_001136561.2,NM_001146181.1;	G	ENSG00000179172	ENST00000317869	Transcript	missense_variant	900/1108	674/882
chr1	12907508	T	C	.	28	5	23	rs138145027	COSM3930310	0.0742812	0.0166	0.0173	0.2242	0.0388	0.0746	=7188/119918	=254/9874	=272/11176	=2004/8594	=494/6582	=3149/66380	=63/896	=952/16416	HNRNPCL1	0	.	GRCh37	chr1	12907508	12907508	+	Missense_Mutation	SNP	T	T	C	c.635N>G	p.Glu212Gly	p.E212G	ENST00000317869	2/2	HNRNPCL1,missense_variant,p.Glu212Gly,ENST00000317869,NM_001013631.1,NM_001136561.2,NM_001146181.1;	C	ENSG00000179172	ENST00000317869	Transcript	missense_variant	861/1108	635/882
chr1	12907518	T	A	.	26	5	21	rs201750607	COSM2229364	None	None	None	None	None	None	=130/119804	=9/9782	=27/11174	=6/8624	=2/6592	=59/66322	=2/898	=25/16412	HNRNPCL1	0	.	GRCh37	chr1	12907518	12907518	+	Missense_Mutation	SNP	T	T	A	c.625N>T	p.Ser209Cys	p.S209C	ENST00000317869	2/2	HNRNPCL1,missense_variant,p.Ser209Cys,ENST00000317869,NM_001013631.1,NM_001136561.2,NM_001146181.1;	A	ENSG00000179172	ENST00000317869	Transcript	missense_variant	851/1108	625/882
chr1	12907519	C	A	.	26	5	21	rs6702447	COSM4142341	None	None	None	None	None	None	=130/119810	=9/9778	=27/11172	=6/8628	=2/6594	=59/66338	=2/896	=25/16404	HNRNPCL1	0	.	GRCh37	chr1	12907519	12907519	+	Missense_Mutation	SNP	C	C	A	c.624N>T	p.Gln208His	p.Q208H	ENST00000317869	2/2	HNRNPCL1,missense_variant,p.Gln208His,ENST00000317869,NM_001013631.1,NM_001136561.2,NM_001146181.1;	A	ENSG00000179172	ENST00000317869	Transcript	missense_variant	850/1108	624/882
chr1	12907781	T	C	.	18	3	15	rs28441396	COSM1600680	0.000599042	0	0.0014	0.002	0	0	=45846/112872	=3956/9580	=4180/10448	=2338/7782	=2500/6118	=25303/62230	=353/854	=7216/15860	HNRNPCL1	0	.	GRCh37	chr1	12907781	12907781	+	Missense_Mutation	SNP	T	T	C	c.362N>G	p.Asp121Gly	p.D121G	ENST00000317869	2/2	HNRNPCL1,missense_variant,p.Asp121Gly,ENST00000317869,NM_001013631.1,NM_001136561.2,NM_001146181.1;	C	ENSG00000179172	ENST00000317869	Transcript	missense_variant	588/1108	362/882
chr1	12907798	A	C	.	21	5	16	rs150096254	COSM4142342	None	None	None	None	None	None	=58690/119254	=4912/10092	=5656/11326	=3943/8398	=3218/6516	=32394/65662	=436/892	=8131/16368	HNRNPCL1	0	.	GRCh37	chr1	12907798	12907798	+	Missense_Mutation	SNP	A	A	C	c.345N>G	p.Phe115Leu	p.F115L	ENST00000317869	2/2	HNRNPCL1,missense_variant,p.Phe115Leu,ENST00000317869,NM_001013631.1,NM_001136561.2,NM_001146181.1;	C	ENSG00000179172	ENST00000317869	Transcript	missense_variant	571/1108	345/882
chr1	12907802	C	T	.	23	6	17	rs138087690	COSM4142343	None	None	None	None	None	None	=59034/119552	=4974/10136	=5684/11340	=3966/8416	=3226/6524	=32574/65840	=445/898	=8165/16398	HNRNPCL1	0	.	GRCh37	chr1	12907802	12907802	+	Missense_Mutation	SNP	C	C	T	c.341N>A	p.Gly114Asp	p.G114D	ENST00000317869	2/2	HNRNPCL1,missense_variant,p.Gly114Asp,ENST00000317869,NM_001013631.1,NM_001136561.2,NM_001146181.1;	T	ENSG00000179172	ENST00000317869	Transcript	missense_variant	567/1108	341/882
chr1	12907803	C	T	.	23	6	17	rs141460546	COSM4142344	None	None	None	None	None	None	=59035/119532	=4973/10132	=5682/11330	=3967/8412	=3226/6526	=32578/65838	=445/898	=8164/16396	HNRNPCL1	0	.	GRCh37	chr1	12907803	12907803	+	Missense_Mutation	SNP	C	C	T	c.340N>A	p.Gly114Ser	p.G114S	ENST00000317869	2/2	HNRNPCL1,missense_variant,p.Gly114Ser,ENST00000317869,NM_001013631.1,NM_001136561.2,NM_001146181.1;	T	ENSG00000179172	ENST00000317869	Transcript	missense_variant	566/1108	340/882
chr1	12919574	T	A	.	45	8	37	rs78738981	COSM4142347	None	None	None	None	None	None	=791/117018	=48/9048	=213/11188	=31/8624	=54/6496	=360/64512	=2/882	=83/16268	PRAMEF2	0	.	GRCh37	chr1	12919574	12919574	+	Nonsense_Mutation	SNP	T	T	A	c.314N>A	p.Leu105Ter	p.L105*	ENST00000240189	3/4	PRAMEF2,stop_gained,p.Leu105Ter,ENST00000240189,NM_023014.1;	A	ENSG00000120952	ENST00000240189	Transcript	stop_gained	401/1642	314/1425
chr1	12919589	A	G	.	43	5	38	rs367740116	COSM4142350	0.0147764	0.003	0.0461	0.0159	0.0159	0.0061	=782/118286	=50/9346	=209/11278	=30/8628	=52/6550	=356/65212	=2/892	=83/16380	PRAMEF2	0	.	GRCh37	chr1	12919589	12919589	+	Missense_Mutation	SNP	A	A	G	c.329N>G	p.Glu110Gly	p.E110G	ENST00000240189	3/4	PRAMEF2,missense_variant,p.Glu110Gly,ENST00000240189,NM_023014.1;	G	ENSG00000120952	ENST00000240189	Transcript	missense_variant	416/1642	329/1425
chr1	12921600	C	T	.	13	3	10	rs2982215	COSM4142358	None	None	None	None	None	None	=1759/93428	=174/6936	=112/8998	=67/7606	=145/5086	=1093/52086	=12/714	=156/12002	PRAMEF2	0	.	GRCh37	chr1	12921600	12921600	+	Missense_Mutation	SNP	C	C	T	c.1391N>T	p.Pro464Leu	p.P464L	ENST00000240189	4/4	PRAMEF2,missense_variant,p.Pro464Leu,ENST00000240189,NM_023014.1;	T	ENSG00000120952	ENST00000240189	Transcript	missense_variant	1478/1642	1391/1425
chr1	12939476	G	C	.	11	11	0	rs149134171	COSM3734005	None	None	None	None	None	None	=107/96406	=5/7780	=5/8718	=4/8298	=3/5604	=81/53706	=3/740	=6/11560	PRAMEF4	0	.	GRCh37	chr1	12939476	12939476	+	Missense_Mutation	SNP	G	G	C	c.1326N>G	p.Asn442Lys	p.N442K	ENST00000235349	4/4	PRAMEF4,missense_variant,p.Asn442Lys,ENST00000235349,NM_001009611.2;	C	ENSG00000243073	ENST00000235349	Transcript	missense_variant	1397/1828	1326/1437
chr1	12942119	C	T	.	18	18	0	rs61781964	COSM3750304	0.220847	0.0303	0.3285	0.2183	0.3201	0.3027	=31010/108036	=572/7580	=3105/10316	=1995/8184	=1438/6178	=19080/59580	=256/820	=4564/15378	PRAMEF4	0	.	GRCh37	chr1	12942119	12942119	+	Missense_Mutation	SNP	C	C	T	c.431N>A	p.Arg144Lys	p.R144K	ENST00000235349	3/4	PRAMEF4,missense_variant,p.Arg144Lys,ENST00000235349,NM_001009611.2;	T	ENSG00000243073	ENST00000235349	Transcript	missense_variant	502/1828	431/1437
chr1	12954490	A	G	.	16	16	0	rs766991807	COSM3735926	None	None	None	None	None	None	=20295/120036	=358/9682	=2221/11534	=1489/8580	=1269/6590	=12373/66316	=156/898	=2429/16436	PRAMEF10	0	.	GRCh37	chr1	12954490	12954490	+	Missense_Mutation	SNP	A	A	G	c.793N>C	p.Cys265Arg	p.C265R	ENST00000235347	3/4	PRAMEF10,missense_variant,p.Cys265Arg,ENST00000235347,NM_001039361.3;	G	ENSG00000187545	ENST00000235347	Transcript	missense_variant	873/1525	793/1425
chr1	12976512	G	A	.	36	8	28	.	None	None	None	None	None	None	None	None	None	None	None	None	None	None	None	PRAMEF7	0	.	GRCh37	chr1	12976512	12976512	+	Splice_Region	SNP	G	G	A	c.-26+5N>A			ENST00000361079		PRAMEF7,splice_region_variant,,ENST00000361079,;PRAMEF7,upstream_gene_variant,,ENST00000330881,NM_001012277.1;	A	ENSG00000204510	ENST00000361079	Transcript	splice_region_variant	-/1844	-/1425
chr1	12979845	T	C	.	26	17	9	rs1890765	COSM1744167	None	None	None	None	None	None	=30482/118388	=1059/9514	=3344/11484	=1798/8566	=1853/6572	=18632/64948	=219/892	=3577/16412	PRAMEF7	0	.	GRCh37	chr1	12979845	12979845	+	Missense_Mutation	SNP	T	T	C	c.1037N>C	p.Val346Ala	p.V346A	ENST00000361079	4/4	PRAMEF7,missense_variant,p.Val346Ala,ENST00000361079,;PRAMEF7,missense_variant,p.Val346Ala,ENST00000330881,NM_001012277.1;RNU6-1072P,upstream_gene_variant,,ENST00000384703,;	C	ENSG00000204510	ENST00000361079	Transcript	missense_variant	1120/1844	1037/1425
chr1	13001186	C	T	.	22	14	8	rs7419099	COSM1132958	None	None	None	None	None	None	=69710/115918	=6692/8534	=6963/11430	=4754/8412	=3807/6598	=36865/63686	=519/884	=10110/16374	PRAMEF6	0	.	GRCh37	chr1	13001186	13001186	+	Missense_Mutation	SNP	C	C	T	c.497N>A	p.Cys166Tyr	p.C166Y	ENST00000376189	3/4	PRAMEF6,missense_variant,p.Cys166Tyr,ENST00000376189,NM_001010889.2;PRAMEF6,missense_variant,p.Cys166Tyr,ENST00000415464,;PRAMEF6,missense_variant,p.Cys166Tyr,ENST00000355096,;PRAMEF6,intron_variant,,ENST00000376192,;	T	ENSG00000232423	ENST00000376189	Transcript	missense_variant	597/1855	497/1431
chr1	13001312	C	G	.	44	30	14	rs61779367	COSM4142374	None	None	None	None	None	None	=62612/120352	=4915/9852	=6235/11566	=4569/8632	=3382/6610	=34516/66288	=475/908	=8520/16496	PRAMEF6	0	.	GRCh37	chr1	13001312	13001312	+	Missense_Mutation	SNP	C	C	G	c.371N>C	p.Cys124Ser	p.C124S	ENST00000376189	3/4	PRAMEF6,missense_variant,p.Cys124Ser,ENST00000376189,NM_001010889.2;PRAMEF6,missense_variant,p.Cys124Ser,ENST00000415464,;PRAMEF6,missense_variant,p.Cys124Ser,ENST00000355096,;PRAMEF6,intron_variant,,ENST00000376192,;	G	ENSG00000232423	ENST00000376189	Transcript	missense_variant	471/1855	371/1431
chr1	13036587	C	T	.	37	18	19	.	COSM4590966	None	None	None	None	None	None	=82039/121358	=7404/10380	=7132/11578	=6173/8654	=4018/6614	=44798/66714	=611/908	=11903/16510	PRAMEF22	0	.	GRCh37	chr1	13036587	13036587	+	Missense_Mutation	SNP	C	C	T	c.659N>T	p.Pro220Leu	p.P220L	ENST00000376187	2/3	PRAMEF22,missense_variant,p.Pro220Leu,ENST00000376187,NM_001100631.1;PRAMEF6,intron_variant,,ENST00000376192,;	T	ENSG00000204508	ENST00000376187	Transcript	missense_variant	659/1446	659/1446
chr1	13052871	C	T	.	36	22	14	rs79792138	COSM4142378	None	None	None	None	None	None	=53746/120622	=2083/10248	=5205/11562	=4113/8638	=3241/6610	=31938/66164	=450/906	=6716/16494	WI2-3308P17.2	0	.	GRCh37	chr1	13052871	13052871	+	Missense_Mutation	SNP	C	C	T	c.128N>A	p.Ser43Asn	p.S43N	ENST00000436041	1/1	WI2-3308P17.2,missense_variant,p.Ser43Asn,ENST00000436041,;PRAMEF6,intron_variant,,ENST00000376192,;	T	ENSG00000239810	ENST00000436041	Transcript	missense_variant	128/605	128/273
chr1	13052907	T	C	.	28	15	13	rs72474524	COSM4142381	0.532348	0.4909	0.4899	0.6746	0.5179	0.4867	=71657/120842	=5562/10258	=6758/11574	=6023/8648	=3687/6612	=39548/66378	=550/908	=9529/16464	WI2-3308P17.2	0	.	GRCh37	chr1	13052907	13052907	+	Missense_Mutation	SNP	T	T	C	c.92N>G	p.Gln31Arg	p.Q31R	ENST00000436041	1/1	WI2-3308P17.2,missense_variant,p.Gln31Arg,ENST00000436041,;PRAMEF6,intron_variant,,ENST00000376192,;	C	ENSG00000239810	ENST00000436041	Transcript	missense_variant	92/605	92/273
chr1	13123802	C	T	.	5	5	0	rs61780146	None	None	None	None	None	None	None	None	None	None	None	None	None	None	None	RP13-221M14.6	0	.	GRCh37	chr1	13123802	13123802	+	Splice_Region	SNP	C	C	T	n.866N>A			ENST00000512015	3/3	RP13-221M14.6,splice_region_variant,,ENST00000512015,;	T	ENSG00000250113	ENST00000512015	Transcript	splice_region_variant	866/1422
chr1	13219066	T	C	.	33	6	27	rs4026306	None	None	None	None	None	None	None	=361/8350	=16/1264	=25/564	=26/824	=14/222	=234/4596	=4/64	=42/816	PRAMEF26	0	.	GRCh37	chr1	13219066	13219066	+	Missense_Mutation	SNP	T	T	C	c.516N>G	p.His173Arg	p.H173R	ENST00000423177	1/2	PRAMEF26,missense_variant,p.His173Arg,ENST00000423177,;	C	ENSG00000229571	ENST00000423177	Transcript	missense_variant	516/1476	518/1146
chr1	13352741	G	T	.	22	22	0	.	None	None	None	None	None	None	None	None	None	None	None	None	None	None	None	RP11-248D7.2	0	.	GRCh37	chr1	13352741	13352741	+	Splice_Site	SNP	G	G	T	n.863+1N>T			ENST00000453094		RP11-248D7.2,splice_donor_variant,,ENST00000453094,;	T	ENSG00000233394	ENST00000453094	Transcript	splice_donor_variant	-/1422
chr1	13413926	A	G	.	10	5	5	.	COSN8861426	0.384784	0.1906	0.4424	0.4752	0.4702	0.4254	None	None	None	None	None	None	None	None	RP11-219C24.6	0	.	GRCh37	chr1	13413926	13413926	+	Splice_Region	SNP	A	A	G	n.869N>G			ENST00000437300	3/3	RP11-219C24.6,splice_region_variant,,ENST00000437300,;	G	ENSG00000237700	ENST00000437300	Transcript	splice_region_variant	869/1425
chr1	13448184	C	T	.	4	2	2	rs782630138	COSM4591097	None	None	None	None	None	None	=56/722	=22/516	=1/16	=1/72	=1/4	=30/84	=0/2	=1/28	PRAMEF13	0	.	GRCh37	chr1	13448184	13448184	+	Missense_Mutation	SNP	C	C	T	c.1291N>A	p.Ala431Thr	p.A431T	ENST00000376132	4/4	PRAMEF13,missense_variant,p.Ala431Thr,ENST00000376132,NM_001024661.1;	T	ENSG00000204495	ENST00000376132	Transcript	missense_variant	1394/2164	1291/1425
chr1	13448185	G	C	.	4	2	2	rs574843281	COSM4590642	0.586661	0.2534	0.7522	0.7391	0.7127	0.6329	=59/810	=18/580	=1/20	=2/74	=2/6	=35/98	=0/2	=1/30	PRAMEF13	0	.	GRCh37	chr1	13448185	13448185	+	Missense_Mutation	SNP	G	G	C	c.1290N>G	p.Phe430Leu	p.F430L	ENST00000376132	4/4	PRAMEF13,missense_variant,p.Phe430Leu,ENST00000376132,NM_001024661.1;	C	ENSG00000204495	ENST00000376132	Transcript	missense_variant	1393/2164	1290/1425
chr1	13448199	C	T	.	5	3	2	rs143762964	COSM4591093	None	None	None	None	None	None	=183/844	=36/514	=3/28	=2/74	=7/10	=125/182	=2/6	=8/30	PRAMEF13	0	.	GRCh37	chr1	13448199	13448199	+	Missense_Mutation	SNP	C	C	T	c.1276N>A	p.Asp426Asn	p.D426N	ENST00000376132	4/4	PRAMEF13,missense_variant,p.Asp426Asn,ENST00000376132,NM_001024661.1;	T	ENSG00000204495	ENST00000376132	Transcript	missense_variant	1379/2164	1276/1425
chr1	13448351	T	C	.	7	7	0	rs3103691	COSM1600232	None	None	None	None	None	None	=85778/93918	=5582/6832	=8454/8746	=6857/7098	=4162/4520	=48050/52204	=662/706	=12011/13812	PRAMEF13	0	.	GRCh37	chr1	13448351	13448351	+	Missense_Mutation	SNP	T	T	C	c.1124N>G	p.His375Arg	p.H375R	ENST00000376132	4/4	PRAMEF13,missense_variant,p.His375Arg,ENST00000376132,NM_001024661.1;	C	ENSG00000204495	ENST00000376132	Transcript	missense_variant	1227/2164	1124/1425
chr1	13695685	G	A	.	3	3	0	rs201167498	COSM4142405	None	None	None	None	None	None	=45603/46446	=3728/3746	=2592/2598	=3453/3456	=2502/2602	=26661/27290	=380/386	=6287/6368	PRAMEF19	0	.	GRCh37	chr1	13695685	13695685	+	Missense_Mutation	SNP	G	G	A	c.1280N>T	p.Ser427Leu	p.S427L	ENST00000540591	3/3	PRAMEF19,missense_variant,p.Ser427Leu,ENST00000540591,NM_001099790.1;PRAMEF19,missense_variant,p.Ser358Leu,ENST00000376101,;	A	ENSG00000204480	ENST00000540591	Transcript	missense_variant	1327/2123	1280/1440
chr1	13695787	C	G	.	8	8	0	rs12131695	COSM4142406	0.991214	0.9864	0.9971	0.999	0.9821	0.9949	=80310/81674	=5896/6002	=7637/7662	=6738/6742	=4459/4590	=47266/48214	=574/582	=7740/7882	PRAMEF19	0	.	GRCh37	chr1	13695787	13695787	+	Missense_Mutation	SNP	C	C	G	c.1178N>C	p.Gly393Ala	p.G393A	ENST00000540591	3/3	PRAMEF19,missense_variant,p.Gly393Ala,ENST00000540591,NM_001099790.1;PRAMEF19,missense_variant,p.Gly324Ala,ENST00000376101,;	G	ENSG00000204480	ENST00000540591	Transcript	missense_variant	1225/2123	1178/1440
chr1	13695974	T	C	.	6	6	0	rs12119874	COSM4142408	0.99381	0.9947	0.9957	0.998	0.9831	0.998	=1328/3364	=169/336	=55/86	=154/166	=61/250	=846/2302	=13/22	=30/202	PRAMEF19	0	.	GRCh37	chr1	13695974	13695974	+	Missense_Mutation	SNP	T	T	C	c.991N>G	p.Thr331Ala	p.T331A	ENST00000540591	3/3	PRAMEF19,missense_variant,p.Thr331Ala,ENST00000540591,NM_001099790.1;PRAMEF19,missense_variant,p.Thr262Ala,ENST00000376101,;	C	ENSG00000204480	ENST00000540591	Transcript	missense_variant	1038/2123	991/1440
chr1	13940864	C	G	.	14	14	0	rs2486188	None	0.98143	0.9985	0.9885	1	0.9304	0.9867	=115972/121406	=10332/10406	=11452/11578	=8653/8654	=5734/6614	=62641/66736	=861/908	=16299/16510	PDPN	0	.	GRCh37	chr1	13940864	13940864	+	Missense_Mutation	SNP	C	C	G	c.668N>G	p.Ala223Gly	p.A223G	ENST00000294489	5/6	PDPN,missense_variant,p.Ala223Gly,ENST00000294489,;PDPN,missense_variant,p.Ala223Gly,ENST00000376057,NM_198389.2,NM_006474.4;PDPN,missense_variant,p.Ala105Gly,ENST00000376061,;PDPN,missense_variant,p.Ala105Gly,ENST00000513143,;PDPN,missense_variant,p.Ala105Gly,ENST00000475043,;PDPN,missense_variant,p.Ala214Gly,ENST00000510906,;PDPN,missense_variant,p.Ala105Gly,ENST00000487038,NM_001006624.1,NM_00…	G	ENSG00000162493	ENST00000294489	Transcript	missense_variant	1009/3104	668/717
chr1	14108748	CA	C	.	21	9	12	rs765063859	COSM1626375	None	None	None	None	None	None	=110/118168	=10/9874	=3/11458	=6/8556	=0/6606	=74/65234	=1/880	=16/15560	PRDM2	0	.	GRCh37	chr1	14108749	14108749	+	Frame_Shift_Del	DEL	A	A	-	c.4459delN	p.Val1490PhefsTer74	p.V1490Ffs*74	ENST00000235372	8/10	PRDM2,frameshift_variant,p.Val1490PhefsTer74,ENST00000235372,NM_012231.4;PRDM2,frameshift_variant,p.Val1490PhefsTer74,ENST00000311066,NM_015866.4;PRDM2,frameshift_variant,p.Val1289PhefsTer74,ENST00000413440,NM_001007257.2;PRDM2,frameshift_variant,p.Val1289PhefsTer74,ENST00000343137,;PRDM2,intron_variant,,ENST00000376048,NM_001135610.1;PRDM2,intron_variant,,ENST00000503842,;PRDM2,intron_variant,,E…	-	ENSG00000116731	ENST00000235372	Transcript	frameshift_variant	5315/7957	4459/5157
chr1	15438990	G	A	.	20	20	0	rs10803354	COSM3747563	0.442093	0.264	0.4438	0.6558	0.3966	0.5082	=47653/99306	=2488/7846	=5848/9400	=5409/7740	=2435/5064	=23838/54872	=344/720	=7291/13664	KAZN	0	.	GRCh37	chr1	15438990	15438990	+	Missense_Mutation	SNP	G	G	A	c.2116N>A	p.Ala706Thr	p.A706T	ENST00000376030	14/15	KAZN,missense_variant,p.Ala706Thr,ENST00000376030,NM_201628.2;TMEM51-AS1,downstream_gene_variant,,ENST00000310916,;TMEM51-AS1,downstream_gene_variant,,ENST00000404665,;	A	ENSG00000189337	ENST00000376030	Transcript	missense_variant	2410/6030	2116/2328
chr1	15479283	G	A	.	9	9	0	rs1076726	None	0.773363	0.6188	0.8501	0.9405	0.7525	0.7771	None	None	None	None	None	None	None	None	TMEM51	0	.	GRCh37	chr1	15479283	15479283	+	Splice_Region	SNP	G	G	A	c.-194+3N>A			ENST00000428417		TMEM51,splice_region_variant,,ENST00000428417,NM_001136217.1;TMEM51,splice_region_variant,,ENST00000376014,NM_001136216.1;TMEM51,splice_region_variant,,ENST00000451326,;TMEM51,upstream_gene_variant,,ENST00000376008,;TMEM51,upstream_gene_variant,,ENST00000434578,NM_001136218.1;TMEM51,upstream_gene_variant,,ENST00000400796,NM_018022.2;TMEM51-AS1,upstream_gene_variant,,ENST00000310916,;TMEM51-AS1,up…	A	ENSG00000171729	ENST00000428417	Transcript	splice_region_variant	-/1942	-/762
chr1	15708540	A	G	.	18	18	0	rs1010294	COSM3750454	0.422125	0.77	0.3055	0.2589	0.2624	0.3671	=7711/23282	=1774/2504	=133/448	=159/626	=274/1732	=2668/9804	=61/256	=2642/7912	FHAD1	0	.	GRCh37	chr1	15708540	15708540	+	Missense_Mutation	SNP	A	A	G	c.3973N>G	p.Ile1325Val	p.I1325V	ENST00000358897	30/31	FHAD1,missense_variant,p.Ile1325Val,ENST00000358897,NM_052929.1;FHAD1,missense_variant,p.Ile1289Val,ENST00000417793,;FHAD1,missense_variant,p.Ile1325Val,ENST00000375999,;FHAD1,missense_variant,p.Ile1325Val,ENST00000375998,;FHAD1,missense_variant,p.Ile644Val,ENST00000444385,;FHAD1,missense_variant,p.Ile560Val,ENST00000314668,;FHAD1,missense_variant,p.Ile578Val,ENST00000314740,;FHAD1,missense_varia…	G	ENSG00000142621	ENST00000358897	Transcript	missense_variant	4111/5090	3973/4239
chr1	15710411	G	C	.	18	18	0	rs2496338	None	0.426518	0.7852	0.3069	0.2589	0.2624	0.3681	=4240/12188	=405/576	=58/184	=41/198	=232/1296	=1019/3392	=47/146	=2438/6396	FHAD1	0	.	GRCh37	chr1	15710411	15710411	+	Missense_Mutation	SNP	G	G	C	c.4231N>C	p.Val1411Leu	p.V1411L	ENST00000375999	31/33	FHAD1,missense_variant,p.Val1411Leu,ENST00000375999,;FHAD1,3_prime_UTR_variant,,ENST00000444385,;FHAD1,intron_variant,,ENST00000358897,NM_052929.1;FHAD1,intron_variant,,ENST00000417793,;FHAD1,intron_variant,,ENST00000375998,;FHAD1,intron_variant,,ENST00000314668,;FHAD1,intron_variant,,ENST00000529606,;FHAD1,intron_variant,,ENST00000314740,;FHAD1,intron_variant,,ENST00000471347,;FHAD1,intron_varia…	C	ENSG00000142621	ENST00000375999	Transcript	missense_variant	4369/4500	4231/4362
chr1	15714842	G	C	.	4	4	0	rs3002000	COSM4142858	None	None	None	None	None	None	=1438/3964	=246/348	=26/94	=18/80	=49/274	=387/1356	=20/46	=692/1766	FHAD1	0	.	GRCh37	chr1	15714842	15714842	+	Missense_Mutation	SNP	G	G	C	c.4328N>C	p.Gly1443Ala	p.G1443A	ENST00000375999	33/33	FHAD1,missense_variant,p.Gly1443Ala,ENST00000375999,;FHAD1,intron_variant,,ENST00000358897,NM_052929.1;FHAD1,intron_variant,,ENST00000417793,;FHAD1,intron_variant,,ENST00000375998,;FHAD1,intron_variant,,ENST00000314668,;FHAD1,intron_variant,,ENST00000529606,;FHAD1,intron_variant,,ENST00000314740,;FHAD1,downstream_gene_variant,,ENST00000444385,;FHAD1,splice_region_variant,,ENST00000477846,;FHAD1,i…	C	ENSG00000142621	ENST00000375999	Transcript	missense_variant	4466/4500	4328/4362
chr1	15812432	A	G	.	19	19	0	rs6429745	None	0.993211	0.9773	0.9942	1	1	1	=121192/121412	=10220/10406	=11562/11578	=8650/8654	=6614/6614	=66731/66740	=907/908	=16508/16512	CELA2B	0	.	GRCh37	chr1	15812432	15812432	+	Missense_Mutation	SNP	A	A	G	c.530N>G	p.Gln177Arg	p.Q177R	ENST00000375910	6/8	CELA2B,missense_variant,p.Gln177Arg,ENST00000375910,NM_015849.2;CASP9,downstream_gene_variant,,ENST00000546424,NM_001229.4;CELA2B,downstream_gene_variant,,ENST00000422901,;CELA2B,non_coding_transcript_exon_variant,,ENST00000488764,;CELA2B,downstream_gene_variant,,ENST00000494280,;	G	ENSG00000215704	ENST00000375910	Transcript	missense_variant	555/923	530/810
chr1	16163405	TAAA	T	.	5	5	0	.	None	None	None	None	None	None	None	None	None	None	None	None	None	None	None	RP11-169K16.9	0	.	GRCh37	chr1	16163406	16163408	+	Splice_Region	DEL	AAA	AAA	-	n.41-7_41-5delNNN			ENST00000317122		RP11-169K16.9,splice_region_variant,,ENST00000317122,;RP11-169K16.9,upstream_gene_variant,,ENST00000535249,;	-	ENSG00000179743	ENST00000317122	Transcript	splice_region_variant	-/2468
chr1	16256007	T	C	.	14	14	0	rs848209	COSM4142934	0.648962	0.9758	0.7118	0.3214	0.5577	0.5941	=74247/120656	=9458/10286	=8849/11518	=2824/8590	=3993/6608	=38252/66300	=544/904	=10327/16450	SPEN	0	.	GRCh37	chr1	16256007	16256007	+	Missense_Mutation	SNP	T	T	C	c.3272N>C	p.Leu1091Pro	p.L1091P	ENST00000375759	11/15	SPEN,missense_variant,p.Leu1091Pro,ENST00000375759,NM_015001.2;	C	ENSG00000065526	ENST00000375759	Transcript	missense_variant	3476/12232	3272/10995
chr1	16259813	A	G	.	16	16	0	rs848210	COSM4142938	0.648962	0.9758	0.7118	0.3214	0.5577	0.5941	=74272/120844	=9476/10308	=8847/11528	=2821/8606	=3994/6602	=38262/66424	=543/902	=10329/16474	SPEN	0	.	GRCh37	chr1	16259813	16259813	+	Missense_Mutation	SNP	A	A	G	c.7078N>G	p.Asn2360Asp	p.N2360D	ENST00000375759	11/15	SPEN,missense_variant,p.Asn2360Asp,ENST00000375759,NM_015001.2;	G	ENSG00000065526	ENST00000375759	Transcript	missense_variant	7282/12232	7078/10995
chr1	16351275	A	G	.	15	15	0	rs10927887	COSM1737823	0.642971	0.7201	0.4467	0.7688	0.5636	0.6299	=68233/121058	=7305/10374	=4214/11564	=6438/8632	=3506/6594	=37099/66480	=510/904	=9161/16510	CLCNKA	0	.	GRCh37	chr1	16351275	16351275	+	Missense_Mutation	SNP	A	A	G	c.247N>G	p.Arg83Gly	p.R83G	ENST00000331433	4/20	CLCNKA,missense_variant,p.Arg83Gly,ENST00000375692,;CLCNKA,missense_variant,p.Arg83Gly,ENST00000420078,NM_004070.3,NM_001042704.1,NM_001257139.1;CLCNKA,missense_variant,p.Arg83Gly,ENST00000331433,;CLCNKA,intron_variant,,ENST00000439316,;CLCNKA,non_coding_transcript_exon_variant,,ENST00000495784,;CLCNKA,intron_variant,,ENST00000464764,;CLCNKA,upstream_gene_variant,,ENST00000491433,;CLCNKA,downstre…	G	ENSG00000186510	ENST00000331433	Transcript	missense_variant	266/2475	247/2064
chr1	16354590	A	T	.	10	10	0	rs12126269	COSM3997049	0.154553	0.1014	0.196	0.2123	0.1879	0.1033	=25110/121296	=1387/10394	=2955/11568	=1967/8634	=2192/6604	=14475/66682	=215/906	=1919/16508	CLCNKA	0	.	GRCh37	chr1	16354590	16354590	+	Missense_Mutation	SNP	A	A	T	c.944N>T	p.Tyr315Phe	p.Y315F	ENST00000331433	10/20	CLCNKA,missense_variant,p.Tyr315Phe,ENST00000375692,;CLCNKA,missense_variant,p.Tyr315Phe,ENST00000420078,NM_004070.3,NM_001042704.1,NM_001257139.1;CLCNKA,missense_variant,p.Tyr315Phe,ENST00000331433,;CLCNKA,missense_variant,p.Tyr272Phe,ENST00000439316,;CLCNKA,non_coding_transcript_exon_variant,,ENST00000464764,;CLCNKA,non_coding_transcript_exon_variant,,ENST00000491433,;CLCNKA,downstream_gene_var…	T	ENSG00000186510	ENST00000331433	Transcript	missense_variant	963/2475	944/2064
chr1	16355614	G	A	.	6	6	0	rs45457595	None	0.0539137	0.0825	0.0447	0.0069	0.0755	0.0481	=7005/112408	=675/9280	=314/11086	=20/8424	=605/5910	=4742/60802	=54/808	=595/16098	CLCNKA	0	.	GRCh37	chr1	16355614	16355614	+	Splice_Region	SNP	G	G	A	c.1054-7N>A			ENST00000331433		CLCNKA,splice_region_variant,,ENST00000375692,;CLCNKA,splice_region_variant,,ENST00000420078,NM_004070.3,NM_001042704.1,NM_001257139.1;CLCNKA,splice_region_variant,,ENST00000331433,;CLCNKA,splice_region_variant,,ENST00000439316,;CLCNKA,splice_region_variant,,ENST00000464764,;CLCNKA,splice_region_variant,,ENST00000491433,;CLCNKA,downstream_gene_variant,,ENST00000495784,;	A	ENSG00000186510	ENST00000331433	Transcript	splice_region_variant	-/2475	-/2064
chr1	16356501	G	A	.	12	12	0	rs1805152	COSM3747578	0.648562	0.7496	0.4467	0.7669	0.5577	0.6268	=67808/120822	=7478/10356	=4192/11550	=6431/8624	=3476/6578	=36663/66310	=503/898	=9065/16506	CLCNKA	0	.	GRCh37	chr1	16356501	16356501	+	Missense_Mutation	SNP	G	G	A	c.1339N>A	p.Ala447Thr	p.A447T	ENST00000331433	14/20	CLCNKA,missense_variant,p.Ala447Thr,ENST00000375692,;CLCNKA,missense_variant,p.Ala447Thr,ENST00000420078,NM_004070.3,NM_001042704.1,NM_001257139.1;CLCNKA,missense_variant,p.Ala447Thr,ENST00000331433,;CLCNKA,missense_variant,p.Ala404Thr,ENST00000439316,;CLCNKA,non_coding_transcript_exon_variant,,ENST00000464764,;CLCNKA,non_coding_transcript_exon_variant,,ENST00000491433,;CLCNKA,downstream_gene_var…	A	ENSG00000186510	ENST00000331433	Transcript	missense_variant	1358/2475	1339/2064
chr1	16356522	A	G	.	13	13	0	rs34471231	COSM3773439	0.0533147	0.0809	0.0447	0.006	0.0755	0.0481	=9372/120426	=928/10320	=414/11544	=22/8638	=873/6538	=6338/66006	=82/890	=715/16490	CLCNKA	0	.	GRCh37	chr1	16356522	16356522	+	Missense_Mutation	SNP	A	A	G	c.1360N>G	p.Thr454Ala	p.T454A	ENST00000331433	14/20	CLCNKA,missense_variant,p.Thr454Ala,ENST00000375692,;CLCNKA,missense_variant,p.Thr454Ala,ENST00000420078,NM_004070.3,NM_001042704.1,NM_001257139.1;CLCNKA,missense_variant,p.Thr454Ala,ENST00000331433,;CLCNKA,missense_variant,p.Thr411Ala,ENST00000439316,;CLCNKA,non_coding_transcript_exon_variant,,ENST00000464764,;CLCNKA,non_coding_transcript_exon_variant,,ENST00000491433,;CLCNKA,downstream_gene_var…	G	ENSG00000186510	ENST00000331433	Transcript	missense_variant	1379/2475	1360/2064
chr1	16356531	G	A	.	13	13	0	rs35747151	COSM4597236	0.0533147	0.0809	0.0447	0.006	0.0755	0.0481	=9313/120300	=920/10312	=414/11538	=22/8638	=862/6516	=6298/65922	=82/886	=715/16488	CLCNKA	0	.	GRCh37	chr1	16356531	16356531	+	Missense_Mutation	SNP	G	G	A	c.1369N>A	p.Val457Ile	p.V457I	ENST00000331433	14/20	CLCNKA,missense_variant,p.Val457Ile,ENST00000375692,;CLCNKA,missense_variant,p.Val457Ile,ENST00000420078,NM_004070.3,NM_001042704.1,NM_001257139.1;CLCNKA,missense_variant,p.Val457Ile,ENST00000331433,;CLCNKA,missense_variant,p.Val414Ile,ENST00000439316,;CLCNKA,non_coding_transcript_exon_variant,,ENST00000464764,;CLCNKA,non_coding_transcript_exon_variant,,ENST00000491433,;CLCNKA,downstream_gene_var…	A	ENSG00000186510	ENST00000331433	Transcript	missense_variant	1388/2475	1369/2064
chr1	16357147	C	T	.	18	18	0	rs12140223	None	0.0535144	0.0802	0.0447	0.006	0.0775	0.0481	=9447/119956	=914/10192	=413/11524	=22/8616	=883/6602	=6415/65622	=81/890	=719/16510	CLCNKA	0	.	GRCh37	chr1	16357147	16357147	+	Missense_Mutation	SNP	C	C	T	c.1600N>T	p.Arg534Trp	p.R534W	ENST00000331433	15/20	CLCNKA,missense_variant,p.Arg534Trp,ENST00000375692,;CLCNKA,missense_variant,p.Arg534Trp,ENST00000420078,NM_004070.3,NM_001042704.1,NM_001257139.1;CLCNKA,missense_variant,p.Arg534Trp,ENST00000331433,;CLCNKA,missense_variant,p.Arg491Trp,ENST00000439316,;CLCNKA,non_coding_transcript_exon_variant,,ENST00000464764,;CLCNKA,downstream_gene_variant,,ENST00000491433,;CLCNKA,downstream_gene_variant,,ENST0…	T	ENSG00000186510	ENST00000331433	Transcript	missense_variant	1619/2475	1600/2064
chr1	16358932	T	C	.	11	11	0	rs10803407	None	0.749002	0.7693	0.5951	0.9742	0.669	0.681	=83268/120990	=7945/10380	=6730/11568	=8396/8648	=4793/6606	=44499/66378	=634/902	=10271/16508	CLCNKA	0	.	GRCh37	chr1	16358932	16358932	+	Splice_Region	SNP	T	T	C	c.1846-6N>C			ENST00000331433		CLCNKA,splice_region_variant,,ENST00000331433,;CLCNKA,splice_region_variant,,ENST00000439316,;CLCNKA,intron_variant,,ENST00000375692,;CLCNKA,intron_variant,,ENST00000420078,NM_004070.3,NM_001042704.1,NM_001257139.1;CLCNKA,splice_region_variant,,ENST00000464764,;CLCNKA,downstream_gene_variant,,ENST00000491433,;RP11-5P18.10,downstream_gene_variant,,ENST00000447882,;	C	ENSG00000186510	ENST00000331433	Transcript	splice_region_variant	-/2475	-/2064
chr1	16360137	C	T	.	14	14	0	rs12746751	None	0.0605032	0.1036	0.0504	0.006	0.0775	0.0481	=9556/120124	=1170/10206	=423/11524	=22/8632	=866/6582	=6295/65820	=80/896	=700/16464	CLCNKA	0	.	GRCh37	chr1	16360137	16360137	+	Missense_Mutation	SNP	C	C	T	c.2048N>T	p.Pro683Leu	p.P683L	ENST00000331433	20/20	CLCNKA,missense_variant,p.Pro682Leu,ENST00000375692,;CLCNKA,missense_variant,p.Pro682Leu,ENST00000420078,NM_004070.3,NM_001042704.1,NM_001257139.1;CLCNKA,missense_variant,p.Pro683Leu,ENST00000331433,;CLCNKA,missense_variant,p.Pro640Leu,ENST00000439316,;CLCNKA,non_coding_transcript_exon_variant,,ENST00000464764,;CLCNKA,downstream_gene_variant,,ENST00000491433,;RP11-5P18.10,downstream_gene_variant,…	T	ENSG00000186510	ENST00000331433	Transcript	missense_variant	2067/2475	2048/2064
chr1	16375063	C	G	.	14	14	0	rs1889789	COSM4590962	0.827276	0.4992	0.9006	0.998	0.9264	0.9407	=108817/120824	=5804/10304	=10859/11542	=8630/8636	=6079/6598	=61357/66336	=822/904	=15266/16504	CLCNKB	0	.	GRCh37	chr1	16375063	16375063	+	Missense_Mutation	SNP	C	C	G	c.641N>G	p.Ala214Gly	p.A214G	ENST00000375679	7/20	CLCNKB,missense_variant,p.Ala214Gly,ENST00000375679,NM_000085.4;CLCNKB,upstream_gene_variant,,ENST00000375667,NM_001165945.2;CLCNKB,upstream_gene_variant,,ENST00000431772,;	G	ENSG00000184908	ENST00000375679	Transcript	missense_variant	752/2567	641/2064
chr1	16376191	C	T	.	9	9	0	rs7367494	COSM4142953	0.829872	0.4939	0.9107	0.998	0.9384	0.9417	=106816/117428	=5606/10028	=10656/11188	=8047/8058	=6036/6522	=60431/64290	=814/886	=15226/16456	CLCNKB	0	.	GRCh37	chr1	16376191	16376191	+	Missense_Mutation	SNP	C	C	T	c.860N>T	p.Ala287Val	p.A287V	ENST00000375679	9/20	CLCNKB,missense_variant,p.Ala287Val,ENST00000375679,NM_000085.4;CLCNKB,missense_variant,p.Ala118Val,ENST00000375667,NM_001165945.2;CLCNKB,upstream_gene_variant,,ENST00000431772,;	T	ENSG00000184908	ENST00000375679	Transcript	missense_variant	971/2567	860/2064
chr1	16380196	T	C	.	17	17	0	rs5253	None	0.838259	0.646	0.9179	0.8353	0.9692	0.91	=112699/121050	=7155/10358	=11029/11562	=6982/8640	=6186/6612	=65150/66466	=839/902	=15358/16510	CLCNKB	0	.	GRCh37	chr1	16380196	16380196	+	Missense_Mutation	SNP	T	T	C	c.1685N>C	p.Met562Thr	p.M562T	ENST00000375679	16/20	CLCNKB,missense_variant,p.Met562Thr,ENST00000375679,NM_000085.4;CLCNKB,missense_variant,p.Met393Thr,ENST00000375667,NM_001165945.2;CLCNKB,missense_variant,p.Met51Thr,ENST00000431772,;FAM131C,downstream_gene_variant,,ENST00000375662,NM_182623.2;FAM131C,downstream_gene_variant,,ENST00000494078,;	C	ENSG00000184908	ENST00000375679	Transcript	missense_variant	1796/2567	1685/2064
chr1	16380243	A	G	.	19	19	0	rs2275166	None	0.701677	0.82	0.5519	0.8056	0.6262	0.6186	=79304/120418	=8227/10336	=5820/11504	=6831/8592	=4860/6542	=43386/66046	=592/902	=9588/16496	CLCNKB	0	.	GRCh37	chr1	16380243	16380243	+	Missense_Mutation	SNP	A	A	G	c.1732N>G	p.Lys578Glu	p.K578E	ENST00000375679	16/20	CLCNKB,missense_variant,p.Lys578Glu,ENST00000375679,NM_000085.4;CLCNKB,missense_variant,p.Lys409Glu,ENST00000375667,NM_001165945.2;CLCNKB,missense_variant,p.Lys67Glu,ENST00000431772,;FAM131C,downstream_gene_variant,,ENST00000375662,NM_182623.2;FAM131C,downstream_gene_variant,,ENST00000494078,;	G	ENSG00000184908	ENST00000375679	Transcript	missense_variant	1843/2567	1732/2064
chr1	16386447	G	C	.	16	16	0	rs11576236	COSM3802682	0.915935	0.9531	0.9337	0.8185	0.9662	0.9018	=105839/111412	=8124/8610	=10616/11052	=6388/8036	=5374/5802	=59969/61338	=744/800	=14624/15774	FAM131C	0	.	GRCh37	chr1	16386447	16386447	+	Missense_Mutation	SNP	G	G	C	c.368N>G	p.Pro123Arg	p.P123R	ENST00000375662	5/7	FAM131C,missense_variant,p.Pro123Arg,ENST00000375662,NM_182623.2;CLCNKB,downstream_gene_variant,,ENST00000375679,NM_000085.4;CLCNKB,downstream_gene_variant,,ENST00000375667,NM_001165945.2;CLCNKB,downstream_gene_variant,,ENST00000431772,;FAM131C,non_coding_transcript_exon_variant,,ENST00000494078,;	C	ENSG00000185519	ENST00000375662	Transcript	missense_variant	552/1695	368/843
chr1	16386495	C	T	.	11	11	0	rs71510977	COSM4142958	0.396965	0.056	0.3458	0.7966	0.4374	0.4407	=38467/83812	=795/6146	=3409/7892	=4674/6292	=2048/4272	=22094/46794	=257/588	=5190/11828	FAM131C	0	.	GRCh37	chr1	16386495	16386495	+	Missense_Mutation	SNP	C	C	T	c.320N>A	p.Arg107Gln	p.R107Q	ENST00000375662	5/7	FAM131C,missense_variant,p.Arg107Gln,ENST00000375662,NM_182623.2;CLCNKB,downstream_gene_variant,,ENST00000375679,NM_000085.4;CLCNKB,downstream_gene_variant,,ENST00000375667,NM_001165945.2;CLCNKB,downstream_gene_variant,,ENST00000431772,;FAM131C,non_coding_transcript_exon_variant,,ENST00000494078,;	T	ENSG00000185519	ENST00000375662	Transcript	missense_variant	504/1695	320/843
chr1	16534255	C	G	.	12	12	0	rs221057	COSM3747579	0.266973	0.1664	0.4063	0.1528	0.2654	0.4233	=33443/120808	=1785/10302	=5388/11544	=1098/8616	=1135/6582	=17204/66352	=226/906	=6607/16506	ARHGEF19	0	.	GRCh37	chr1	16534255	16534255	+	Missense_Mutation	SNP	C	C	G	c.712N>C	p.Glu238Gln	p.E238Q	ENST00000270747	4/16	ARHGEF19,missense_variant,p.Glu238Gln,ENST00000270747,NM_153213.3;ARHGEF19,upstream_gene_variant,,ENST00000449495,;ARHGEF19,upstream_gene_variant,,ENST00000441785,;ARHGEF19,upstream_gene_variant,,ENST00000478117,;ARHGEF19,upstream_gene_variant,,ENST00000478210,;ARHGEF19,upstream_gene_variant,,ENST00000471928,;	G	ENSG00000142632	ENST00000270747	Transcript	missense_variant	849/3029	712/2409
chr1	16534646	C	G	.	17	17	0	rs221058	COSM1335927	0.24401	0.0862	0.3948	0.1528	0.2654	0.4223	=32475/120264	=1044/10208	=5343/11540	=1092/8602	=1135/6538	=17047/65972	=219/902	=6595/16502	ARHGEF19	0	.	GRCh37	chr1	16534646	16534646	+	Missense_Mutation	SNP	C	C	G	c.487N>C	p.Gly163Arg	p.G163R	ENST00000270747	3/16	ARHGEF19,missense_variant,p.Gly163Arg,ENST00000270747,NM_153213.3;ARHGEF19,upstream_gene_variant,,ENST00000449495,;ARHGEF19,upstream_gene_variant,,ENST00000441785,;ARHGEF19,upstream_gene_variant,,ENST00000478117,;ARHGEF19,upstream_gene_variant,,ENST00000478210,;ARHGEF19,upstream_gene_variant,,ENST00000471928,;	G	ENSG00000142632	ENST00000270747	Transcript	missense_variant	624/3029	487/2409
chr1	16632390	C	A	.	31	15	16	.	None	None	None	None	None	None	None	None	None	None	None	None	None	None	None	FBXO42	0	.	GRCh37	chr1	16632390	16632390	+	Missense_Mutation	SNP	C	C	A	c.275N>T	p.Gly92Val	p.G92V	ENST00000375592	3/10	FBXO42,missense_variant,p.Gly92Val,ENST00000375592,NM_018994.1;FBXO42,non_coding_transcript_exon_variant,,ENST00000478089,;	A	ENSG00000037637	ENST00000375592	Transcript	missense_variant	492/6202	275/2154
chr1	16731510	C	G	.	30	30	0	rs525409	None	0.280152	0.2027	0.402	0.1488	0.2416	0.4734	=33256/121030	=2042/10384	=5294/11526	=1158/8650	=1048/6452	=16200/66616	=226/906	=7288/16496	SPATA21	0	.	GRCh37	chr1	16731510	16731510	+	Missense_Mutation	SNP	C	C	G	c.763N>C	p.Val255Leu	p.V255L	ENST00000335496	8/13	SPATA21,missense_variant,p.Val255Leu,ENST00000335496,NM_198546.1;SPATA21,missense_variant,p.Val232Leu,ENST00000540400,;SPATA21,upstream_gene_variant,,ENST00000491418,;SPATA21,non_coding_transcript_exon_variant,,ENST00000466212,;	G	ENSG00000187144	ENST00000335496	Transcript	missense_variant	1246/2015	763/1410
chr1	16817677	T	C	.	16	16	0	rs157248	COSN8308893	0.500998	0.1203	0.4308	0.9018	0.5537	0.5982	None	None	None	None	None	None	None	None	CROCCP3	0	.	GRCh37	chr1	16817677	16817677	+	Splice_Region	SNP	T	T	C	n.852+4N>G			ENST00000263511		CROCCP3,splice_region_variant,,ENST00000263511,;CROCCP3,non_coding_transcript_exon_variant,,ENST00000590118,;CROCCP3,intron_variant,,ENST00000589964,;CROCCP3,upstream_gene_variant,,ENST00000591348,;CROCCP3,intron_variant,,ENST00000420820,;	C	ENSG00000080947	ENST00000263511	Transcript	splice_region_variant	-/5368
chr1	16865770	CT	C	.	4	4	0	rs200788146	None	None	None	None	None	None	None	=0/8130	=0/404	=0/128	=0/28	=0/574	=0/2400	=0/76	=0/4520	FAM231B	0	.	GRCh37	chr1	16865771	16865771	+	Frame_Shift_Del	DEL	T	T	-	c.211delN	p.Trp72GlyfsTer29	p.W72Gfs*29	ENST00000601199	1/1	FAM231B,frameshift_variant,p.Trp72GlyfsTer29,ENST00000601199,;U1,upstream_gene_variant,,ENST00000415386,;	-	ENSG00000268674	ENST00000601199	Transcript	frameshift_variant	211/510	211/510
chr1	16866033	C	T	.	14	14	0	rs156880	COSM4127596	0.585264	0.4508	0.4467	0.9038	0.5378	0.5859	=3596/6478	=210/416	=56/124	=126/140	=692/1154	=1062/1996	=62/96	=1388/2552	FAM231B	0	.	GRCh37	chr1	16866033	16866033	+	Missense_Mutation	SNP	C	C	T	c.473N>T	p.Pro158Leu	p.P158L	ENST00000601199	1/1	FAM231B,missense_variant,p.Pro158Leu,ENST00000601199,;U1,upstream_gene_variant,,ENST00000415386,;	T	ENSG00000268674	ENST00000601199	Transcript	missense_variant	473/510	473/510
chr1	16890598	T	A	.	107	61	46	rs2990550	COSN15635805	None	None	None	None	None	None	=63014/121138	=5267/10386	=6030/11552	=4343/8630	=3462/6604	=34867/66564	=471/908	=8574/16494	NBPF1	0	.	GRCh37	chr1	16890598	16890598	+	Missense_Mutation	SNP	T	T	A	c.3260N>T	p.Tyr1087Phe	p.Y1087F	ENST00000430580	29/29	NBPF1,missense_variant,p.Tyr1087Phe,ENST00000430580,NM_017940.4;NBPF1,downstream_gene_variant,,ENST00000432949,;NBPF1,downstream_gene_variant,,ENST00000287968,;NBPF1,downstream_gene_variant,,ENST00000420031,;NBPF1,downstream_gene_variant,,ENST00000392963,;	A	ENSG00000219481	ENST00000430580	Transcript	missense_variant	4148/5932	3260/3420
chr1	16890644	C	T	.	115	47	68	rs2992339	COSN15629924	None	None	None	None	None	None	=59664/120912	=5017/10316	=5754/11556	=4189/8578	=3287/6602	=32828/66488	=441/900	=8148/16472	NBPF1	0	.	GRCh37	chr1	16890644	16890644	+	Missense_Mutation	SNP	C	C	T	c.3214N>A	p.Val1072Ile	p.V1072I	ENST00000430580	29/29	NBPF1,missense_variant,p.Val1072Ile,ENST00000430580,NM_017940.4;NBPF1,downstream_gene_variant,,ENST00000432949,;NBPF1,downstream_gene_variant,,ENST00000287968,;NBPF1,downstream_gene_variant,,ENST00000420031,;NBPF1,downstream_gene_variant,,ENST00000392963,;	T	ENSG00000219481	ENST00000430580	Transcript	missense_variant	4102/5932	3214/3420
chr1	16890671	T	C	.	113	84	29	rs2419526	COSN15627873	0.546126	0.5091	0.5591	0.5169	0.5885	0.5736	=67037/121384	=5322/10388	=6384/11576	=4406/8654	=3707/6614	=37403/66734	=493/908	=9322/16510	NBPF1	0	.	GRCh37	chr1	16890671	16890671	+	Missense_Mutation	SNP	T	T	C	c.3187N>G	p.Met1063Val	p.M1063V	ENST00000430580	29/29	NBPF1,missense_variant,p.Met1063Val,ENST00000430580,NM_017940.4;NBPF1,downstream_gene_variant,,ENST00000432949,;NBPF1,downstream_gene_variant,,ENST00000287968,;NBPF1,downstream_gene_variant,,ENST00000420031,;NBPF1,downstream_gene_variant,,ENST00000392963,;	C	ENSG00000219481	ENST00000430580	Transcript	missense_variant	4075/5932	3187/3420
chr1	16892256	T	A	.	74	13	61	rs200425003	COSN520804	None	None	None	None	None	None	=4018/60622	=69/6458	=232/4836	=723/3198	=355/4038	=1935/33684	=45/510	=659/7898	NBPF1	0	.	GRCh37	chr1	16892256	16892256	+	Missense_Mutation	SNP	T	T	A	c.2936N>T	p.Gln979Leu	p.Q979L	ENST00000430580	27/29	NBPF1,missense_variant,p.Gln979Leu,ENST00000430580,NM_017940.4;NBPF1,downstream_gene_variant,,ENST00000432949,;NBPF1,downstream_gene_variant,,ENST00000287968,;NBPF1,downstream_gene_variant,,ENST00000420031,;NBPF1,3_prime_UTR_variant,,ENST00000392963,;	A	ENSG00000219481	ENST00000430580	Transcript	missense_variant	3824/5932	2936/3420
chr1	16894472	A	G	.	97	17	80	rs763081531	None	None	None	None	None	None	None	=4/116038	=0/9004	=1/11350	=0/8330	=0/6564	=0/63468	=0/876	=3/16446	NBPF1	0	.	GRCh37	chr1	16894472	16894472	+	Splice_Site	SNP	A	A	G	c.2666+2N>C		p.X889_splice	ENST00000430580		NBPF1,splice_donor_variant,,ENST00000430580,NM_017940.4;NBPF1,splice_donor_variant,,ENST00000432949,;NBPF1,splice_donor_variant,,ENST00000420031,;NBPF1,downstream_gene_variant,,ENST00000287968,;NBPF1,splice_donor_variant,,ENST00000392963,;	G	ENSG00000219481	ENST00000430580	Transcript	splice_donor_variant	-/5932	2666/3420
chr1	16894476	G	C	.	93	17	76	rs4661811	None	None	None	None	None	None	None	=5/116170	=0/9040	=1/11322	=0/8338	=0/6566	=1/63588	=0/876	=3/16440	NBPF1	0	.	GRCh37	chr1	16894476	16894476	+	Splice_Region	SNP	G	G	C	c.2664N>G	p.=	p.P888P	ENST00000430580	24/29	NBPF1,missense_variant,p.Gln292Glu,ENST00000432949,;NBPF1,splice_region_variant,p.=,ENST00000430580,NM_017940.4;NBPF1,splice_region_variant,,ENST00000420031,;NBPF1,downstream_gene_variant,,ENST00000287968,;NBPF1,splice_region_variant,,ENST00000392963,;	C	ENSG00000219481	ENST00000430580	Transcript	splice_region_variant	3552/5932	2664/3420
chr1	16894523	G	A	.	100	15	85	rs746426542	None	None	None	None	None	None	None	=5/117400	=0/9478	=0/11376	=0/8360	=0/6576	=3/64300	=0/882	=2/16428	NBPF1	0	.	GRCh37	chr1	16894523	16894523	+	Missense_Mutation	SNP	G	G	A	c.2617N>T	p.His873Tyr	p.H873Y	ENST00000430580	24/29	NBPF1,missense_variant,p.His873Tyr,ENST00000430580,NM_017940.4;NBPF1,missense_variant,p.Thr276Ile,ENST00000432949,;NBPF1,splice_region_variant,,ENST00000420031,;NBPF1,downstream_gene_variant,,ENST00000287968,;NBPF1,splice_region_variant,,ENST00000392963,;	A	ENSG00000219481	ENST00000430580	Transcript	missense_variant	3505/5932	2617/3420
chr1	16895634	T	G	.	49	49	0	rs11581926	COSN15637611	None	None	None	None	None	None	=74830/119672	=6750/9794	=6966/11560	=6850/8650	=4077/6522	=39689/65858	=570/902	=9928/16386	NBPF1	0	.	GRCh37	chr1	16895634	16895634	+	Missense_Mutation	SNP	T	T	G	c.2548N>C	p.Lys850Gln	p.K850Q	ENST00000430580	23/29	NBPF1,missense_variant,p.Lys850Gln,ENST00000430580,NM_017940.4;NBPF1,3_prime_UTR_variant,,ENST00000287968,;NBPF1,3_prime_UTR_variant,,ENST00000420031,;NBPF1,intron_variant,,ENST00000432949,;NBPF1,3_prime_UTR_variant,,ENST00000392963,;	G	ENSG00000219481	ENST00000430580	Transcript	missense_variant	3436/5932	2548/3420
chr1	16901021	A	G	.	64	11	53	rs200611498	None	None	None	None	None	None	None	=17/3842	=3/726	=1/238	=0/208	=1/76	=10/2070	=0/30	=2/494	NBPF1	0	.	GRCh37	chr1	16901021	16901021	+	Missense_Mutation	SNP	A	A	G	c.2359N>C	p.Ser787Pro	p.S787P	ENST00000430580	21/29	NBPF1,missense_variant,p.Ser787Pro,ENST00000430580,NM_017940.4;NBPF1,missense_variant,p.Ser245Pro,ENST00000432949,;NBPF1,missense_variant,p.Ser152Pro,ENST00000287968,;NBPF1,missense_variant,p.Ser5Pro,ENST00000420031,;NBPF1,3_prime_UTR_variant,,ENST00000392963,;	G	ENSG00000219481	ENST00000430580	Transcript	missense_variant	3247/5932	2359/3420
chr1	16901668	T	C	.	24	15	9	rs3901679	COSN9457196	None	None	None	None	None	None	=44643/119978	=3596/10150	=4205/11506	=5029/8608	=2731/6584	=23231/65888	=336/894	=5515/16348	NBPF1	0	.	GRCh37	chr1	16901668	16901668	+	Missense_Mutation	SNP	T	T	C	c.2176N>G	p.Lys726Glu	p.K726E	ENST00000430580	20/29	NBPF1,missense_variant,p.Lys726Glu,ENST00000430580,NM_017940.4;NBPF1,missense_variant,p.Lys184Glu,ENST00000432949,;NBPF1,missense_variant,p.Lys91Glu,ENST00000287968,;NBPF1,upstream_gene_variant,,ENST00000420031,;NBPF1,3_prime_UTR_variant,,ENST00000392963,;	C	ENSG00000219481	ENST00000430580	Transcript	missense_variant	3064/5932	2176/3420
chr1	16901710	C	G	.	18	6	12	rs3901680	COSN9457198	None	None	None	None	None	None	=8406/116866	=1934/9366	=413/11248	=5/8486	=370/6490	=5135/64318	=44/876	=505/16082	NBPF1	0	.	GRCh37	chr1	16901710	16901710	+	Missense_Mutation	SNP	C	C	G	c.2134N>C	p.Asp712His	p.D712H	ENST00000430580	20/29	NBPF1,missense_variant,p.Asp712His,ENST00000430580,NM_017940.4;NBPF1,missense_variant,p.Asp170His,ENST00000432949,;NBPF1,missense_variant,p.Asp77His,ENST00000287968,;NBPF1,upstream_gene_variant,,ENST00000420031,;NBPF1,3_prime_UTR_variant,,ENST00000392963,;	G	ENSG00000219481	ENST00000430580	Transcript	missense_variant	3022/5932	2134/3420
chr1	16902844	G	T	.	73	19	54	rs199969012	COSN520821	None	None	None	None	None	None	=1184/96104	=143/8582	=55/8930	=110/6234	=73/4844	=682/52030	=6/720	=115/14764	NBPF1	0	.	GRCh37	chr1	16902844	16902844	+	Missense_Mutation	SNP	G	G	T	c.2037N>A	p.Asp679Glu	p.D679E	ENST00000430580	19/29	NBPF1,missense_variant,p.Asp679Glu,ENST00000430580,NM_017940.4;NBPF1,missense_variant,p.Asp137Glu,ENST00000432949,;NBPF1,missense_variant,p.Asp44Glu,ENST00000287968,;NBPF1,upstream_gene_variant,,ENST00000420031,;NBPF1,3_prime_UTR_variant,,ENST00000392963,;	T	ENSG00000219481	ENST00000430580	Transcript	missense_variant	2925/5932	2037/3420
chr1	16902884	T	C	.	67	29	38	rs74630591	COSN17972201	None	None	None	None	None	None	=28570/97296	=2578/8216	=2670/9224	=3632/7896	=1405/5182	=13906/52144	=227/764	=4152/13870	NBPF1	0	.	GRCh37	chr1	16902884	16902884	+	Missense_Mutation	SNP	T	T	C	c.1997N>G	p.Asn666Ser	p.N666S	ENST00000430580	19/29	NBPF1,missense_variant,p.Asn666Ser,ENST00000430580,NM_017940.4;NBPF1,missense_variant,p.Asn124Ser,ENST00000432949,;NBPF1,missense_variant,p.Asn31Ser,ENST00000287968,;NBPF1,upstream_gene_variant,,ENST00000420031,;NBPF1,3_prime_UTR_variant,,ENST00000392963,;	C	ENSG00000219481	ENST00000430580	Transcript	missense_variant	2885/5932	1997/3420
chr1	16902894	A	G	.	60	60	0	rs28453011	COSN15644700	0.68151	0.73	0.6455	0.7996	0.6183	0.5849	=50479/111526	=4839/8382	=4271/10828	=5848/8134	=3001/6288	=24974/61320	=403/874	=7143/15700	NBPF1	0	.	GRCh37	chr1	16902894	16902894	+	Missense_Mutation	SNP	A	A	G	c.1987N>C	p.Cys663Arg	p.C663R	ENST00000430580	19/29	NBPF1,missense_variant,p.Cys663Arg,ENST00000430580,NM_017940.4;NBPF1,missense_variant,p.Cys121Arg,ENST00000432949,;NBPF1,missense_variant,p.Cys28Arg,ENST00000287968,;NBPF1,upstream_gene_variant,,ENST00000420031,;NBPF1,3_prime_UTR_variant,,ENST00000392963,;	G	ENSG00000219481	ENST00000430580	Transcript	missense_variant	2875/5932	1987/3420
chr1	16903882	T	C	.	25	6	19	rs672812	None	None	None	None	None	None	None	=26175/109214	=1377/8286	=2126/10452	=3460/8124	=1633/6144	=13885/59604	=227/836	=3467/15768	NBPF1	0	.	GRCh37	chr1	16903882	16903882	+	Missense_Mutation	SNP	T	T	C	c.1834N>G	p.Met612Val	p.M612V	ENST00000430580	18/29	NBPF1,missense_variant,p.Met612Val,ENST00000430580,NM_017940.4;NBPF1,missense_variant,p.Met70Val,ENST00000432949,;NBPF1,upstream_gene_variant,,ENST00000287968,;NBPF1,upstream_gene_variant,,ENST00000420031,;NBPF1,3_prime_UTR_variant,,ENST00000392963,;	C	ENSG00000219481	ENST00000430580	Transcript	missense_variant	2722/5932	1834/3420
chr1	16903912	T	A	.	11	11	0	rs61772344	COSN9365808	None	None	None	None	None	None	=82271/117362	=7719/8948	=7975/11522	=7202/8448	=4682/6604	=42499/64452	=632/892	=11562/16496	NBPF1	0	.	GRCh37	chr1	16903912	16903912	+	Missense_Mutation	SNP	T	T	A	c.1804N>T	p.Asn602Tyr	p.N602Y	ENST00000430580	18/29	NBPF1,missense_variant,p.Asn602Tyr,ENST00000430580,NM_017940.4;NBPF1,missense_variant,p.Asn60Tyr,ENST00000432949,;NBPF1,upstream_gene_variant,,ENST00000287968,;NBPF1,upstream_gene_variant,,ENST00000420031,;NBPF1,splice_region_variant,,ENST00000392963,;	A	ENSG00000219481	ENST00000430580	Transcript	missense_variant	2692/5932	1804/3420
chr1	16905718	A	C	.	17	11	6	rs3738661	COSN15633965	None	None	None	None	None	None	=36655/78152	=2454/5732	=3131/6802	=3245/6534	=2556/5374	=19896/42244	=284/616	=5089/10850	NBPF1	0	.	GRCh37	chr1	16905718	16905718	+	Missense_Mutation	SNP	A	A	C	c.1771N>G	p.Cys591Gly	p.C591G	ENST00000430580	17/29	NBPF1,missense_variant,p.Cys591Gly,ENST00000430580,NM_017940.4;NBPF1,missense_variant,p.Cys49Gly,ENST00000432949,;NBPF1,upstream_gene_variant,,ENST00000287968,;NBPF1,upstream_gene_variant,,ENST00000420031,;NBPF1,3_prime_UTR_variant,,ENST00000392963,;	C	ENSG00000219481	ENST00000430580	Transcript	missense_variant	2659/5932	1771/3420
chr1	16905789	T	C	.	10	7	3	rs141419018	COSN15646749	None	None	None	None	None	None	=35104/74266	=2861/5850	=2890/6098	=2091/4422	=2402/5174	=19106/40404	=283/612	=5471/11706	NBPF1	0	.	GRCh37	chr1	16905789	16905789	+	Missense_Mutation	SNP	T	T	C	c.1700N>G	p.His567Arg	p.H567R	ENST00000430580	17/29	NBPF1,missense_variant,p.His567Arg,ENST00000430580,NM_017940.4;NBPF1,missense_variant,p.His25Arg,ENST00000432949,;NBPF1,upstream_gene_variant,,ENST00000287968,;NBPF1,upstream_gene_variant,,ENST00000420031,;NBPF1,3_prime_UTR_variant,,ENST00000392963,;	C	ENSG00000219481	ENST00000430580	Transcript	missense_variant	2588/5932	1700/3420
chr1	16905803	G	C	.	10	6	4	rs10796417	COSN9457214	None	None	None	None	None	None	=28209/67660	=2528/5454	=2244/5476	=1928/4340	=1842/4632	=15126/36526	=251/594	=4290/10638	NBPF1	0	.	GRCh37	chr1	16905803	16905803	+	Missense_Mutation	SNP	G	G	C	c.1686N>G	p.Ile562Met	p.I562M	ENST00000430580	17/29	NBPF1,missense_variant,p.Ile562Met,ENST00000430580,NM_017940.4;NBPF1,missense_variant,p.Ile20Met,ENST00000432949,;NBPF1,upstream_gene_variant,,ENST00000287968,;NBPF1,upstream_gene_variant,,ENST00000420031,;NBPF1,3_prime_UTR_variant,,ENST00000392963,;	C	ENSG00000219481	ENST00000430580	Transcript	missense_variant	2574/5932	1686/3420
chr1	16909129	T	C	.	19	18	1	rs199798572	COSN15627893	None	None	None	None	None	None	=56613/111224	=4473/8476	=5563/10944	=4012/7972	=3263/6480	=30702/60346	=438/858	=8162/16148	NBPF1	0	.	GRCh37	chr1	16909129	16909129	+	Missense_Mutation	SNP	T	T	C	c.1216N>G	p.Lys406Glu	p.K406E	ENST00000430580	14/29	NBPF1,missense_variant,p.Lys406Glu,ENST00000430580,NM_017940.4;NBPF1,upstream_gene_variant,,ENST00000432949,;NBPF1,3_prime_UTR_variant,,ENST00000392963,;	C	ENSG00000219481	ENST00000430580	Transcript	missense_variant	2104/5932	1216/3420
chr1	16909134	G	A	.	20	7	13	rs201581469	COSN15636866	None	None	None	None	None	None	=9003/89818	=1276/7104	=831/8132	=1373/5722	=476/5422	=3934/48536	=65/696	=1048/14206	NBPF1	0	.	GRCh37	chr1	16909134	16909134	+	Missense_Mutation	SNP	G	G	A	c.1211N>T	p.Pro404Leu	p.P404L	ENST00000430580	14/29	NBPF1,missense_variant,p.Pro404Leu,ENST00000430580,NM_017940.4;NBPF1,upstream_gene_variant,,ENST00000432949,;NBPF1,3_prime_UTR_variant,,ENST00000392963,;	A	ENSG00000219481	ENST00000430580	Transcript	missense_variant	2099/5932	1211/3420
chr1	16912014	A	C	.	18	11	7	rs143097321	COSN15635496	0.403954	0.3729	0.4063	0.4484	0.3897	0.4131	=25537/51942	=2299/4716	=1555/3150	=2127/4286	=1722/3510	=13322/27096	=225/458	=4287/8726	NBPF1	0	.	GRCh37	chr1	16912014	16912014	+	Missense_Mutation	SNP	A	A	C	c.958N>G	p.Cys320Gly	p.C320G	ENST00000430580	12/29	NBPF1,missense_variant,p.Cys320Gly,ENST00000430580,NM_017940.4;NBPF1,intron_variant,,ENST00000392963,;	C	ENSG00000219481	ENST00000430580	Transcript	missense_variant	1846/5932	958/3420
chr1	16912063	T	A	.	23	10	13	rs200576956	COSN8308906	None	None	None	None	None	None	=2145/86164	=68/7282	=78/7712	=89/6478	=163/5596	=1341/44916	=10/688	=396/13492	NBPF1	0	.	GRCh37	chr1	16912063	16912063	+	Missense_Mutation	SNP	T	T	A	c.909N>T	p.Lys303Asn	p.K303N	ENST00000430580	12/29	NBPF1,missense_variant,p.Lys303Asn,ENST00000430580,NM_017940.4;NBPF1,intron_variant,,ENST00000392963,;	A	ENSG00000219481	ENST00000430580	Transcript	missense_variant	1797/5932	909/3420
chr1	16912133	G	A	.	30	10	20	rs200640783	COSN520824	None	None	None	None	None	None	=1009/110306	=94/8282	=28/11174	=12/8202	=68/6312	=600/59944	=9/824	=198/15568	NBPF1	0	.	GRCh37	chr1	16912133	16912133	+	Missense_Mutation	SNP	G	G	A	c.839N>T	p.Ser280Phe	p.S280F	ENST00000430580	12/29	NBPF1,missense_variant,p.Ser280Phe,ENST00000430580,NM_017940.4;NBPF1,intron_variant,,ENST00000392963,;	A	ENSG00000219481	ENST00000430580	Transcript	missense_variant	1727/5932	839/3420
chr1	16915434	T	C	.	12	4	8	rs202129231	COSN15642521	None	None	None	None	None	None	=173/25392	=15/2250	=3/1280	=1/1780	=1/1958	=139/12156	=2/260	=12/5708	NBPF1	0	.	GRCh37	chr1	16915434	16915434	+	Missense_Mutation	SNP	T	T	C	c.403N>G	p.Lys135Glu	p.K135E	ENST00000430580	9/29	NBPF1,missense_variant,p.Lys135Glu,ENST00000430580,NM_017940.4;NBPF1,downstream_gene_variant,,ENST00000420513,;NBPF1,intron_variant,,ENST00000392963,;	C	ENSG00000219481	ENST00000430580	Transcript	missense_variant	1291/5932	403/3420
chr1	16916476	G	C	.	40	18	22	rs201201393	COSN15640183	None	None	None	None	None	None	=3094/112574	=1029/8336	=97/11146	=207/7948	=132/6296	=1309/62348	=27/840	=293/15660	NBPF1	0	.	GRCh37	chr1	16916476	16916476	+	Missense_Mutation	SNP	G	G	C	c.196N>G	p.Leu66Val	p.L66V	ENST00000430580	8/29	NBPF1,missense_variant,p.Leu66Val,ENST00000430580,NM_017940.4;NBPF1,downstream_gene_variant,,ENST00000420513,;NBPF1,intron_variant,,ENST00000392963,;	C	ENSG00000219481	ENST00000430580	Transcript	missense_variant	1084/5932	196/3420
chr1	16918424	G	C	.	100	57	43	rs9730077	COSN9457255	None	None	None	None	None	None	=10065/114902	=1174/9310	=377/11090	=544/8366	=599/6168	=5691/62800	=78/874	=1602/16294	NBPF1	0	.	GRCh37	chr1	16918424	16918424	+	Missense_Mutation	SNP	G	G	C	c.93N>G	p.Asn31Lys	p.N31K	ENST00000430580	7/29	NBPF1,missense_variant,p.Asn31Lys,ENST00000430580,NM_017940.4;NBPF1,downstream_gene_variant,,ENST00000420513,;NBPF1,missense_variant,p.Asn31Lys,ENST00000392963,;	C	ENSG00000219481	ENST00000430580	Transcript	missense_variant	981/5932	93/3420
chr1	16918457	G	C	.	85	33	52	rs9730080	COSN15646065	None	None	None	None	None	None	=21/120928	=0/9938	=2/11578	=10/8644	=0/6614	=8/66738	=0/904	=1/16512	NBPF1	0	.	GRCh37	chr1	16918457	16918457	+	Missense_Mutation	SNP	G	G	C	c.60N>G	p.Ile20Met	p.I20M	ENST00000430580	7/29	NBPF1,missense_variant,p.Ile20Met,ENST00000430580,NM_017940.4;NBPF1,downstream_gene_variant,,ENST00000420513,;NBPF1,missense_variant,p.Ile20Met,ENST00000392963,;	C	ENSG00000219481	ENST00000430580	Transcript	missense_variant	948/5932	60/3420
chr1	16918473	G	A	.	81	11	70	rs60465633	None	None	None	None	None	None	None	=5377/118916	=657/9618	=144/11434	=205/8466	=78/6514	=1599/66008	=51/874	=2643/16002	NBPF1	0	.	GRCh37	chr1	16918473	16918473	+	Missense_Mutation	SNP	G	G	A	c.44N>T	p.Thr15Met	p.T15M	ENST00000430580	7/29	NBPF1,missense_variant,p.Thr15Met,ENST00000430580,NM_017940.4;NBPF1,downstream_gene_variant,,ENST00000420513,;NBPF1,missense_variant,p.Thr15Met,ENST00000392963,;	A	ENSG00000219481	ENST00000430580	Transcript	missense_variant	932/5932	44/3420
chr1	16976451	G	A	.	5	3	2	rs201492135	COSN16301854	None	None	None	None	None	None	None	None	None	None	None	None	None	None	MST1P2	0	.	GRCh37	chr1	16976451	16976451	+	Splice_Region	SNP	G	G	A	n.2022+7N>A			ENST00000334429		MST1P2,splice_region_variant,,ENST00000334429,;MST1P2,splice_region_variant,,ENST00000457982,;MST1P2,downstream_gene_variant,,ENST00000418421,;	A	ENSG00000186301	ENST00000334429	Transcript	splice_region_variant	-/2368
chr1	16976569	G	A	.	22	6	16	rs78288272	COSN16301533	None	None	None	None	None	None	None	None	None	None	None	None	None	None	MST1P2	0	.	GRCh37	chr1	16976569	16976569	+	Splice_Region	SNP	G	G	A	n.2023N>A			ENST00000334429	20/20	MST1P2,splice_region_variant,,ENST00000334429,;MST1P2,splice_region_variant,,ENST00000457982,;MST1P2,downstream_gene_variant,,ENST00000418421,;	A	ENSG00000186301	ENST00000334429	Transcript	splice_region_variant	2023/2368
chr1	17034041	T	C	.	18	11	7	rs2743505	COSN15641726	0.73742	0.6445	0.7795	0.7282	0.7982	0.7802	=16472/21776	=663/1040	=390/506	=932/1504	=795/990	=8467/10822	=134/184	=5091/6730	ESPNP	0	.	GRCh37	chr1	17034041	17034041	+	Splice_Region	SNP	T	T	C	n.563N>G			ENST00000270691	3/11	ESPNP,splice_region_variant,,ENST00000492551,;ESPNP,splice_region_variant,,ENST00000270691,;ESPNP,non_coding_transcript_exon_variant,,ENST00000535711,;	C	ENSG00000268869	ENST00000270691	Transcript	splice_region_variant	563/2015
chr1	17046456	T	C	.	43	29	14	rs3856292	COSN17481015	None	None	None	None	None	None	=53259/120192	=3928/10312	=5180/11484	=4301/8612	=3023/6570	=28985/66148	=388/898	=7454/16168	ESPNP	0	.	GRCh37	chr1	17046456	17046456	+	Splice_Region	SNP	T	T	C	n.194+3N>G			ENST00000270691		ESPNP,splice_region_variant,,ENST00000492551,;ESPNP,splice_region_variant,,ENST00000270691,;	C	ENSG00000268869	ENST00000270691	Transcript	splice_region_variant	-/2015
chr1	17084006	C	T	.	29	11	18	rs2446544	None	None	None	None	None	None	None	=51987/105288	=4074/8144	=5167/10486	=4176/8228	=2998/6016	=27898/56674	=412/828	=7262/14912	MST1L	0	.	GRCh37	chr1	17084006	17084006	+	Splice_Region	SNP	C	C	T	n.1893+7N>A			ENST00000389184		MST1L,splice_region_variant,,ENST00000455405,;CROCC,intron_variant,,ENST00000466256,;MST1L,downstream_gene_variant,,ENST00000544155,;MST1L,downstream_gene_variant,,ENST00000545160,;MST1L,splice_region_variant,,ENST00000389184,;MST1L,splice_region_variant,,ENST00000442552,;	T	ENSG00000186715	ENST00000389184	Transcript	splice_region_variant	-/4377
chr1	17084589	A	T	.	45	6	39	rs12036749	COSM5037755	None	None	None	None	None	None	=17752/79408	=1745/5894	=1730/7514	=2910/6544	=1283/4788	=8303/43746	=152/604	=1629/10318	MST1L	0	.	GRCh37	chr1	17084589	17084589	+	Splice_Region	SNP	A	A	T	n.1500-6N>A			ENST00000389184		MST1L,splice_region_variant,,ENST00000455405,;MST1L,non_coding_transcript_exon_variant,,ENST00000544155,;CROCC,intron_variant,,ENST00000466256,;MST1L,downstream_gene_variant,,ENST00000545160,;MST1L,splice_region_variant,,ENST00000389184,;MST1L,splice_region_variant,,ENST00000442552,;	T	ENSG00000186715	ENST00000389184	Transcript	splice_region_variant	-/4377
chr1	17085165	G	C	.	13	13	0	rs2490828	None	0.963259	0.9879	0.9323	1	0.8966	0.9826	=52064/59092	=3554/3768	=4186/4596	=2052/2058	=2571/3148	=28890/34324	=429/494	=10382/10704	MST1L	0	.	GRCh37	chr1	17085165	17085165	+	Splice_Region	SNP	G	G	C	n.1300+6N>G			ENST00000389184		MST1L,splice_region_variant,,ENST00000455405,;MST1L,splice_region_variant,,ENST00000544155,;CROCC,intron_variant,,ENST00000466256,;MST1L,downstream_gene_variant,,ENST00000545160,;MST1L,splice_region_variant,,ENST00000389184,;MST1L,splice_region_variant,,ENST00000442552,;	C	ENSG00000186715	ENST00000389184	Transcript	splice_region_variant	-/4377
chr1	17085168	A	T	.	13	6	7	rs199962909	COSM146419	0.0497204	0.0053	0.0418	0.1369	0.0298	0.046	=4593/65920	=70/5176	=302/5662	=772/2916	=294/3452	=2154/37654	=41/536	=960/10524	MST1L	0	.	GRCh37	chr1	17085168	17085168	+	Splice_Region	SNP	A	A	T	n.1300+3N>A			ENST00000389184		MST1L,splice_donor_variant,,ENST00000455405,;MST1L,splice_donor_variant,,ENST00000544155,;CROCC,intron_variant,,ENST00000466256,;MST1L,downstream_gene_variant,,ENST00000545160,;MST1L,splice_donor_variant,,ENST00000442552,;MST1L,splice_region_variant,,ENST00000389184,;	T	ENSG00000186715	ENST00000389184	Transcript	splice_region_variant	-/4377
chr1	17085671	C	G	.	47	22	25	rs3863806	None	None	None	None	None	None	None	=51606/108368	=3953/8054	=5375/11028	=4058/8254	=2874/6032	=27345/58282	=377/794	=7624/15924	MST1L	0	.	GRCh37	chr1	17085671	17085671	+	Splice_Region	SNP	C	C	G	n.1028-8N>C			ENST00000389184		CROCC,intron_variant,,ENST00000466256,;MST1L,upstream_gene_variant,,ENST00000455405,;MST1L,upstream_gene_variant,,ENST00000544155,;MST1L,downstream_gene_variant,,ENST00000545160,;MST1L,splice_region_variant,,ENST00000389184,;MST1L,splice_region_variant,,ENST00000442552,;	G	ENSG00000186715	ENST00000389184	Transcript	splice_region_variant	-/4377
chr1	17248532	A	G	.	30	30	0	rs6586566	COSM4590191	1	1	1	1	1	1	=22359/22364	=2784/2784	=614/614	=1092/1092	=180/180	=9799/9802	=206/206	=7684/7686	CROCC	0	.	GRCh37	chr1	17248532	17248532	+	Missense_Mutation	SNP	A	A	G	c.19N>G	p.Arg7Gly	p.R7G	ENST00000375541	1/37	CROCC,missense_variant,p.Arg7Gly,ENST00000375541,NM_014675.3;CROCC,upstream_gene_variant,,ENST00000445545,;CROCC,intron_variant,,ENST00000466256,;CROCC,upstream_gene_variant,,ENST00000467938,;	G	ENSG00000058453	ENST00000375541	Transcript	missense_variant	88/6656	19/6054
chr1	17264920	C	T	.	34	16	18	rs4463721	COSM1127264	None	None	None	None	None	None	=17233/43050	=1934/4656	=1143/2534	=1830/3810	=411/898	=9174/22026	=135/328	=2606/8798	CROCC	0	.	GRCh37	chr1	17264920	17264920	+	Missense_Mutation	SNP	C	C	T	c.1316N>T	p.Ala439Val	p.A439V	ENST00000375541	11/37	CROCC,missense_variant,p.Ala439Val,ENST00000375541,NM_014675.3;CROCC,missense_variant,p.Ala299Val,ENST00000445545,;CROCC,non_coding_transcript_exon_variant,,ENST00000467938,;CROCC,non_coding_transcript_exon_variant,,ENST00000466256,;CROCC,intron_variant,,ENST00000492631,;CROCC,intron_variant,,ENST00000467715,;CROCC,upstream_gene_variant,,ENST00000494191,;	T	ENSG00000058453	ENST00000375541	Transcript	missense_variant	1385/6656	1316/6054
chr1	17265560	C	T	.	16	7	9	rs9435793	COSM424610	None	None	None	None	None	None	=31925/81904	=2558/6010	=3033/8154	=3313/7158	=1478/3538	=17241/44754	=242/574	=4060/11716	CROCC	0	.	GRCh37	chr1	17265560	17265560	+	Missense_Mutation	SNP	C	C	T	c.1531N>T	p.Pro511Ser	p.P511S	ENST00000375541	12/37	CROCC,missense_variant,p.Pro511Ser,ENST00000375541,NM_014675.3;CROCC,missense_variant,p.Pro371Ser,ENST00000445545,;CROCC,non_coding_transcript_exon_variant,,ENST00000467938,;CROCC,non_coding_transcript_exon_variant,,ENST00000466256,;CROCC,non_coding_transcript_exon_variant,,ENST00000492631,;CROCC,non_coding_transcript_exon_variant,,ENST00000467715,;CROCC,non_coding_transcript_exon_variant,,ENST00…	T	ENSG00000058453	ENST00000375541	Transcript	missense_variant	1600/6656	1531/6054
chr1	17266536	G	C	.	26	14	12	rs9435714	COSM1747941	None	None	None	None	None	None	=27327/106504	=1482/8622	=2197/10184	=3304/7972	=1413/5714	=14669/57816	=245/810	=4017/15386	CROCC	0	.	GRCh37	chr1	17266536	17266536	+	Missense_Mutation	SNP	G	G	C	c.1756N>C	p.Asp586His	p.D586H	ENST00000375541	13/37	CROCC,missense_variant,p.Asp586His,ENST00000375541,NM_014675.3;CROCC,missense_variant,p.Asp446His,ENST00000445545,;CROCC,non_coding_transcript_exon_variant,,ENST00000467938,;CROCC,non_coding_transcript_exon_variant,,ENST00000466256,;CROCC,non_coding_transcript_exon_variant,,ENST00000492631,;CROCC,non_coding_transcript_exon_variant,,ENST00000467715,;CROCC,upstream_gene_variant,,ENST00000486318,;CR…	C	ENSG00000058453	ENST00000375541	Transcript	missense_variant	1825/6656	1756/6054
chr1	17273493	A	C	.	36	19	17	rs7537563	None	None	None	None	None	None	None	=8252/18004	=920/1732	=182/394	=331/680	=81/168	=3366/7254	=85/190	=3287/7586	CROCC	0	.	GRCh37	chr1	17273493	17273493	+	Splice_Region	SNP	A	A	C	c.2514+7N>C			ENST00000375541		CROCC,splice_region_variant,,ENST00000375541,NM_014675.3;CROCC,splice_region_variant,,ENST00000445545,;CROCC,splice_region_variant,,ENST00000467938,;CROCC,splice_region_variant,,ENST00000486318,;CROCC,splice_region_variant,,ENST00000498688,;CROCC,downstream_gene_variant,,ENST00000492631,;CROCC,upstream_gene_variant,,ENST00000477773,;CROCC,splice_region_variant,,ENST00000494191,;	C	ENSG00000058453	ENST00000375541	Transcript	splice_region_variant	-/6656	-/6054
chr1	17405916	C	T	.	17	17	0	rs2057095	None	0.434105	0.2935	0.5259	0.3879	0.5726	0.4642	=64829/120454	=3651/10334	=6609/11542	=3428/8558	=3591/6584	=38950/66216	=487/894	=8113/16326	PADI2	0	.	GRCh37	chr1	17405916	17405916	+	Splice_Region	SNP	C	C	T	c.1159-6N>A			ENST00000375486		PADI2,splice_region_variant,,ENST00000375486,NM_007365.2;PADI2,splice_region_variant,,ENST00000444885,;PADI2,splice_region_variant,,ENST00000375481,;PADI2,splice_region_variant,,ENST00000466151,;PADI2,upstream_gene_variant,,ENST00000479534,;	T	ENSG00000117115	ENST00000375486	Transcript	splice_region_variant	-/4345	-/1998
chr1	17603362	G	T	.	22	22	0	.	None	None	None	None	None	None	None	None	None	None	None	None	None	None	None	PADI3	0	.	GRCh37	chr1	17603362	17603362	+	Missense_Mutation	SNP	G	G	T	c.1546N>T	p.Gly516Trp	p.G516W	ENST00000375460	13/16	PADI3,missense_variant,p.Gly516Trp,ENST00000375460,NM_016233.2;MIR3972,upstream_gene_variant,,ENST00000582732,;	T	ENSG00000142619	ENST00000375460	Transcript	missense_variant	1586/3189	1546/1995
chr1	17914122	G	A	.	13	13	0	rs35497285	COSM3997092	0.0926518	0.0038	0.1225	0.2044	0.0835	0.0859	=11543/120002	=151/10356	=1420/11566	=1745/8618	=538/6608	=6311/66288	=78/898	=1300/15668	ARHGEF10L	0	.	GRCh37	chr1	17914122	17914122	+	Missense_Mutation	SNP	G	G	A	c.205N>A	p.Asp69Asn	p.D69N	ENST00000361221	3/29	ARHGEF10L,missense_variant,p.Asp69Asn,ENST00000361221,NM_018125.3;ARHGEF10L,missense_variant,p.Asp69Asn,ENST00000452522,;ARHGEF10L,missense_variant,p.Asp69Asn,ENST00000375415,NM_001011722.2;ARHGEF10L,missense_variant,p.Asp69Asn,ENST00000434513,;ARHGEF10L,upstream_gene_variant,,ENST00000375420,;	A	ENSG00000074964	ENST00000361221	Transcript	missense_variant	364/4488	205/3840
chr1	17991052	T	C	.	16	16	0	rs6695710	COSM4143084	0.9998	0.9992	1	1	1	1	=118943/118948	=10217/10222	=11460/11460	=8624/8624	=6172/6172	=65804/65804	=864/864	=15802/15802	ARHGEF10L	0	.	GRCh37	chr1	17991052	17991052	+	Missense_Mutation	SNP	T	T	C	c.2971N>C	p.Trp991Arg	p.W991R	ENST00000361221	26/29	ARHGEF10L,missense_variant,p.Trp991Arg,ENST00000361221,NM_018125.3;ARHGEF10L,missense_variant,p.Trp952Arg,ENST00000452522,;ARHGEF10L,missense_variant,p.Trp952Arg,ENST00000375415,NM_001011722.2;ARHGEF10L,missense_variant,p.Trp764Arg,ENST00000375408,;ARHGEF10L,missense_variant,p.Trp694Arg,ENST00000167825,;ARHGEF10L,missense_variant,p.Trp986Arg,ENST00000434513,;ARHGEF10L,non_coding_transcript_exon_v…	C	ENSG00000074964	ENST00000361221	Transcript	missense_variant	3130/4488	2971/3840
chr1	18023690	A	G	.	14	14	0	rs2270976	COSM3750663	0.822684	0.6694	0.8746	0.8988	0.8211	0.9162	=95367/114150	=6328/9032	=10216/11326	=7476/8350	=4968/6302	=51035/61954	=714/834	=14630/16352	ARHGEF10L	0	.	GRCh37	chr1	18023690	18023690	+	Missense_Mutation	SNP	A	A	G	c.3655N>G	p.Ile1219Val	p.I1219V	ENST00000361221	29/29	ARHGEF10L,missense_variant,p.Ile1219Val,ENST00000361221,NM_018125.3;ARHGEF10L,missense_variant,p.Ile1180Val,ENST00000452522,;ARHGEF10L,missense_variant,p.Ile1180Val,ENST00000375415,NM_001011722.2;ARHGEF10L,missense_variant,p.Ile992Val,ENST00000375408,;ARHGEF10L,missense_variant,p.Ile922Val,ENST00000167825,;ARHGEF10L,non_coding_transcript_exon_variant,,ENST00000469726,;ARHGEF10L,non_coding_transcr…	G	ENSG00000074964	ENST00000361221	Transcript	missense_variant	3814/4488	3655/3840
chr1	19186129	G	C	.	26	26	0	rs9701796	COSM3746703	0.797923	0.8207	0.8415	0.7748	0.7833	0.7751	=94716/121364	=8513/10406	=9644/11574	=6501/8648	=4630/6606	=51737/66712	=681/908	=13010/16510	TAS1R2	0	.	GRCh37	chr1	19186129	19186129	+	Missense_Mutation	SNP	G	G	C	c.26N>G	p.Ser9Cys	p.S9C	ENST00000375371	1/6	TAS1R2,missense_variant,p.Ser9Cys,ENST00000375371,NM_152232.2;RP13-279N23.2,3_prime_UTR_variant,,ENST00000494072,;	C	ENSG00000179002	ENST00000375371	Transcript	missense_variant	48/2542	26/2520
chr1	19228971	G	A	.	6	6	0	rs146450609	COSM1172082	0.0167732	0.0083	0.0346	0	0.0388	0.0102	=130/4174	=3/84	=2/46	=0/96	=0/0	=58/852	=2/44	=65/3052	ALDH4A1	0	.	GRCh37	chr1	19228971	19228971	+	Missense_Mutation	SNP	G	G	A	c.47N>T	p.Pro16Leu	p.P16L	ENST00000375341	1/15	ALDH4A1,missense_variant,p.Pro16Leu,ENST00000375341,NM_003748.3;ALDH4A1,missense_variant,p.Pro16Leu,ENST00000538839,;ALDH4A1,missense_variant,p.Pro16Leu,ENST00000290597,NM_170726.2;ALDH4A1,missense_variant,p.Pro16Leu,ENST00000432718,;IFFO2,downstream_gene_variant,,ENST00000455833,NM_001136265.1;RP13-279N23.2,intron_variant,,ENST00000494072,;	A	ENSG00000159423	ENST00000375341	Transcript	missense_variant	305/3363	47/1692
chr1	19477147	T	C	.	42	42	0	rs370000680	None	None	None	None	None	None	None	=3/121376	=0/10402	=0/11576	=0/8650	=0/6614	=3/66714	=0/908	=0/16512	UBR4	0	.	GRCh37	chr1	19477147	19477147	+	Missense_Mutation	SNP	T	T	C	c.7354N>G	p.Asn2452Asp	p.N2452D	ENST00000375254	49/106	UBR4,missense_variant,p.Asn2452Asp,ENST00000375267,;UBR4,missense_variant,p.Asn2452Asp,ENST00000375254,NM_020765.2;UBR4,missense_variant,p.Asn2452Asp,ENST00000375217,;UBR4,missense_variant,p.Asn2452Asp,ENST00000375226,;UBR4,missense_variant,p.Asn1162Asp,ENST00000417040,;UBR4,missense_variant,p.Asn67Asp,ENST00000425413,;UBR4,upstream_gene_variant,,ENST00000465036,;UBR4,downstream_gene_variant,,ENS…	C	ENSG00000127481	ENST00000375254	Transcript	missense_variant	7382/15906	7354/15552
chr1	19503219	T	C	.	24	6	18	.	None	None	None	None	None	None	None	None	None	None	None	None	None	None	None	UBR4	0	.	GRCh37	chr1	19503219	19503219	+	Splice_Region	SNP	T	T	C	c.2640N>G	p.=	p.V880V	ENST00000375254	20/106	UBR4,splice_region_variant,p.=,ENST00000375267,;UBR4,splice_region_variant,p.=,ENST00000375254,NM_020765.2;UBR4,splice_region_variant,p.=,ENST00000375217,;UBR4,splice_region_variant,p.=,ENST00000375226,;UBR4,splice_region_variant,,ENST00000419533,;	C	ENSG00000127481	ENST00000375254	Transcript	splice_region_variant	2668/15906	2640/15552
chr1	19595137	C	T	.	23	23	0	rs2235795	None	0.665136	0.3964	0.7334	0.8016	0.6918	0.8119	=83418/121326	=4534/10390	=8751/11572	=6717/8646	=5021/6614	=44812/66692	=631/906	=12952/16506	AKR7L	0	.	GRCh37	chr1	19595137	19595137	+	Missense_Mutation	SNP	C	C	T	c.229N>A	p.Ala77Thr	p.A77T	ENST00000420396	4/5	AKR7L,missense_variant,p.Ala77Thr,ENST00000420396,;AKR7L,downstream_gene_variant,,ENST00000493176,;AKR7L,missense_variant,p.Arg145His,ENST00000457194,;AKR7L,missense_variant,p.Ala255Thr,ENST00000429712,;	T	ENSG00000211454	ENST00000420396	Transcript	missense_variant	566/2115	229/462
chr1	19609254	T	C	.	28	28	0	rs1738025	COSM3746706	0.83147	0.7451	0.8674	0.8413	0.8499	0.8937	=100344/121326	=7755/10372	=9699/11574	=7057/8650	=5675/6614	=55002/66704	=744/908	=14412/16504	AKR7A3	0	.	GRCh37	chr1	19609254	19609254	+	Missense_Mutation	SNP	T	T	C	c.967N>G	p.Thr323Ala	p.T323A	ENST00000361640	7/7	AKR7A3,missense_variant,p.Thr323Ala,ENST00000361640,NM_012067.2;	C	ENSG00000162482	ENST00000361640	Transcript	missense_variant	1508/1710	967/996
chr1	19611241	T	C	.	32	32	0	rs1738023	None	0.807708	0.6415	0.8646	0.8502	0.8579	0.8967	=100102/121386	=6858/10400	=9722/11576	=7090/8644	=5713/6614	=55526/66734	=744/908	=14449/16510	AKR7A3	0	.	GRCh37	chr1	19611241	19611241	+	Missense_Mutation	SNP	T	T	C	c.643N>G	p.Asn215Asp	p.N215D	ENST00000361640	5/7	AKR7A3,missense_variant,p.Asn215Asp,ENST00000361640,NM_012067.2;	C	ENSG00000162482	ENST00000361640	Transcript	missense_variant	1184/1710	643/996
chr1	19670912	A	G	.	32	10	22	.	None	None	None	None	None	None	None	None	None	None	None	None	None	None	None	CAPZB	0	.	GRCh37	chr1	19670912	19670912	+	Missense_Mutation	SNP	A	A	G	c.671N>C	p.Ile224Thr	p.I224T	ENST00000375142	8/10	CAPZB,missense_variant,p.Ile224Thr,ENST00000401084,NM_004930.3,NM_001282162.1;CAPZB,missense_variant,p.Ile224Thr,ENST00000375142,NM_001206540.1;CAPZB,missense_variant,p.Ile212Thr,ENST00000375144,;CAPZB,missense_variant,p.Ile253Thr,ENST00000433834,;CAPZB,missense_variant,p.Ile224Thr,ENST00000264202,;CAPZB,intron_variant,,ENST00000264203,NM_001206541.2;CAPZB,downstream_gene_variant,,ENST00000413711…	G	ENSG00000077549	ENST00000375142	Transcript	missense_variant	718/1686	671/834
chr1	19670922	C	A	.	29	8	21	.	None	None	None	None	None	None	None	None	None	None	None	None	None	None	None	CAPZB	0	.	GRCh37	chr1	19670922	19670922	+	Nonsense_Mutation	SNP	C	C	A	c.661N>T	p.Glu221Ter	p.E221*	ENST00000375142	8/10	CAPZB,stop_gained,p.Glu221Ter,ENST00000401084,NM_004930.3,NM_001282162.1;CAPZB,stop_gained,p.Glu221Ter,ENST00000375142,NM_001206540.1;CAPZB,stop_gained,p.Glu209Ter,ENST00000375144,;CAPZB,stop_gained,p.Glu250Ter,ENST00000433834,;CAPZB,stop_gained,p.Glu221Ter,ENST00000264202,;CAPZB,intron_variant,,ENST00000264203,NM_001206541.2;CAPZB,downstream_gene_variant,,ENST00000413711,;	A	ENSG00000077549	ENST00000375142	Transcript	stop_gained	708/1686	661/834
chr1	20020994	C	T	.	12	12	0	rs4515815	COSM4415151	0.430112	0.1853	0.5389	0.2837	0.669	0.589	=69501/121212	=2651/10374	=5698/11570	=2318/8628	=4670/6608	=43444/66624	=569/902	=10151/16506	TMCO4	0	.	GRCh37	chr1	20020994	20020994	+	Missense_Mutation	SNP	C	C	T	c.1433N>A	p.Arg478His	p.R478H	ENST00000294543	15/16	TMCO4,missense_variant,p.Arg478His,ENST00000294543,NM_181719.4;TMCO4,missense_variant,p.Arg438His,ENST00000375122,;TMCO4,missense_variant,p.Arg478His,ENST00000375127,;TMCO4,non_coding_transcript_exon_variant,,ENST00000489814,;TMCO4,non_coding_transcript_exon_variant,,ENST00000494342,;	T	ENSG00000162542	ENST00000294543	Transcript	missense_variant	1675/2974	1433/1905
chr1	20097941	G	T	.	33	33	0	rs10917536	COSM1748072	0.378994	0.3918	0.3833	0.4315	0.3698	0.3139	=42737/120708	=4208/10354	=4013/11496	=3548/8562	=2555/6544	=22880/66382	=326/900	=5207/16470	TMCO4	0	.	GRCh37	chr1	20097941	20097941	+	Missense_Mutation	SNP	G	G	T	c.214N>A	p.Gln72Lys	p.Q72K	ENST00000294543	5/16	TMCO4,missense_variant,p.Gln72Lys,ENST00000294543,NM_181719.4;TMCO4,missense_variant,p.Gln72Lys,ENST00000375122,;TMCO4,missense_variant,p.Gln72Lys,ENST00000375127,;TMCO4,non_coding_transcript_exon_variant,,ENST00000489135,;TMCO4,non_coding_transcript_exon_variant,,ENST00000496528,;TMCO4,non_coding_transcript_exon_variant,,ENST00000488449,;TMCO4,upstream_gene_variant,,ENST00000462171,;	T	ENSG00000162542	ENST00000294543	Transcript	missense_variant	456/2974	214/1905
chr1	20141528	C	T	.	14	14	0	rs1541185	COSM3750763	0.288538	0.2511	0.3761	0.3323	0.2416	0.2802	=34044/119634	=2270/9926	=5567/11556	=2856/8552	=2035/6564	=16290/65646	=250/894	=4776/16496	RNF186	0	.	GRCh37	chr1	20141528	20141528	+	Missense_Mutation	SNP	C	C	T	c.67N>A	p.Ala23Thr	p.A23T	ENST00000375121	1/1	RNF186,missense_variant,p.Ala23Thr,ENST00000375121,NM_019062.1;RP11-91K11.2,intron_variant,,ENST00000454736,;	T	ENSG00000178828	ENST00000375121	Transcript	missense_variant	244/1249	67/684
chr1	20442054	T	C	.	8	8	0	rs584367	COSM3750787	0.769369	0.966	0.6974	0.7569	0.5934	0.7485	=80191/121372	=9531/10404	=7897/11566	=6680/8650	=3911/6606	=39067/66726	=590/908	=12515/16512	PLA2G2D	0	.	GRCh37	chr1	20442054	20442054	+	Missense_Mutation	SNP	T	T	C	c.238N>G	p.Ser80Gly	p.S80G	ENST00000375105	3/4	PLA2G2D,missense_variant,p.Ser80Gly,ENST00000375105,NM_012400.3;	C	ENSG00000117215	ENST00000375105	Transcript	missense_variant	297/2672	238/438
chr1	20490518	T	C	.	22	22	0	rs6426616	COSM3746742	0.659944	0.7466	0.4942	0.7272	0.5835	0.6697	=70999/116794	=6933/9490	=4445/10826	=6193/8430	=3433/6420	=38222/64688	=504/864	=11269/16076	PLA2G2C	0	.	GRCh37	chr1	20490518	20490518	+	Missense_Mutation	SNP	T	T	C	c.416N>G	p.Gln139Arg	p.Q139R	ENST00000429261	4/4	PLA2G2C,missense_variant,p.Gln139Arg,ENST00000429261,;PLA2G2C,missense_variant,p.Gln140Arg,ENST00000247992,NM_001105572.1;RP3-340N1.2,downstream_gene_variant,,ENST00000431027,;RP3-340N1.2,downstream_gene_variant,,ENST00000417884,;PLA2G2C,intron_variant,,ENST00000495760,;	C	ENSG00000187980	ENST00000429261	Transcript	missense_variant	477/3249	416/450
chr1	20512652	A	C	.	9	9	0	rs7530964	None	1	1	1	1	1	1	None	None	None	None	None	None	None	None	UBXN10	0	.	GRCh37	chr1	20512652	20512652	+	Splice_Region	SNP	A	A	C	c.-16+6N>C			ENST00000375099		UBXN10,splice_region_variant,,ENST00000375099,NM_152376.3;UBXN10-AS1,intron_variant,,ENST00000442226,;	C	ENSG00000162543	ENST00000375099	Transcript	splice_region_variant	-/5571	-/843
chr1	20700235	TAAA	T	.	7	6	1	.	None	None	None	None	None	None	None	None	None	None	None	None	None	None	None	LINC01141	0	.	GRCh37	chr1	20700236	20700238	+	Splice_Region	DEL	AAA	AAA	-	n.1136-7_1136-5delNNN			ENST00000426428		LINC01141,splice_region_variant,,ENST00000426428,;	-	ENSG00000236963	ENST00000426428	Transcript	splice_region_variant	-/2993
chr1	20829808	TA	T	.	10	7	3	rs532899030	None	0.0924521	0.0779	0.1138	0.0069	0.2038	0.0706	=16268/70156	=817/5926	=919/5754	=81/4004	=827/4692	=11923/40094	=140/582	=1561/9104	MUL1	0	.	GRCh37	chr1	20829809	20829809	+	Splice_Region	DEL	A	A	-	c.121-7delN			ENST00000264198		MUL1,splice_region_variant,,ENST00000264198,NM_024544.2;	-	ENSG00000090432	ENST00000264198	Transcript	splice_region_variant	-/2436	-/1059
chr1	20834418	G	C	.	11	11	0	.	None	None	None	None	None	None	None	None	None	None	None	None	None	None	None	MUL1	0	.	GRCh37	chr1	20834418	20834418	+	Missense_Mutation	SNP	G	G	C	c.100N>G	p.Arg34Gly	p.R34G	ENST00000264198	1/4	MUL1,missense_variant,p.Arg34Gly,ENST00000264198,NM_024544.2;	C	ENSG00000090432	ENST00000264198	Transcript	missense_variant	237/2436	100/1059
chr1	20960366	G	A	.	11	5	6	.	None	None	None	None	None	None	None	None	None	None	None	None	None	None	None	PINK1	0	.	GRCh37	chr1	20960366	20960366	+	Missense_Mutation	SNP	G	G	A	c.325N>A	p.Gly109Ser	p.G109S	ENST00000321556	1/8	PINK1,missense_variant,p.Gly109Ser,ENST00000321556,NM_032409.2;PINK1,upstream_gene_variant,,ENST00000492302,;	A	ENSG00000158828	ENST00000321556	Transcript	missense_variant	419/2660	325/1746
chr1	20964328	A	G	.	24	24	0	rs2298298	None	0.821885	0.7405	0.8026	0.8165	0.8976	0.8732	=104598/121304	=7936/10356	=9422/11576	=7007/8648	=6117/6612	=58770/66696	=802/908	=14544/16508	PINK1	0	.	GRCh37	chr1	20964328	20964328	+	Splice_Region	SNP	A	A	G	c.388-7N>G			ENST00000321556		PINK1,splice_region_variant,,ENST00000321556,NM_032409.2;PINK1,upstream_gene_variant,,ENST00000492302,;PINK1-AS,downstream_gene_variant,,ENST00000451424,;	G	ENSG00000158828	ENST00000321556	Transcript	splice_region_variant	-/2660	-/1746
chr1	20972048	G	A	.	7	7	0	rs3131713	None	0.820687	0.7352	0.8026	0.8145	0.8956	0.8783	=104559/121192	=7965/10382	=9409/11566	=6978/8624	=6081/6574	=58715/66634	=804/906	=14607/16506	PINK1	0	.	GRCh37	chr1	20972048	20972048	+	Splice_Region	SNP	G	G	A	c.960-5N>A			ENST00000321556		PINK1,splice_region_variant,,ENST00000321556,NM_032409.2;PINK1,splice_region_variant,,ENST00000492302,;PINK1,non_coding_transcript_exon_variant,,ENST00000400490,;PINK1-AS,intron_variant,,ENST00000451424,;AL391357.1,downstream_gene_variant,,ENST00000535128,;	A	ENSG00000158828	ENST00000321556	Transcript	splice_region_variant	-/2660	-/1746
chr1	20972111	G	A	.	17	17	0	rs3738136	None	0.122804	0.0106	0.0576	0.2748	0.0457	0.2434	=11168/121248	=179/10390	=1207/11560	=2355/8616	=596/6586	=3130/66678	=83/906	=3618/16512	PINK1	0	.	GRCh37	chr1	20972111	20972111	+	Missense_Mutation	SNP	G	G	A	c.1018N>A	p.Ala340Thr	p.A340T	ENST00000321556	5/8	PINK1,missense_variant,p.Ala340Thr,ENST00000321556,NM_032409.2;PINK1,non_coding_transcript_exon_variant,,ENST00000492302,;PINK1,non_coding_transcript_exon_variant,,ENST00000400490,;PINK1-AS,non_coding_transcript_exon_variant,,ENST00000451424,;AL391357.1,downstream_gene_variant,,ENST00000535128,;	A	ENSG00000158828	ENST00000321556	Transcript	missense_variant	1112/2660	1018/1746
chr1	20977000	A	C	.	21	21	0	rs1043424	None	0.300519	0.2458	0.1931	0.3571	0.2922	0.4008	=36071/121292	=2787/10402	=2647/11560	=3105/8634	=2422/6608	=18635/66676	=264/908	=6211/16504	PINK1	0	.	GRCh37	chr1	20977000	20977000	+	Missense_Mutation	SNP	A	A	C	c.1562N>C	p.Asn521Thr	p.N521T	ENST00000321556	8/8	PINK1,missense_variant,p.Asn521Thr,ENST00000321556,NM_032409.2;DDOST,downstream_gene_variant,,ENST00000375048,NM_005216.4;DDOST,downstream_gene_variant,,ENST00000602624,;DDOST,downstream_gene_variant,,ENST00000415136,;DDOST,downstream_gene_variant,,ENST00000464364,;PINK1,non_coding_transcript_exon_variant,,ENST00000492302,;PINK1,non_coding_transcript_exon_variant,,ENST00000400490,;DDOST,downstrea…	C	ENSG00000158828	ENST00000321556	Transcript	missense_variant	1656/2660	1562/1746
chr1	20977101	A	C	.	21	2	19	.	None	None	None	None	None	None	None	None	None	None	None	None	None	None	None	PINK1	0	.	GRCh37	chr1	20977101	20977101	+	Missense_Mutation	SNP	A	A	C	c.1663N>C	p.Lys555Gln	p.K555Q	ENST00000321556	8/8	PINK1,missense_variant,p.Lys555Gln,ENST00000321556,NM_032409.2;DDOST,downstream_gene_variant,,ENST00000375048,NM_005216.4;DDOST,downstream_gene_variant,,ENST00000602624,;DDOST,downstream_gene_variant,,ENST00000415136,;DDOST,downstream_gene_variant,,ENST00000464364,;PINK1,non_coding_transcript_exon_variant,,ENST00000492302,;PINK1,non_coding_transcript_exon_variant,,ENST00000400490,;DDOST,downstrea…	C	ENSG00000158828	ENST00000321556	Transcript	missense_variant	1757/2660	1663/1746
chr1	20987873	G	C	.	9	9	0	rs537816	COSM3750850	0.973043	0.9017	0.9942	1	0.999	1	=112219/113062	=8428/9186	=11049/11104	=8232/8232	=6066/6066	=61491/61516	=833/838	=16120/16120	DDOST	0	.	GRCh37	chr1	20987873	20987873	+	Missense_Mutation	SNP	G	G	C	c.22N>G	p.Arg8Gly	p.R8G	ENST00000375048	1/11	DDOST,missense_variant,p.Arg8Gly,ENST00000375048,NM_005216.4;DDOST,missense_variant,p.Arg8Gly,ENST00000415136,;DDOST,5_prime_UTR_variant,,ENST00000602624,;DDOST,5_prime_UTR_variant,,ENST00000464364,;KIF17,downstream_gene_variant,,ENST00000247986,;KIF17,downstream_gene_variant,,ENST00000400463,NM_001122819.1,NM_020816.2;KIF17,downstream_gene_variant,,ENST00000375044,NM_001287212.1;KIF17,downstream…	C	ENSG00000244038	ENST00000375048	Transcript	missense_variant	128/2079	22/1371
chr1	21024901	C	T	.	17	17	0	rs522496	COSM1338584	0.596845	0.4455	0.719	0.6498	0.6869	0.5675	=74941/120680	=5090/10350	=7625/11544	=5418/8602	=4418/6592	=42441/66204	=548/896	=9401/16492	KIF17	0	.	GRCh37	chr1	21024901	21024901	+	Missense_Mutation	SNP	C	C	T	c.1204N>A	p.Val402Met	p.V402M	ENST00000247986	6/15	KIF17,missense_variant,p.Val402Met,ENST00000247986,;KIF17,missense_variant,p.Val402Met,ENST00000400463,NM_001122819.1,NM_020816.2;KIF17,missense_variant,p.Val302Met,ENST00000375044,NM_001287212.1;KIF17,non_coding_transcript_exon_variant,,ENST00000490034,;RP5-930J4.5,upstream_gene_variant,,ENST00000440621,;	T	ENSG00000117245	ENST00000247986	Transcript	missense_variant	1515/3969	1204/3090
chr1	21571601	G	A	.	19	19	0	rs12562197	COSM3746782	0.160144	0.028	0.2781	0.129	0.2664	0.1779	=28255/117474	=699/9986	=2364/10998	=1116/8232	=1934/6480	=18594/64730	=236/890	=3312/16158	ECE1	0	.	GRCh37	chr1	21571601	21571601	+	Splice_Region	SNP	G	G	A	c.1164-5N>T			ENST00000374893		ECE1,splice_region_variant,,ENST00000415912,NM_001113348.1;ECE1,splice_region_variant,,ENST00000357071,NM_001113347.1;ECE1,splice_region_variant,,ENST00000374893,NM_001397.2;ECE1,splice_region_variant,,ENST00000264205,NM_001113349.1;ECE1,splice_region_variant,,ENST00000436918,;ECE1,splice_region_variant,,ENST00000528294,;ECE1,splice_region_variant,,ENST00000526194,;	A	ENSG00000117298	ENST00000374893	Transcript	splice_region_variant	-/2484	-/2313
chr1	21795388	A	G	.	30	30	0	rs1827293	COSM3750874	0.423922	0.1445	0.4755	0.5804	0.5417	0.4826	=62751/121102	=2136/10358	=6346/11550	=4851/8634	=3540/6604	=37305/66584	=509/908	=8064/16464	NBPF3	0	.	GRCh37	chr1	21795388	21795388	+	Missense_Mutation	SNP	A	A	G	c.341N>G	p.Tyr114Cys	p.Y114C	ENST00000318249	3/15	NBPF3,missense_variant,p.Tyr58Cys,ENST00000318220,;NBPF3,missense_variant,p.Tyr114Cys,ENST00000318249,NM_032264.4;NBPF3,missense_variant,p.Tyr114Cys,ENST00000342104,NM_001256416.2;NBPF3,missense_variant,p.Tyr58Cys,ENST00000434838,;NBPF3,intron_variant,,ENST00000454000,NM_001256417.2;NBPF3,upstream_gene_variant,,ENST00000469876,;NBPF3,downstream_gene_variant,,ENST00000486229,;NBPF3,upstream_gene_v…	G	ENSG00000142794	ENST00000318249	Transcript	missense_variant	691/3765	341/1902
chr1	21806621	T	G	.	5	5	0	rs3820293	COSM4143335	0.195088	0.0197	0.2392	0.3006	0.2704	0.2147	=2/87242	=0/9920	=0/8026	=0/5958	=1/4688	=1/45550	=0/614	=0/12486	NBPF3	0	.	GRCh37	chr1	21806621	21806621	+	Missense_Mutation	SNP	T	T	G	c.1286N>G	p.Phe429Cys	p.F429C	ENST00000318249	11/15	NBPF3,missense_variant,p.Phe373Cys,ENST00000318220,;NBPF3,missense_variant,p.Phe429Cys,ENST00000318249,NM_032264.4;NBPF3,missense_variant,p.Phe417Cys,ENST00000342104,NM_001256416.2;NBPF3,missense_variant,p.Phe373Cys,ENST00000434838,;NBPF3,missense_variant,p.Phe359Cys,ENST00000454000,NM_001256417.2;NBPF3,non_coding_transcript_exon_variant,,ENST00000469876,;NBPF3,non_coding_transcript_exon_variant,…	G	ENSG00000142794	ENST00000318249	Transcript	missense_variant	1636/3765	1286/1902
chr1	21806624	A	G	.	5	5	0	rs3820292	COSM4143338	0.195088	0.0197	0.2392	0.3006	0.2704	0.2147	=2/87260	=0/9918	=0/8028	=0/5956	=1/4690	=1/45560	=0/614	=0/12494	NBPF3	0	.	GRCh37	chr1	21806624	21806624	+	Missense_Mutation	SNP	A	A	G	c.1289N>G	p.Glu430Gly	p.E430G	ENST00000318249	11/15	NBPF3,missense_variant,p.Glu374Gly,ENST00000318220,;NBPF3,missense_variant,p.Glu430Gly,ENST00000318249,NM_032264.4;NBPF3,missense_variant,p.Glu418Gly,ENST00000342104,NM_001256416.2;NBPF3,missense_variant,p.Glu374Gly,ENST00000434838,;NBPF3,missense_variant,p.Glu360Gly,ENST00000454000,NM_001256417.2;NBPF3,non_coding_transcript_exon_variant,,ENST00000469876,;NBPF3,non_coding_transcript_exon_variant,…	G	ENSG00000142794	ENST00000318249	Transcript	missense_variant	1639/3765	1289/1902
chr1	21806667	C	G	.	2	2	0	rs12043777	COSM1127142	None	None	None	None	None	None	=6591/77426	=196/9290	=310/6986	=277/5352	=585/4252	=3379/40268	=81/558	=1763/10720	NBPF3	0	.	GRCh37	chr1	21806667	21806667	+	Missense_Mutation	SNP	C	C	G	c.1332N>G	p.Asp444Glu	p.D444E	ENST00000318249	11/15	NBPF3,missense_variant,p.Asp388Glu,ENST00000318220,;NBPF3,missense_variant,p.Asp444Glu,ENST00000318249,NM_032264.4;NBPF3,missense_variant,p.Asp432Glu,ENST00000342104,NM_001256416.2;NBPF3,missense_variant,p.Asp388Glu,ENST00000434838,;NBPF3,missense_variant,p.Asp374Glu,ENST00000454000,NM_001256417.2;NBPF3,non_coding_transcript_exon_variant,,ENST00000469876,;NBPF3,non_coding_transcript_exon_variant,…	G	ENSG00000142794	ENST00000318249	Transcript	missense_variant	1682/3765	1332/1902
chr1	21806710	T	G	.	2	2	0	rs12034222	COSM3746162	None	None	None	None	None	None	=16225/74946	=813/9054	=972/6176	=907/5026	=1311/4322	=8607/38620	=178/590	=3437/11158	NBPF3	0	.	GRCh37	chr1	21806710	21806710	+	Missense_Mutation	SNP	T	T	G	c.1375N>G	p.Leu459Val	p.L459V	ENST00000318249	11/15	NBPF3,missense_variant,p.Leu403Val,ENST00000318220,;NBPF3,missense_variant,p.Leu459Val,ENST00000318249,NM_032264.4;NBPF3,missense_variant,p.Leu447Val,ENST00000342104,NM_001256416.2;NBPF3,missense_variant,p.Leu403Val,ENST00000434838,;NBPF3,missense_variant,p.Leu389Val,ENST00000454000,NM_001256417.2;NBPF3,non_coding_transcript_exon_variant,,ENST00000469876,;NBPF3,non_coding_transcript_exon_variant,…	G	ENSG00000142794	ENST00000318249	Transcript	missense_variant	1725/3765	1375/1902
chr1	21924515	TC	T	.	6	6	0	.	None	None	None	None	None	None	None	None	None	None	None	None	None	None	None	RAP1GAP	0	.	GRCh37	chr1	21924516	21924516	+	Frame_Shift_Del	DEL	C	C	-	c.2113delN	p.Asp705ThrfsTer132	p.D705Tfs*132	ENST00000290101	23/25	RAP1GAP,frameshift_variant,p.Asp659ThrfsTer132,ENST00000542643,NM_001145657.1;RAP1GAP,frameshift_variant,p.Asp726ThrfsTer132,ENST00000374763,;RAP1GAP,frameshift_variant,p.Asp705ThrfsTer132,ENST00000290101,NM_001145658.1;RAP1GAP,frameshift_variant,p.Asp641ThrfsTer132,ENST00000374765,NM_002885.2;RAP1GAP,frameshift_variant,p.Asp672ThrfsTer132,ENST00000374761,;RAP1GAP,3_prime_UTR_variant,,ENST0000049…	-	ENSG00000076864	ENST00000290101	Transcript	frameshift_variant	2146/3301	2113/2184
chr1	21934828	C	T	.	13	13	0	rs775142088	None	None	None	None	None	None	None	=3/119978	=0/10144	=0/11528	=0/8588	=0/6558	=3/65832	=0/892	=0/16436	RAP1GAP	0	.	GRCh37	chr1	21934828	21934828	+	Missense_Mutation	SNP	C	C	T	c.1366N>A	p.Ala456Thr	p.A456T	ENST00000290101	17/25	RAP1GAP,missense_variant,p.Ala392Thr,ENST00000542643,NM_001145657.1;RAP1GAP,missense_variant,p.Ala392Thr,ENST00000374763,;RAP1GAP,missense_variant,p.Ala456Thr,ENST00000290101,NM_001145658.1;RAP1GAP,missense_variant,p.Ala392Thr,ENST00000374765,NM_002885.2;RAP1GAP,missense_variant,p.Ala423Thr,ENST00000374761,;RAP1GAP,downstream_gene_variant,,ENST00000359708,;RAP1GAP,downstream_gene_variant,,ENST000…	T	ENSG00000076864	ENST00000290101	Transcript	missense_variant	1399/3301	1366/2184
chr1	21935433	G	T	.	20	20	0	rs861212	COSM3997249	0.454673	0.2209	0.5101	0.6518	0.4533	0.5297	=59402/121376	=2659/10406	=6777/11574	=5611/8634	=2920/6614	=32344/66732	=422/908	=8669/16508	RAP1GAP	0	.	GRCh37	chr1	21935433	21935433	+	Splice_Region	SNP	G	G	T	c.1264-4N>A			ENST00000290101		RAP1GAP,splice_region_variant,,ENST00000542643,NM_001145657.1;RAP1GAP,splice_region_variant,,ENST00000374763,;RAP1GAP,splice_region_variant,,ENST00000290101,NM_001145658.1;RAP1GAP,splice_region_variant,,ENST00000374765,NM_002885.2;RAP1GAP,splice_region_variant,,ENST00000374761,;RAP1GAP,downstream_gene_variant,,ENST00000359708,;RAP1GAP,downstream_gene_variant,,ENST00000374757,;RAP1GAP,splice_regio…	T	ENSG00000076864	ENST00000290101	Transcript	splice_region_variant	-/3301	-/2184
chr1	21940555	C	T	.	27	27	0	rs2275363	None	0.392971	0.3646	0.2781	0.4196	0.4443	0.4325	=47305/108730	=3510/9202	=2870/9984	=3307/8048	=2508/5336	=28390/60298	=327/808	=6393/15054	RAP1GAP	0	.	GRCh37	chr1	21940555	21940555	+	Missense_Mutation	SNP	C	C	T	c.511N>A	p.Ala171Thr	p.A171T	ENST00000290101	8/25	RAP1GAP,missense_variant,p.Ala107Thr,ENST00000542643,NM_001145657.1;RAP1GAP,missense_variant,p.Ala107Thr,ENST00000374763,;RAP1GAP,missense_variant,p.Ala171Thr,ENST00000290101,NM_001145658.1;RAP1GAP,missense_variant,p.Ala107Thr,ENST00000374765,NM_002885.2;RAP1GAP,missense_variant,p.Ala138Thr,ENST00000374761,;RAP1GAP,missense_variant,p.Ala171Thr,ENST00000359708,;RAP1GAP,downstream_gene_variant,,ENS…	T	ENSG00000076864	ENST00000290101	Transcript	missense_variant	544/3301	511/2184
chr1	21943888	C	T	.	23	23	0	.	None	None	None	None	None	None	None	None	None	None	None	None	None	None	None	RAP1GAP	0	.	GRCh37	chr1	21943888	21943888	+	Missense_Mutation	SNP	C	C	T	c.394N>A	p.Glu132Lys	p.E132K	ENST00000290101	7/25	RAP1GAP,missense_variant,p.Glu68Lys,ENST00000542643,NM_001145657.1;RAP1GAP,missense_variant,p.Glu68Lys,ENST00000374763,;RAP1GAP,missense_variant,p.Glu132Lys,ENST00000290101,NM_001145658.1;RAP1GAP,missense_variant,p.Glu68Lys,ENST00000374765,NM_002885.2;RAP1GAP,missense_variant,p.Glu99Lys,ENST00000374761,;RAP1GAP,missense_variant,p.Glu132Lys,ENST00000359708,;RAP1GAP,missense_variant,p.Glu68Lys,ENST…	T	ENSG00000076864	ENST00000290101	Transcript	missense_variant	427/3301	394/2184
chr1	22030891	C	CA	.	23	13	10	rs773195051	COSM3728817	None	None	None	None	None	None	=4367/90056	=401/7884	=391/8452	=326/6634	=97/5668	=2025/50584	=41/690	=1086/10144	USP48	0	.	GRCh37	chr1	22030891	22030892	+	Splice_Region	INS	-	-	A	c.2385-7_2385-6insT			ENST00000308271		USP48,splice_region_variant,,ENST00000308271,NM_032236.5;USP48,splice_region_variant,,ENST00000400301,;USP48,splice_region_variant,,ENST00000529637,;USP48,splice_region_variant,,ENST00000374732,;USP48,non_coding_transcript_exon_variant,,ENST00000464577,;	A	ENSG00000090686	ENST00000308271	Transcript	splice_region_variant	-/4595	-/3108
chr1	22141206	A	C	.	3	3	0	rs10917051	COSM425366	0.612819	0.4697	0.7695	0.6319	0.6988	0.5869	=21719/31430	=1054/1902	=1486/1740	=899/1302	=689/960	=10880/15294	=196/268	=6515/9964	LDLRAD2	0	.	GRCh37	chr1	22141206	22141206	+	Missense_Mutation	SNP	A	A	C	c.401N>C	p.Asn134Thr	p.N134T	ENST00000344642	2/5	LDLRAD2,missense_variant,p.Asn134Thr,ENST00000344642,NM_001013693.2;LDLRAD2,missense_variant,p.Asn134Thr,ENST00000543870,;	C	ENSG00000187942	ENST00000344642	Transcript	missense_variant	588/4012	401/819
chr1	22160043	C	T	.	15	15	0	rs2229493	None	0.0858626	0.1672	0.0504	0	0.0676	0.1084	=9605/120864	=1788/10318	=430/11548	=0/8626	=384/6530	=5139/66432	=63/898	=1801/16512	HSPG2	0	.	GRCh37	chr1	22160043	22160043	+	Missense_Mutation	SNP	C	C	T	c.10895N>A	p.Arg3632Gln	p.R3632Q	ENST00000374695	79/97	HSPG2,missense_variant,p.Arg3632Gln,ENST00000374695,NM_005529.5;HSPG2,missense_variant,p.Arg184Gln,ENST00000426143,;HSPG2,downstream_gene_variant,,ENST00000374676,;HSPG2,non_coding_transcript_exon_variant,,ENST00000469378,;HSPG2,upstream_gene_variant,,ENST00000486901,;HSPG2,downstream_gene_variant,,ENST00000471322,;	T	ENSG00000142798	ENST00000374695	Transcript	missense_variant	10975/14327	10895/13176
chr1	22160386	G	A	.	22	8	14	.	None	None	None	None	None	None	None	None	None	None	None	None	None	None	None	HSPG2	0	.	GRCh37	chr1	22160386	22160386	+	Missense_Mutation	SNP	G	G	A	c.10753N>T	p.Arg3585Cys	p.R3585C	ENST00000374695	78/97	HSPG2,missense_variant,p.Arg3585Cys,ENST00000374695,NM_005529.5;HSPG2,missense_variant,p.Arg137Cys,ENST00000426143,;HSPG2,downstream_gene_variant,,ENST00000374676,;HSPG2,upstream_gene_variant,,ENST00000486901,;HSPG2,downstream_gene_variant,,ENST00000471322,;HSPG2,upstream_gene_variant,,ENST00000469378,;	A	ENSG00000142798	ENST00000374695	Transcript	missense_variant	10833/14327	10753/13176
chr1	22167605	C	T	.	32	32	0	rs2228349	None	0.0836661	0.1589	0.0504	0	0.0676	0.1084	=8117/68994	=1368/6036	=368/5178	=0/4204	=251/2234	=4394/38404	=48/480	=1688/12458	HSPG2	0	.	GRCh37	chr1	22167605	22167605	+	Missense_Mutation	SNP	C	C	T	c.9502N>A	p.Ala3168Thr	p.A3168T	ENST00000374695	71/97	HSPG2,missense_variant,p.Ala3168Thr,ENST00000374695,NM_005529.5;HSPG2,upstream_gene_variant,,ENST00000374676,;HSPG2,upstream_gene_variant,,ENST00000471322,;	T	ENSG00000142798	ENST00000374695	Transcript	missense_variant	9582/14327	9502/13176
chr1	22168801	T	C	.	14	14	0	rs2229491	None	0.0886581	0.1762	0.0533	0	0.0676	0.1084	=9629/118554	=1869/10200	=436/11382	=0/8560	=385/6270	=5091/65202	=63/866	=1785/16074	HSPG2	0	.	GRCh37	chr1	22168801	22168801	+	Missense_Mutation	SNP	T	T	C	c.8983N>G	p.Ser2995Gly	p.S2995G	ENST00000374695	68/97	HSPG2,missense_variant,p.Ser2995Gly,ENST00000374695,NM_005529.5;HSPG2,downstream_gene_variant,,ENST00000430507,;HSPG2,downstream_gene_variant,,ENST00000453796,;HSPG2,upstream_gene_variant,,ENST00000374676,;	C	ENSG00000142798	ENST00000374695	Transcript	missense_variant	9063/14327	8983/13176
chr1	22168845	A	T	.	16	16	0	rs2229489	COSM425370	0.034345	0.0015	0.0245	0	0.0487	0.1063	=5888/105164	=83/8766	=251/9732	=0/7658	=289/5228	=3551/58610	=43/764	=1671/14406	HSPG2	0	.	GRCh37	chr1	22168845	22168845	+	Missense_Mutation	SNP	A	A	T	c.8939N>A	p.Leu2980His	p.L2980H	ENST00000374695	68/97	HSPG2,missense_variant,p.Leu2980His,ENST00000374695,NM_005529.5;HSPG2,downstream_gene_variant,,ENST00000430507,;HSPG2,downstream_gene_variant,,ENST00000453796,;HSPG2,upstream_gene_variant,,ENST00000374676,;	T	ENSG00000142798	ENST00000374695	Transcript	missense_variant	9019/14327	8939/13176
chr1	22173990	A	G	.	19	19	0	rs35917892	None	0.0347444	0.0015	0.0245	0	0.0487	0.1084	=6120/121156	=88/10382	=256/11570	=0/8646	=312/6614	=3681/66528	=51/904	=1732/16512	HSPG2	0	.	GRCh37	chr1	22173990	22173990	+	Splice_Region	SNP	A	A	G	c.8026-5N>C			ENST00000374695		HSPG2,splice_region_variant,,ENST00000374695,NM_005529.5;HSPG2,splice_region_variant,,ENST00000430507,;HSPG2,splice_region_variant,,ENST00000453796,;HSPG2,downstream_gene_variant,,ENST00000493940,;	G	ENSG00000142798	ENST00000374695	Transcript	splice_region_variant	-/14327	-/13176
chr1	22178098	G	C	.	17	8	9	.	None	None	None	None	None	None	None	None	None	None	None	None	None	None	None	HSPG2	0	.	GRCh37	chr1	22178098	22178098	+	Missense_Mutation	SNP	G	G	C	c.7099N>G	p.Gln2367Glu	p.Q2367E	ENST00000374695	55/97	HSPG2,missense_variant,p.Gln2367Glu,ENST00000374695,NM_005529.5;HSPG2,3_prime_UTR_variant,,ENST00000430507,;HSPG2,upstream_gene_variant,,ENST00000453796,;HSPG2,intron_variant,,ENST00000493940,;	C	ENSG00000142798	ENST00000374695	Transcript	missense_variant	7179/14327	7099/13176
chr1	22179244	C	T	.	12	12	0	rs35669711	None	0.0347444	0.0023	0.0245	0	0.0487	0.1074	=6101/119872	=88/10126	=256/11552	=0/8604	=312/6614	=3662/65576	=50/888	=1733/16512	HSPG2	0	.	GRCh37	chr1	22179244	22179244	+	Missense_Mutation	SNP	C	C	T	c.6673N>A	p.Gly2225Ser	p.G2225S	ENST00000374695	52/97	HSPG2,missense_variant,p.Gly2225Ser,ENST00000374695,NM_005529.5;HSPG2,3_prime_UTR_variant,,ENST00000430507,;HSPG2,upstream_gene_variant,,ENST00000453796,;HSPG2,intron_variant,,ENST00000493940,;	T	ENSG00000142798	ENST00000374695	Transcript	missense_variant	6753/14327	6673/13176
chr1	22181895	C	T	.	13	13	0	rs2229475	None	0.0347444	0.0015	0.0245	0	0.0497	0.1074	=5895/110038	=84/9108	=251/10564	=0/8260	=270/5072	=3550/61224	=47/764	=1693/15046	HSPG2	0	.	GRCh37	chr1	22181895	22181895	+	Missense_Mutation	SNP	C	C	T	c.5899N>A	p.Val1967Ile	p.V1967I	ENST00000374695	47/97	HSPG2,missense_variant,p.Val1967Ile,ENST00000374695,NM_005529.5;HSPG2,upstream_gene_variant,,ENST00000430507,;HSPG2,upstream_gene_variant,,ENST00000493940,;	T	ENSG00000142798	ENST00000374695	Transcript	missense_variant	5979/14327	5899/13176
chr1	22206649	T	C	.	28	28	0	rs989994	None	0.929912	0.7466	0.9784	1	1	0.999	=119030/121326	=8228/10394	=11485/11574	=8648/8648	=6614/6614	=66654/66678	=894/906	=16507/16512	HSPG2	0	.	GRCh37	chr1	22206649	22206649	+	Missense_Mutation	SNP	T	T	C	c.2294N>G	p.Asn765Ser	p.N765S	ENST00000374695	17/97	HSPG2,missense_variant,p.Asn765Ser,ENST00000374695,NM_005529.5;HSPG2,upstream_gene_variant,,ENST00000498495,;HSPG2,upstream_gene_variant,,ENST00000480900,;	C	ENSG00000142798	ENST00000374695	Transcript	missense_variant	2374/14327	2294/13176
chr1	22207235	T	C	.	15	15	0	rs1874792	None	0.973642	0.9039	0.9928	1	1	1	=96055/96720	=7275/7894	=8944/8970	=7330/7330	=3664/3664	=54357/54376	=677/678	=13808/13808	HSPG2	0	.	GRCh37	chr1	22207235	22207235	+	Missense_Mutation	SNP	T	T	C	c.1912N>G	p.Met638Val	p.M638V	ENST00000374695	15/97	HSPG2,missense_variant,p.Met638Val,ENST00000374695,NM_005529.5;HSPG2,upstream_gene_variant,,ENST00000480900,;	C	ENSG00000142798	ENST00000374695	Transcript	missense_variant	1992/14327	1912/13176
chr1	22307538	C	T	.	19	19	0	rs7528405	COSM3997263	0.893371	0.8442	0.9625	0.755	0.992	0.9519	=115995/121392	=8929/10402	=10924/11576	=6474/8644	=6608/6614	=66213/66736	=877/908	=15970/16512	CELA3B	0	.	GRCh37	chr1	22307538	22307538	+	Missense_Mutation	SNP	C	C	T	c.235N>T	p.Arg79Trp	p.R79W	ENST00000337107	4/8	CELA3B,missense_variant,p.Arg79Trp,ENST00000337107,NM_007352.2;CELA3B,missense_variant,p.Arg95Trp,ENST00000374666,;CELA3B,upstream_gene_variant,,ENST00000400277,;RN7SL421P,upstream_gene_variant,,ENST00000582599,;CELA3B,upstream_gene_variant,,ENST00000473526,;	T	ENSG00000219073	ENST00000337107	Transcript	missense_variant	254/897	235/813
chr1	22310674	C	T	.	17	17	0	rs7538207	COSM3997268	0.849241	0.7095	0.9366	0.755	0.9722	0.9468	=112670/120722	=7759/10386	=10773/11572	=6472/8646	=6541/6614	=64785/66472	=850/902	=15490/16130	CELA3B	0	.	GRCh37	chr1	22310674	22310674	+	Splice_Region	SNP	C	C	T	c.500-8N>T			ENST00000337107		CELA3B,splice_region_variant,,ENST00000400277,;CELA3B,splice_region_variant,,ENST00000337107,NM_007352.2;CELA3B,downstream_gene_variant,,ENST00000374666,;RNU6-1022P,upstream_gene_variant,,ENST00000365049,;RN7SL386P,upstream_gene_variant,,ENST00000485776,;RN7SL421P,upstream_gene_variant,,ENST00000582599,;CELA3B,upstream_gene_variant,,ENST00000473526,;	T	ENSG00000219073	ENST00000337107	Transcript	splice_region_variant	-/897	-/813
chr1	22310824	T	C	.	19	19	0	rs1803531	None	0.893171	0.8434	0.9625	0.755	0.992	0.9519	=115777/121186	=8929/10404	=10924/11576	=6475/8648	=6608/6614	=66110/66636	=875/906	=15856/16402	CELA3B	0	.	GRCh37	chr1	22310824	22310824	+	Splice_Region	SNP	T	T	C	c.642N>C	p.=	p.N214N	ENST00000337107	6/8	CELA3B,splice_region_variant,p.=,ENST00000400277,;CELA3B,splice_region_variant,p.=,ENST00000337107,NM_007352.2;CELA3B,downstream_gene_variant,,ENST00000374666,;RNU6-1022P,upstream_gene_variant,,ENST00000365049,;RN7SL386P,upstream_gene_variant,,ENST00000485776,;CELA3B,splice_region_variant,,ENST00000473526,;	C	ENSG00000219073	ENST00000337107	Transcript	splice_region_variant	661/897	642/813
chr1	22329523	A	G	.	2	2	0	rs7531336	COSM4600474	0.0756789	0.2231	0.0159	0.0417	0.0099	0.0215	=74/115888	=24/7510	=4/11422	=3/7926	=0/6384	=40/65854	=0/886	=3/15906	CELA3A	0	.	GRCh37	chr1	22329523	22329523	+	Missense_Mutation	SNP	A	A	G	c.71N>G	p.His24Arg	p.H24R	ENST00000290122	2/8	CELA3A,missense_variant,p.His24Arg,ENST00000290122,NM_005747.4;CELA3A,missense_variant,p.His24Arg,ENST00000374663,;CELA3B,downstream_gene_variant,,ENST00000400277,;CELA3A,upstream_gene_variant,,ENST00000400271,;RN7SL768P,downstream_gene_variant,,ENST00000584415,;	G	ENSG00000142789	ENST00000290122	Transcript	missense_variant	90/887	71/813
chr1	22329525	T	C	.	2	2	0	rs7533776	COSM4599654	0.0744808	0.2231	0.013	0.0407	0.008	0.0204	=39/115958	=21/7532	=3/11420	=3/7946	=0/6390	=9/65868	=0/886	=3/15916	CELA3A	0	.	GRCh37	chr1	22329525	22329525	+	Missense_Mutation	SNP	T	T	C	c.73N>C	p.Ser25Pro	p.S25P	ENST00000290122	2/8	CELA3A,missense_variant,p.Ser25Pro,ENST00000290122,NM_005747.4;CELA3A,missense_variant,p.Ser25Pro,ENST00000374663,;CELA3B,downstream_gene_variant,,ENST00000400277,;CELA3A,upstream_gene_variant,,ENST00000400271,;RN7SL768P,downstream_gene_variant,,ENST00000584415,;	C	ENSG00000142789	ENST00000290122	Transcript	missense_variant	92/887	73/813
chr1	22329543	C	A	.	2	2	0	rs7519660	COSM4412330	0.0790735	0.2284	0.0144	0.0526	0.0109	0.0204	=64/115828	=24/7510	=2/11420	=5/7924	=3/6378	=24/65804	=0/882	=6/15910	CELA3A	0	.	GRCh37	chr1	22329543	22329543	+	Missense_Mutation	SNP	C	C	A	c.91N>A	p.His31Asn	p.H31N	ENST00000290122	2/8	CELA3A,missense_variant,p.His31Asn,ENST00000290122,NM_005747.4;CELA3A,missense_variant,p.His31Asn,ENST00000374663,;CELA3B,downstream_gene_variant,,ENST00000400277,;CELA3A,upstream_gene_variant,,ENST00000400271,;RN7SL768P,downstream_gene_variant,,ENST00000584415,;	A	ENSG00000142789	ENST00000290122	Transcript	missense_variant	110/887	91/813
chr1	22336277	C	G	.	22	22	0	rs3820285	COSM4143379	0.895767	0.9047	0.902	0.7431	0.9771	0.953	=114514/121192	=9583/10358	=9958/11558	=6478/8588	=6462/6608	=65229/66666	=864/908	=15940/16506	CELA3A	0	.	GRCh37	chr1	22336277	22336277	+	Missense_Mutation	SNP	C	C	G	c.722N>G	p.Ala241Gly	p.A241G	ENST00000290122	7/8	CELA3A,missense_variant,p.Ala241Gly,ENST00000290122,NM_005747.4;CELA3A,missense_variant,p.Ala49Gly,ENST00000400271,;CELA3A,downstream_gene_variant,,ENST00000374663,;RNU6-776P,upstream_gene_variant,,ENST00000364403,;RN7SL186P,upstream_gene_variant,,ENST00000466485,;	G	ENSG00000142789	ENST00000290122	Transcript	missense_variant	741/887	722/813
chr1	22835677	A	G	.	17	17	0	rs209729	COSM3746832	0.822484	0.9395	0.8429	0.8929	0.7167	0.6861	=92844/121404	=9472/10406	=10370/11574	=7771/8652	=4673/6614	=48110/66738	=663/908	=11785/16512	ZBTB40	0	.	GRCh37	chr1	22835677	22835677	+	Missense_Mutation	SNP	A	A	G	c.1784N>G	p.Tyr595Cys	p.Y595C	ENST00000404138	10/19	ZBTB40,missense_variant,p.Tyr595Cys,ENST00000404138,NM_001083621.1;ZBTB40,missense_variant,p.Tyr595Cys,ENST00000375647,NM_014870.3;ZBTB40,missense_variant,p.Tyr483Cys,ENST00000374651,;ZBTB40,downstream_gene_variant,,ENST00000400239,;	G	ENSG00000184677	ENST00000404138	Transcript	missense_variant	2295/8992	1784/3720
chr1	22846709	G	A	.	20	20	0	rs209720	None	0.998403	1	0.9971	1	0.994	1	=120996/121358	=10396/10404	=11552/11576	=8646/8646	=6598/6614	=66400/66698	=905/908	=16499/16512	ZBTB40	0	.	GRCh37	chr1	22846709	22846709	+	Missense_Mutation	SNP	G	G	A	c.2989N>A	p.Val997Met	p.V997M	ENST00000404138	15/19	ZBTB40,missense_variant,p.Val997Met,ENST00000404138,NM_001083621.1;ZBTB40,missense_variant,p.Val997Met,ENST00000375647,NM_014870.3;ZBTB40,missense_variant,p.Val885Met,ENST00000374651,;ZBTB40-IT1,downstream_gene_variant,,ENST00000438551,;	A	ENSG00000184677	ENST00000404138	Transcript	missense_variant	3500/8992	2989/3720
chr1	22973771	C	A	.	13	13	0	.	None	None	None	None	None	None	None	None	None	None	None	None	None	None	None	C1QC	0	.	GRCh37	chr1	22973771	22973771	+	Missense_Mutation	SNP	C	C	A	c.233N>A	p.Pro78His	p.P78H	ENST00000374639	3/3	C1QC,missense_variant,p.Pro78His,ENST00000374639,NM_001114101.1;C1QC,missense_variant,p.Pro78His,ENST00000374640,NM_172369.3;C1QC,missense_variant,p.Pro78His,ENST00000374637,;	A	ENSG00000159189	ENST00000374639	Transcript	missense_variant	351/1183	233/738
chr1	23234473	C	T	.	24	24	0	rs121912582	COSM1667247	None	None	None	None	None	None	None	None	None	None	None	None	None	None	EPHB2	0	.	GRCh37	chr1	23234473	23234473	+	Nonsense_Mutation	SNP	C	C	T	c.2167N>T	p.Gln723Ter	p.Q723*	ENST00000374632	12/16	EPHB2,stop_gained,p.Gln722Ter,ENST00000400191,NM_004442.6,NM_017449.3;EPHB2,stop_gained,p.Gln717Ter,ENST00000374627,;EPHB2,stop_gained,p.Gln723Ter,ENST00000374632,;EPHB2,stop_gained,p.Gln722Ter,ENST00000374630,;	T	ENSG00000133216	ENST00000374632	Transcript	stop_gained	2180/3677	2167/2964
chr1	23279673	G	A	.	12	12	0	.	None	None	None	None	None	None	None	None	None	None	None	None	None	None	None	LACTBL1	0	.	GRCh37	chr1	23279673	23279673	+	Missense_Mutation	SNP	G	G	A	c.1504N>T	p.Leu502Phe	p.L502F	ENST00000426928	6/6	LACTBL1,missense_variant,p.Leu502Phe,ENST00000426928,;	A	ENSG00000215906	ENST00000426928	Transcript	missense_variant	1504/1641	1504/1641
chr1	23289615	C	A	.	16	10	6	.	None	None	None	None	None	None	None	None	None	None	None	None	None	None	None	LACTBL1	0	.	GRCh37	chr1	23289615	23289615	+	Missense_Mutation	SNP	C	C	A	c.144N>T	p.Lys48Asn	p.K48N	ENST00000426928	2/6	LACTBL1,missense_variant,p.Lys48Asn,ENST00000426928,;	A	ENSG00000215906	ENST00000426928	Transcript	missense_variant	144/1641	144/1641
chr1	23418153	C	T	.	17	17	0	rs10799790	COSM5002336	0.746206	0.8404	0.6225	0.8065	0.827	0.5613	=93291/121380	=8603/10402	=5725/11576	=7020/8642	=5826/6614	=55877/66734	=733/908	=9507/16504	LUZP1	0	.	GRCh37	chr1	23418153	23418153	+	Missense_Mutation	SNP	C	C	T	c.2602N>A	p.Asp868Asn	p.D868N	ENST00000302291	4/5	LUZP1,missense_variant,p.Asp868Asn,ENST00000302291,;LUZP1,missense_variant,p.Asp868Asn,ENST00000418342,NM_001142546.1,NM_033631.3;LUZP1,missense_variant,p.Asp868Asn,ENST00000374623,NM_033631.3;LUZP1,missense_variant,p.Asp868Asn,ENST00000314174,;LUZP1,downstream_gene_variant,,ENST00000471849,;LUZP1,downstream_gene_variant,,ENST00000475164,;RP1-184J9.2,upstream_gene_variant,,ENST00000427154,;	T	ENSG00000169641	ENST00000302291	Transcript	missense_variant	3404/8898	2602/3231
chr1	23419374	G	T	.	15	15	0	rs3765407	None	0.676917	0.5923	0.5922	0.8065	0.828	0.5624	=90798/121230	=6325/10338	=5637/11572	=7018/8644	=5824/6610	=55783/66692	=726/908	=9485/16466	LUZP1	0	.	GRCh37	chr1	23419374	23419374	+	Missense_Mutation	SNP	G	G	T	c.1381N>A	p.Gln461Lys	p.Q461K	ENST00000302291	4/5	LUZP1,missense_variant,p.Gln461Lys,ENST00000302291,;LUZP1,missense_variant,p.Gln461Lys,ENST00000418342,NM_001142546.1,NM_033631.3;LUZP1,missense_variant,p.Gln461Lys,ENST00000374623,NM_033631.3;LUZP1,missense_variant,p.Gln461Lys,ENST00000314174,;LUZP1,downstream_gene_variant,,ENST00000471849,;LUZP1,downstream_gene_variant,,ENST00000475164,;RP1-184J9.2,upstream_gene_variant,,ENST00000427154,;	T	ENSG00000169641	ENST00000302291	Transcript	missense_variant	2183/8898	1381/3231
chr1	23419383	C	T	.	14	14	0	rs477830	COSM3677609	0.690296	0.6422	0.5937	0.8065	0.828	0.5624	=91286/121224	=6792/10354	=5654/11572	=7018/8638	=5824/6612	=55780/66680	=726/908	=9492/16460	LUZP1	0	.	GRCh37	chr1	23419383	23419383	+	Missense_Mutation	SNP	C	C	T	c.1372N>A	p.Gly458Ser	p.G458S	ENST00000302291	4/5	LUZP1,missense_variant,p.Gly458Ser,ENST00000302291,;LUZP1,missense_variant,p.Gly458Ser,ENST00000418342,NM_001142546.1,NM_033631.3;LUZP1,missense_variant,p.Gly458Ser,ENST00000374623,NM_033631.3;LUZP1,missense_variant,p.Gly458Ser,ENST00000314174,;LUZP1,downstream_gene_variant,,ENST00000471849,;LUZP1,downstream_gene_variant,,ENST00000475164,;RP1-184J9.2,upstream_gene_variant,,ENST00000427154,;	T	ENSG00000169641	ENST00000302291	Transcript	missense_variant	2174/8898	1372/3231
chr1	23696152	G	A	.	29	29	0	rs665977	None	0.781749	0.5106	0.889	0.9067	0.9145	0.8067	=105021/118614	=6024/10198	=10820/11502	=7915/8612	=6222/6598	=60771/65870	=783/886	=12486/14948	C1orf213	0	.	GRCh37	chr1	23696152	23696152	+	Missense_Mutation	SNP	G	G	A	c.362N>A	p.Arg121Gln	p.R121Q	ENST00000335648	1/1	C1orf213,missense_variant,p.Arg121Gln,ENST00000335648,;C1orf213,intron_variant,,ENST00000454117,;C1orf213,intron_variant,,ENST00000437367,;C1orf213,intron_variant,,ENST00000518821,;ZNF436,upstream_gene_variant,,ENST00000314011,NM_001077195.1;ZNF436,upstream_gene_variant,,ENST00000374608,NM_030634.2;C1orf213,upstream_gene_variant,,ENST00000518600,;Y_RNA,upstream_gene_variant,,ENST00000364535,;C1or…	A	ENSG00000249087	ENST00000335648	Transcript	missense_variant	424/2547	362/381
chr1	23768188	A	G	.	24	6	18	.	None	None	None	None	None	None	None	None	None	None	None	None	None	None	None	ASAP3	0	.	GRCh37	chr1	23768188	23768188	+	Missense_Mutation	SNP	A	A	G	c.707N>C	p.Leu236Pro	p.L236P	ENST00000336689	8/25	ASAP3,missense_variant,p.Leu236Pro,ENST00000336689,NM_017707.3;ASAP3,missense_variant,p.Leu227Pro,ENST00000437606,NM_001143778.1;ASAP3,missense_variant,p.Leu41Pro,ENST00000475814,;ASAP3,3_prime_UTR_variant,,ENST00000492982,;ASAP3,non_coding_transcript_exon_variant,,ENST00000478858,;ASAP3,upstream_gene_variant,,ENST00000484418,;ASAP3,upstream_gene_variant,,ENST00000530874,;	G	ENSG00000088280	ENST00000336689	Transcript	missense_variant	752/4050	707/2712
chr1	23885498	T	C	.	21	21	0	rs11574	None	0.890375	0.9894	0.7392	0.9692	0.7575	0.9192	=97391/121178	=9885/10396	=8077/11524	=8439/8652	=4476/6586	=50758/66612	=736/904	=15020/16504	ID3	0	.	GRCh37	chr1	23885498	23885498	+	Missense_Mutation	SNP	T	T	C	c.313N>G	p.Thr105Ala	p.T105A	ENST00000374561	2/3	ID3,missense_variant,p.Thr105Ala,ENST00000374561,NM_002167.4;ID3,non_coding_transcript_exon_variant,,ENST00000486541,;ID3,non_coding_transcript_exon_variant,,ENST00000463312,;	C	ENSG00000117318	ENST00000374561	Transcript	missense_variant	681/1251	313/360
chr1	23997399	A	T	.	24	24	0	rs3905358	COSN6449767	0.213858	0.292	0.2176	0.003	0.3111	0.2229	None	None	None	None	None	None	None	None	RP11-223J15.2	0	.	GRCh37	chr1	23997399	23997399	+	Splice_Site	SNP	A	A	T	n.173-2N>T			ENST00000451300		RP11-223J15.2,splice_acceptor_variant,,ENST00000451300,;	T	ENSG00000229239	ENST00000451300	Transcript	splice_acceptor_variant	-/1186
chr1	24122633	G	A	.	19	8	11	.	None	None	None	None	None	None	None	None	None	None	None	None	None	None	None	GALE	0	.	GRCh37	chr1	24122633	24122633	+	Splice_Region	SNP	G	G	A	c.988+8N>T			ENST00000374497		GALE,splice_region_variant,,ENST00000374497,NM_001008216.1,NM_001127621.1,NM_000403.3;GALE,splice_region_variant,,ENST00000456977,;LYPLA2,downstream_gene_variant,,ENST00000374514,NM_007260.2;LYPLA2,downstream_gene_variant,,ENST00000400061,;LYPLA2,downstream_gene_variant,,ENST00000374501,;LYPLA2,downstream_gene_variant,,ENST00000374502,;GALE,downstream_gene_variant,,ENST00000429356,;LYPLA2,downstr…	A	ENSG00000117308	ENST00000374497	Transcript	splice_region_variant	-/1488	-/1047
chr1	24201666	C	A	.	24	24	0	.	COSM1667263	None	None	None	None	None	None	None	None	None	None	None	None	None	None	CNR2	0	.	GRCh37	chr1	24201666	24201666	+	Nonsense_Mutation	SNP	C	C	A	c.442N>T	p.Gly148Ter	p.G148*	ENST00000536471	3/3	CNR2,stop_gained,p.Gly148Ter,ENST00000536471,;CNR2,stop_gained,p.Gly148Ter,ENST00000374472,NM_001841.2;	A	ENSG00000188822	ENST00000536471	Transcript	stop_gained	701/5350	442/1083
chr1	24201920	T	C	.	22	22	0	rs2501432	COSM3927625	0.653355	0.7943	0.6383	0.502	0.5875	0.6973	=74778/120970	=7802/10300	=8197/11538	=4631/8614	=3773/6606	=37982/66504	=583/904	=11810/16504	CNR2	0	.	GRCh37	chr1	24201920	24201920	+	Missense_Mutation	SNP	T	T	C	c.188N>G	p.Gln63Arg	p.Q63R	ENST00000536471	3/3	CNR2,missense_variant,p.Gln63Arg,ENST00000536471,;CNR2,missense_variant,p.Gln63Arg,ENST00000374472,NM_001841.2;	C	ENSG00000188822	ENST00000536471	Transcript	missense_variant	447/5350	188/1083
chr1	24393563	C	T	.	18	18	0	rs16829071	COSM3751050	0.280351	0.4871	0.1599	0.1964	0.1421	0.3149	=11707/38064	=1986/4212	=772/2508	=850/2602	=204/590	=4643/18158	=85/312	=3167/9682	MYOM3	0	.	GRCh37	chr1	24393563	24393563	+	Missense_Mutation	SNP	C	C	T	c.3371N>A	p.Arg1124Gln	p.R1124Q	ENST00000374434	28/37	MYOM3,missense_variant,p.Arg1127Gln,ENST00000330966,;MYOM3,missense_variant,p.Arg1124Gln,ENST00000374434,NM_152372.3;MYOM3,missense_variant,p.Arg1124Gln,ENST00000329601,;MYOM3,upstream_gene_variant,,ENST00000338909,;RP11-293P20.4,intron_variant,,ENST00000429191,;RP11-293P20.2,intron_variant,,ENST00000439239,;MYOM3,intron_variant,,ENST00000448831,;	T	ENSG00000142661	ENST00000374434	Transcript	missense_variant	3534/5804	3371/4314
chr1	24394811	A	G	.	26	26	0	rs12145360	COSM3997371	0.196086	0.2262	0.1427	0.1964	0.1372	0.2536	=19753/120748	=1974/9806	=1477/11576	=1671/8610	=789/6614	=9640/66730	=147/900	=4055/16512	MYOM3	0	.	GRCh37	chr1	24394811	24394811	+	Missense_Mutation	SNP	A	A	G	c.3197N>C	p.Ile1066Thr	p.I1066T	ENST00000374434	26/37	MYOM3,missense_variant,p.Ile1067Thr,ENST00000330966,;MYOM3,missense_variant,p.Ile1066Thr,ENST00000374434,NM_152372.3;MYOM3,missense_variant,p.Ile1066Thr,ENST00000329601,;MYOM3,upstream_gene_variant,,ENST00000338909,;RP11-293P20.4,intron_variant,,ENST00000429191,;RP11-293P20.2,intron_variant,,ENST00000439239,;MYOM3,intron_variant,,ENST00000448831,;	G	ENSG00000142661	ENST00000374434	Transcript	missense_variant	3360/5804	3197/4314
chr1	24416059	T	C	.	22	22	0	rs4393101	COSM4143595	0.978834	0.9289	0.9841	1	0.999	1	=93668/94232	=6922/7438	=8661/8690	=6838/6838	=3954/3954	=53428/53446	=662/662	=13203/13204	MYOM3	0	.	GRCh37	chr1	24416059	24416059	+	Missense_Mutation	SNP	T	T	C	c.1583N>G	p.Asp528Gly	p.D528G	ENST00000374434	14/37	MYOM3,missense_variant,p.Asp529Gly,ENST00000330966,;MYOM3,missense_variant,p.Asp528Gly,ENST00000374434,NM_152372.3;MYOM3,missense_variant,p.Asp528Gly,ENST00000329601,;RP11-293P20.2,downstream_gene_variant,,ENST00000439239,;MYOM3,non_coding_transcript_exon_variant,,ENST00000475306,;	C	ENSG00000142661	ENST00000374434	Transcript	missense_variant	1746/5804	1583/4314
chr1	24417415	T	C	.	12	12	0	rs6700245	COSM3751058	0.169529	0.239	0.1311	0.003	0.1759	0.2679	=19729/120704	=2092/9798	=951/11566	=30/8626	=993/6606	=11127/66702	=153/898	=4383/16508	MYOM3	0	.	GRCh37	chr1	24417415	24417415	+	Missense_Mutation	SNP	T	T	C	c.1304N>G	p.Gln435Arg	p.Q435R	ENST00000374434	12/37	MYOM3,missense_variant,p.Gln436Arg,ENST00000330966,;MYOM3,missense_variant,p.Gln435Arg,ENST00000374434,NM_152372.3;MYOM3,missense_variant,p.Gln435Arg,ENST00000329601,;RP11-293P20.2,downstream_gene_variant,,ENST00000439239,;MYOM3,non_coding_transcript_exon_variant,,ENST00000475306,;	C	ENSG00000142661	ENST00000374434	Transcript	missense_variant	1467/5804	1304/4314
chr1	24690676	G	A	.	20	20	0	rs6694170	None	0.0131789	0.0008	0.0173	0	0.0477	0.0051	=402/10034	=7/830	=6/236	=0/472	=74/1620	=240/3832	=8/144	=67/2900	GRHL3	0	.	GRCh37	chr1	24690676	24690676	+	Missense_Mutation	SNP	G	G	A	c.1696N>A	p.Glu566Lys	p.E566K	ENST00000350501	16/16	GRHL3,missense_variant,p.Glu566Lys,ENST00000350501,NM_198174.2;STPG1,intron_variant,,ENST00000374409,NM_001199012.1;STPG1,intron_variant,,ENST00000337248,NM_001199014.1,NM_001199013.1;STPG1,intron_variant,,ENST00000003583,NM_178122.4;STPG1,intron_variant,,ENST00000440416,;STPG1,downstream_gene_variant,,ENST00000438866,;STPG1,intron_variant,,ENST00000468303,;STPG1,downstream_gene_variant,,ENST0000…	A	ENSG00000158055	ENST00000350501	Transcript	missense_variant	1823/2119	1696/1881
chr1	24718079	C	A	.	16	16	0	rs560219	COSM3746891	0.234225	0.1906	0.2248	0.3145	0.2416	0.2096	=3919/16776	=186/948	=74/292	=163/486	=321/1632	=1315/5550	=40/206	=1820/7662	STPG1	0	.	GRCh37	chr1	24718079	24718079	+	Missense_Mutation	SNP	C	C	A	c.161N>T	p.Ser54Ile	p.S54I	ENST00000374409	3/9	STPG1,missense_variant,p.Ser54Ile,ENST00000374409,NM_001199012.1;STPG1,missense_variant,p.Ser54Ile,ENST00000337248,NM_001199014.1,NM_001199013.1;STPG1,missense_variant,p.Ser31Ile,ENST00000435187,;STPG1,intron_variant,,ENST00000003583,NM_178122.4;STPG1,intron_variant,,ENST00000440416,;STPG1,non_coding_transcript_exon_variant,,ENST00000468303,;STPG1,non_coding_transcript_exon_variant,,ENST000004973…	A	ENSG00000001460	ENST00000374409	Transcript	missense_variant	416/2804	161/1005
chr1	24775967	G	A	.	23	23	0	rs4648989	None	0.172125	0.0325	0.1614	0.3065	0.2256	0.1748	=25350/121280	=771/10402	=2004/11574	=2515/8610	=1251/6614	=15533/66680	=195/908	=3081/16492	NIPAL3	0	.	GRCh37	chr1	24775967	24775967	+	Splice_Region	SNP	G	G	A	c.395-4N>A			ENST00000374399		NIPAL3,splice_region_variant,,ENST00000003912,;NIPAL3,splice_region_variant,,ENST00000358028,;NIPAL3,splice_region_variant,,ENST00000374399,NM_020448.4;NIPAL3,splice_region_variant,,ENST00000339255,;NIPAL3,splice_region_variant,,ENST00000428131,;	A	ENSG00000001461	ENST00000374399	Transcript	splice_region_variant	-/1711	-/1221
chr1	25291010	A	T	.	14	14	0	rs6672420	COSM3751117	0.577676	0.3873	0.719	0.6885	0.5209	0.6789	=61586/107982	=4071/8838	=8428/10740	=5786/8058	=3095/5444	=29441/59096	=467/778	=10298/15028	RUNX3	0	.	GRCh37	chr1	25291010	25291010	+	Missense_Mutation	SNP	A	A	T	c.53N>A	p.Ile18Asn	p.I18N	ENST00000399916	1/6	RUNX3,missense_variant,p.Ile18Asn,ENST00000399916,NM_001031680.2;RUNX3,missense_variant,p.Ile18Asn,ENST00000338888,;RP11-84D1.2,downstream_gene_variant,,ENST00000568143,;RP11-84D1.1,downstream_gene_variant,,ENST00000456316,;RUNX3,non_coding_transcript_exon_variant,,ENST00000479341,;	T	ENSG00000020633	ENST00000399916	Transcript	missense_variant	492/4340	53/1290
chr1	25628003	GC	G	.	24	5	19	.	None	None	None	None	None	None	None	None	None	None	None	None	None	None	None	RHD	0	.	GRCh37	chr1	25628004	25628004	+	Splice_Region	DEL	C	C	-	c.635-7delN			ENST00000328664		RHD,splice_region_variant,,ENST00000328664,NM_016124.3,NM_001282867.1;RHD,splice_region_variant,,ENST00000423810,NM_001282872.1;RHD,splice_region_variant,,ENST00000342055,NM_001282871.1;RHD,splice_region_variant,,ENST00000568195,NM_001282870.1;RHD,splice_region_variant,,ENST00000357542,NM_001282869.1;RHD,splice_region_variant,,ENST00000417538,NM_001282868.1;RHD,splice_region_variant,,ENST00000454…	-	ENSG00000187010	ENST00000328664	Transcript	splice_region_variant	-/2930	-/1254
chr1	25717281	A	T	.	23	23	0	.	None	None	None	None	None	None	None	None	None	None	None	None	None	None	None	RHCE	0	.	GRCh37	chr1	25717281	25717281	+	Missense_Mutation	SNP	A	A	T	c.760N>A	p.Ser254Thr	p.S254T	ENST00000294413	5/10	RHCE,missense_variant,p.Ser238Thr,ENST00000349320,;RHCE,missense_variant,p.Ser254Thr,ENST00000294413,NM_020485.4;RHCE,missense_variant,p.Ser254Thr,ENST00000243186,;RHCE,missense_variant,p.Ser238Thr,ENST00000374352,;RHCE,missense_variant,p.Ser254Thr,ENST00000413854,;RHCE,missense_variant,p.Ser254Thr,ENST00000425135,;RHCE,missense_variant,p.Ser254Thr,ENST00000349438,NM_138618.3;RHCE,intron_variant,…	T	ENSG00000188672	ENST00000294413	Transcript	missense_variant	819/1591	760/1254
chr1	25717365	C	G	.	19	19	0	rs609320	COSM3997440	0.14377	0.0802	0.232	0.2024	0.16	0.09	=19689/121398	=1071/10406	=3062/11574	=2094/8646	=1208/6614	=10368/66738	=151/908	=1735/16512	RHCE	0	.	GRCh37	chr1	25717365	25717365	+	Missense_Mutation	SNP	C	C	G	c.676N>C	p.Ala226Pro	p.A226P	ENST00000294413	5/10	RHCE,missense_variant,p.Ala210Pro,ENST00000349320,;RHCE,missense_variant,p.Ala226Pro,ENST00000294413,NM_020485.4;RHCE,missense_variant,p.Ala226Pro,ENST00000243186,;RHCE,missense_variant,p.Ala210Pro,ENST00000374352,;RHCE,missense_variant,p.Ala226Pro,ENST00000413854,;RHCE,missense_variant,p.Ala226Pro,ENST00000425135,;RHCE,missense_variant,p.Ala226Pro,ENST00000349438,NM_138618.3;RHCE,intron_variant,…	G	ENSG00000188672	ENST00000294413	Transcript	missense_variant	735/1591	676/1254
chr1	25747230	G	C	.	12	12	0	rs586178	COSM1602112	0.398962	0.4781	0.4481	0.2202	0.5268	0.3098	=42215/106024	=3565/9040	=3203/9856	=1796/8012	=2825/5856	=25874/57106	=320/802	=4632/15352	RHCE	0	.	GRCh37	chr1	25747230	25747230	+	Missense_Mutation	SNP	G	G	C	c.48N>G	p.Cys16Trp	p.C16W	ENST00000294413	1/10	RHCE,missense_variant,p.Cys16Trp,ENST00000294413,NM_020485.4;RHCE,missense_variant,p.Cys16Trp,ENST00000243186,;RHCE,missense_variant,p.Cys16Trp,ENST00000413854,;RHCE,missense_variant,p.Cys16Trp,ENST00000425135,;RHCE,missense_variant,p.Cys16Trp,ENST00000455194,;RHCE,missense_variant,p.Cys16Trp,ENST00000349438,NM_138618.3;RHCE,missense_variant,p.Cys16Trp,ENST00000340849,NM_138617.3;RHCE,missense_va…	C	ENSG00000188672	ENST00000294413	Transcript	missense_variant	107/1591	48/1254
chr1	25889632	T	C	.	15	15	0	rs6687605	COSM4440827	0.434904	0.3207	0.5101	0.4425	0.5239	0.4366	=60374/120472	=3587/10170	=6400/11538	=3876/8600	=3285/6536	=35606/66232	=469/898	=7151/16498	LDLRAP1	0	.	GRCh37	chr1	25889632	25889632	+	Missense_Mutation	SNP	T	T	C	c.604N>C	p.Ser202Pro	p.S202P	ENST00000374338	6/9	LDLRAP1,missense_variant,p.Ser202Pro,ENST00000374338,NM_015627.2;LDLRAP1,non_coding_transcript_exon_variant,,ENST00000488127,;LDLRAP1,non_coding_transcript_exon_variant,,ENST00000484476,;LDLRAP1,upstream_gene_variant,,ENST00000470950,;LDLRAP1,upstream_gene_variant,,ENST00000474283,;	C	ENSG00000157978	ENST00000374338	Transcript	missense_variant	723/2940	604/927
chr1	26131654	G	A	.	12	12	0	rs7349185	COSM4594405	0.841853	0.7451	0.8919	0.9395	0.7803	0.8998	=98290/120686	=7640/9790	=10592/11576	=8122/8626	=4816/6614	=51851/66672	=731/896	=14538/16512	SEPN1	0	.	GRCh37	chr1	26131654	26131654	+	Missense_Mutation	SNP	G	G	A	c.425N>A	p.Cys142Tyr	p.C142Y	ENST00000361547	4/13	SEPN1,missense_variant,p.Cys142Tyr,ENST00000361547,NM_020451.2;SEPN1,missense_variant,p.Cys108Tyr,ENST00000354177,;SEPN1,missense_variant,p.Cys108Tyr,ENST00000374315,NM_206926.1;	A	ENSG00000162430	ENST00000361547	Transcript	missense_variant	480/4332	425/1773
chr1	26140573	C	A	.	14	14	0	rs2294228	COSM4143697	0.697484	0.2118	0.8285	0.9683	0.7753	0.9018	=93473/120652	=2875/9784	=10292/11562	=8314/8622	=4947/6608	=51799/66674	=712/894	=14534/16508	SEPN1	0	.	GRCh37	chr1	26140573	26140573	+	Missense_Mutation	SNP	C	C	A	c.1506N>A	p.Asn502Lys	p.N502K	ENST00000361547	12/13	SEPN1,missense_variant,p.Asn502Lys,ENST00000361547,NM_020451.2;SEPN1,missense_variant,p.Asn468Lys,ENST00000354177,;SEPN1,missense_variant,p.Asn468Lys,ENST00000374315,NM_206926.1;AL020996.1,downstream_gene_variant,,ENST00000536896,;MTFR1L,upstream_gene_variant,,ENST00000424294,;RP1-317E23.3,downstream_gene_variant,,ENST00000442055,;SEPN1,non_coding_transcript_exon_variant,,ENST00000494537,;RP1-317…	A	ENSG00000162430	ENST00000361547	Transcript	missense_variant	1561/4332	1506/1773
chr1	26146884	C	G	.	4	4	0	rs984412	COSM4143699	0.792532	0.5507	0.853	0.9782	0.7744	0.9039	=9028/10626	=125/188	=72/90	=129/130	=0/0	=2096/2676	=95/118	=6511/7424	AL020996.1	0	.	GRCh37	chr1	26146884	26146884	+	Missense_Mutation	SNP	C	C	G	c.367N>C	p.Ala123Pro	p.A123P	ENST00000536896	1/1	AL020996.1,missense_variant,p.Ala123Pro,ENST00000536896,;MTFR1L,5_prime_UTR_variant,,ENST00000374301,NM_019557.5;MTFR1L,intron_variant,,ENST00000374303,NM_001099625.1;MTFR1L,intron_variant,,ENST00000474295,NM_001099627.1;MTFR1L,intron_variant,,ENST00000374307,;MTFR1L,intron_variant,,ENST00000524618,;MTFR1L,intron_variant,,ENST00000472643,;MTFR1L,intron_variant,,ENST00000424294,;MTFR1L,intron_vari…	G	ENSG00000223474	ENST00000536896	Transcript	missense_variant	405/2077	367/507
chr1	26357656	C	A	.	24	24	0	rs2736831	None	0.594249	0.2027	0.732	0.75	0.6978	0.7587	=81836/121380	=2851/10398	=8888/11578	=6317/8636	=5395/6614	=45740/66736	=653/908	=11992/16510	EXTL1	0	.	GRCh37	chr1	26357656	26357656	+	Missense_Mutation	SNP	C	C	A	c.1135N>A	p.His379Asn	p.H379N	ENST00000374280	5/11	EXTL1,missense_variant,p.His379Asn,ENST00000374280,NM_004455.2;EXTL1,non_coding_transcript_exon_variant,,ENST00000484339,;EXTL1,non_coding_transcript_exon_variant,,ENST00000481377,;EXTL1,upstream_gene_variant,,ENST00000470037,;	A	ENSG00000158008	ENST00000374280	Transcript	missense_variant	2002/4015	1135/2031
chr1	26487940	A	G	.	15	15	0	rs3748856	COSM3749044	0.1877	0.0401	0.2305	0.2718	0.325	0.1288	=12182/36800	=272/2504	=795/2184	=778/2128	=415/856	=8127/19852	=85/266	=1710/9010	FAM110D	0	.	GRCh37	chr1	26487940	26487940	+	Missense_Mutation	SNP	A	A	G	c.158N>G	p.His53Arg	p.H53R	ENST00000374268	2/2	FAM110D,missense_variant,p.His53Arg,ENST00000374268,NM_024869.2;	G	ENSG00000197245	ENST00000374268	Transcript	missense_variant	345/1524	158/816
chr1	26513672	A	C	.	21	8	13	.	None	None	None	None	None	None	None	None	None	None	None	None	None	None	None	CNKSR1	0	.	GRCh37	chr1	26513672	26513672	+	Missense_Mutation	SNP	A	A	C	c.1322N>C	p.Glu441Ala	p.E441A	ENST00000361530	15/21	CNKSR1,missense_variant,p.Glu183Ala,ENST00000531191,;CNKSR1,missense_variant,p.Glu441Ala,ENST00000361530,;CNKSR1,missense_variant,p.Glu448Ala,ENST00000374253,NM_006314.2;CATSPER4,upstream_gene_variant,,ENST00000456354,NM_198137.1;CATSPER4,upstream_gene_variant,,ENST00000338855,;CNKSR1,downstream_gene_variant,,ENST00000480348,;CNKSR1,downstream_gene_variant,,ENST00000528001,;CNKSR1,3_prime_UTR_var…	C	ENSG00000142675	ENST00000361530	Transcript	missense_variant	1467/2625	1322/2142
chr1	26517911	A	T	.	20	20	0	.	None	None	None	None	None	None	None	None	None	None	None	None	None	None	None	CATSPER4	0	.	GRCh37	chr1	26517911	26517911	+	Missense_Mutation	SNP	A	A	T	c.347N>T	p.Tyr116Phe	p.Y116F	ENST00000456354	2/10	CATSPER4,missense_variant,p.Tyr116Phe,ENST00000456354,NM_198137.1;CATSPER4,missense_variant,p.Tyr116Phe,ENST00000338855,;CNKSR1,downstream_gene_variant,,ENST00000531191,;CNKSR1,downstream_gene_variant,,ENST00000361530,;CNKSR1,downstream_gene_variant,,ENST00000374253,NM_006314.2;CATSPER4,missense_variant,p.Tyr116Phe,ENST00000518899,;CNKSR1,downstream_gene_variant,,ENST00000482227,;CNKSR1,downstrea…	T	ENSG00000188782	ENST00000456354	Transcript	missense_variant	414/1912	347/1419
chr1	26582091	G	A	.	28	28	0	rs3795686	COSM3997449	0.186302	0.0575	0.2363	0.2599	0.3022	0.1299	=30753/121394	=902/10406	=2939/11576	=2141/8642	=1980/6614	=20043/66736	=247/908	=2501/16512	CEP85	0	.	GRCh37	chr1	26582091	26582091	+	Missense_Mutation	SNP	G	G	A	c.638N>A	p.Ser213Asn	p.S213N	ENST00000252992	4/14	CEP85,missense_variant,p.Ser213Asn,ENST00000252992,NM_022778.3;CEP85,missense_variant,p.Ser162Asn,ENST00000451429,NM_001281517.1;CEP85,upstream_gene_variant,,ENST00000453146,;CEP85,downstream_gene_variant,,ENST00000480446,;CEP85,missense_variant,p.Ser213Asn,ENST00000476272,;	A	ENSG00000130695	ENST00000252992	Transcript	missense_variant	769/3935	638/2289
chr1	26608825	TGGGGCCG	T	.	12	12	0	rs752317296	COSM4594415	None	None	None	None	None	None	=33599/87470	=2175/6662	=3115/9396	=1851/5910	=2175/5250	=21607/51688	=242/626	=2434/7938	UBXN11	0	.	GRCh37	chr1	26608826	26608832	+	Frame_Shift_Del	DEL	GGGGCCG	GGGGCCG	-	c.1521_1527delNNNNNNN	p.Gly508ValfsTer?	p.G508Vfs*?	ENST00000374222	16/16	UBXN11,frameshift_variant,p.Gly388ValfsTer53,ENST00000314675,NM_001077262.1;UBXN11,frameshift_variant,p.Gly508ValfsTer?,ENST00000374222,;UBXN11,frameshift_variant,p.Gly475ValfsTer?,ENST00000374217,NM_145345.2;UBXN11,frameshift_variant,p.Gly508ValfsTer?,ENST00000374221,NM_183008.2;UBXN11,frameshift_variant,p.Gly475ValfsTer?,ENST00000357089,;UBXN11,frameshift_variant,p.Gly265ValfsTer?,ENST000003742…	-	ENSG00000158062	ENST00000374222	Transcript	frameshift_variant	1986-1992/2043	1521-1527/1563
chr1	26608835	ACCGGGACCGGGACTGGG	A	.	12	12	0	rs757094832	COSM4143712	None	None	None	None	None	None	=33957/84284	=2240/6150	=3141/9434	=1923/6472	=2236/5064	=21528/48432	=246/600	=2643/8132	UBXN11	0	.	GRCh37	chr1	26608836	26608852	+	Frame_Shift_Del	DEL	CCGGGACCGGGACTGGG	CCGGGACCGGGACTGGG	-	c.1501_1517delNNNNNNNNNNNNNNNNN	p.Pro501SerfsTer?	p.P501Sfs*?	ENST00000374222	16/16	UBXN11,frameshift_variant,p.Pro381SerfsTer149,ENST00000314675,NM_001077262.1;UBXN11,frameshift_variant,p.Pro501SerfsTer?,ENST00000374222,;UBXN11,frameshift_variant,p.Pro468SerfsTer?,ENST00000374217,NM_145345.2;UBXN11,frameshift_variant,p.Pro501SerfsTer?,ENST00000374221,NM_183008.2;UBXN11,frameshift_variant,p.Pro468SerfsTer?,ENST00000357089,;UBXN11,frameshift_variant,p.Pro258SerfsTer?,ENST00000374…	-	ENSG00000158062	ENST00000374222	Transcript	frameshift_variant	1966-1982/2043	1501-1517/1563
chr1	26610891	A	C	.	15	14	1	rs4332350	COSM3997450	0.727037	0.8828	0.6945	0.4603	0.9304	0.6053	=99703/120476	=8641/9802	=7229/11526	=3842/8580	=5937/6574	=62256/66644	=767/890	=11031/16460	UBXN11	0	.	GRCh37	chr1	26610891	26610891	+	Missense_Mutation	SNP	A	A	C	c.935N>G	p.Leu312Arg	p.L312R	ENST00000374222	12/16	UBXN11,missense_variant,p.Leu192Arg,ENST00000314675,NM_001077262.1;UBXN11,missense_variant,p.Leu312Arg,ENST00000374222,;UBXN11,missense_variant,p.Leu279Arg,ENST00000374217,NM_145345.2;UBXN11,missense_variant,p.Leu312Arg,ENST00000374221,NM_183008.2;UBXN11,missense_variant,p.Leu279Arg,ENST00000357089,;UBXN11,missense_variant,p.Leu69Arg,ENST00000374223,;SH3BGRL3,downstream_gene_variant,,ENST00000270…	C	ENSG00000158062	ENST00000374222	Transcript	missense_variant	1400/2043	935/1563
chr1	26646726	A	G	.	14	14	0	rs1071849	COSM1180632	0.580671	0.6301	0.5807	0.4415	0.7356	0.498	=81368/121250	=6820/10394	=6367/11550	=3698/8616	=4615/6600	=50283/66678	=636/908	=8949/16504	CD52	0	.	GRCh37	chr1	26646726	26646726	+	Missense_Mutation	SNP	A	A	G	c.119N>G	p.Asn40Ser	p.N40S	ENST00000374213	2/2	CD52,missense_variant,p.Asn40Ser,ENST00000374213,NM_001803.2;AIM1L,downstream_gene_variant,,ENST00000527815,NM_001039775.3;AIM1L,downstream_gene_variant,,ENST00000308182,;UBXN11,upstream_gene_variant,,ENST00000374222,;UBXN11,upstream_gene_variant,,ENST00000374217,NM_145345.2;CD52,non_coding_transcript_exon_variant,,ENST00000470468,;AIM1L,downstream_gene_variant,,ENST00000374211,;CD52,downstream_g…	G	ENSG00000169442	ENST00000374213	Transcript	missense_variant	180/468	119/186
chr1	26646730	A	G	.	14	14	0	rs17645	COSM1180633	0.580671	0.6301	0.5807	0.4415	0.7356	0.498	=81368/121246	=6822/10396	=6366/11546	=3698/8614	=4615/6600	=50280/66676	=636/908	=8951/16506	CD52	0	.	GRCh37	chr1	26646730	26646730	+	Missense_Mutation	SNP	A	A	G	c.123N>G	p.Ile41Met	p.I41M	ENST00000374213	2/2	CD52,missense_variant,p.Ile41Met,ENST00000374213,NM_001803.2;AIM1L,downstream_gene_variant,,ENST00000527815,NM_001039775.3;AIM1L,downstream_gene_variant,,ENST00000308182,;UBXN11,upstream_gene_variant,,ENST00000374222,;UBXN11,upstream_gene_variant,,ENST00000374217,NM_145345.2;CD52,non_coding_transcript_exon_variant,,ENST00000470468,;AIM1L,downstream_gene_variant,,ENST00000374211,;CD52,downstream_g…	G	ENSG00000169442	ENST00000374213	Transcript	missense_variant	184/468	123/186
chr1	26648551	G	C	.	18	18	0	rs11247913	COSM3997452	0.559704	0.5537	0.5749	0.4405	0.7346	0.5	=80486/120632	=6090/10392	=6344/11530	=3736/8600	=4625/6608	=50211/66524	=628/902	=8852/16076	AIM1L	0	.	GRCh37	chr1	26648551	26648551	+	Splice_Region	SNP	G	G	C	c.2276-4N>G			ENST00000527815		AIM1L,splice_region_variant,,ENST00000527815,NM_001039775.3;AIM1L,splice_region_variant,,ENST00000308182,;UBXN11,upstream_gene_variant,,ENST00000374222,;UBXN11,upstream_gene_variant,,ENST00000374217,NM_145345.2;CD52,downstream_gene_variant,,ENST00000374213,NM_001803.2;AIM1L,splice_region_variant,,ENST00000374211,;AIM1L,splice_region_variant,,ENST00000374208,;CD52,downstream_gene_variant,,ENST0000…	C	ENSG00000176092	ENST00000527815	Transcript	splice_region_variant	-/2523	-/2364
chr1	26670444	G	T	.	14	14	0	rs36024412	COSM4590790	0.20647	0.115	0.2478	0.2669	0.2962	0.1462	=2884/12336	=123/682	=54/218	=104/310	=23/52	=1220/3984	=39/136	=1321/6954	AIM1L	0	.	GRCh37	chr1	26670444	26670444	+	Missense_Mutation	SNP	G	G	T	c.83N>A	p.Ser28Tyr	p.S28Y	ENST00000527815	1/19	AIM1L,missense_variant,p.Ser28Tyr,ENST00000527815,NM_001039775.3;AIM1L,upstream_gene_variant,,ENST00000308182,;AIM1L,downstream_gene_variant,,ENST00000475866,;AIM1L,upstream_gene_variant,,ENST00000429942,;RN7SL490P,downstream_gene_variant,,ENST00000579210,;AIM1L,missense_variant,p.Ser247Tyr,ENST00000374207,;	T	ENSG00000176092	ENST00000527815	Transcript	missense_variant	133/2523	83/2364
chr1	26688423	G	A	.	22	4	18	rs374260475	None	None	None	None	None	None	None	=3/121216	=1/10396	=0/11568	=1/8650	=0/6614	=1/66580	=0/904	=0/16504	ZNF683	0	.	GRCh37	chr1	26688423	26688423	+	Missense_Mutation	SNP	G	G	A	c.1234N>T	p.Arg412Trp	p.R412W	ENST00000374204	6/6	ZNF683,missense_variant,p.Arg432Trp,ENST00000436292,;ZNF683,missense_variant,p.Arg432Trp,ENST00000403843,;ZNF683,missense_variant,p.Arg412Trp,ENST00000374204,NM_173574.2,NM_001114759.1;ZNF683,missense_variant,p.Arg412Trp,ENST00000349618,;ZNF683,downstream_gene_variant,,ENST00000455900,;ZNF683,downstream_gene_variant,,ENST00000451801,;ZNF683,downstream_gene_variant,,ENST00000416125,;ZNF683,downstr…	A	ENSG00000176083	ENST00000374204	Transcript	missense_variant	1352/1649	1234/1515
chr1	26691174	C	A	.	12	12	0	rs11247933	None	0.263379	0.1233	0.4193	0.2778	0.341	0.2474	=39424/121270	=1688/10348	=4674/11564	=2231/8638	=2523/6614	=23747/66690	=306/906	=4255/16510	ZNF683	0	.	GRCh37	chr1	26691174	26691174	+	Missense_Mutation	SNP	C	C	A	c.863N>T	p.Arg288Leu	p.R288L	ENST00000374204	4/6	ZNF683,missense_variant,p.Arg288Leu,ENST00000436292,;ZNF683,missense_variant,p.Arg288Leu,ENST00000403843,;ZNF683,missense_variant,p.Arg288Leu,ENST00000374204,NM_173574.2,NM_001114759.1;ZNF683,missense_variant,p.Arg288Leu,ENST00000349618,;ZNF683,downstream_gene_variant,,ENST00000455900,;ZNF683,downstream_gene_variant,,ENST00000451801,;ZNF683,downstream_gene_variant,,ENST00000416125,;ZNF683,downstr…	A	ENSG00000176083	ENST00000374204	Transcript	missense_variant	981/1649	863/1515
chr1	27210721	T	C	.	11	11	0	rs3170660	None	0.873203	0.9781	0.8256	0.997	0.6292	0.8885	=88740/121232	=9656/10400	=9928/11558	=8639/8652	=4114/6594	=41712/66616	=656/906	=14035/16506	GPN2	0	.	GRCh37	chr1	27210721	27210721	+	Missense_Mutation	SNP	T	T	C	c.790N>G	p.Arg264Gly	p.R264G	ENST00000374135	4/5	GPN2,missense_variant,p.Arg264Gly,ENST00000374135,NM_018066.3;GPN2,missense_variant,p.Arg85Gly,ENST00000374133,;GPN2,downstream_gene_variant,,ENST00000431781,;GPN2,downstream_gene_variant,,ENST00000461282,;GPN2,non_coding_transcript_exon_variant,,ENST00000477418,;	C	ENSG00000142751	ENST00000374135	Transcript	missense_variant	991/4678	790/933
chr1	27269143	G	A	.	20	10	10	.	None	None	None	None	None	None	None	None	None	None	None	None	None	None	None	NUDC	0	.	GRCh37	chr1	27269143	27269143	+	Splice_Region	SNP	G	G	A	c.430-8N>A			ENST00000321265		NUDC,splice_region_variant,,ENST00000321265,NM_006600.3;NUDC,splice_region_variant,,ENST00000435827,;NUDC,splice_region_variant,,ENST00000452707,;NUDC,upstream_gene_variant,,ENST00000484772,;	A	ENSG00000090273	ENST00000321265	Transcript	splice_region_variant	-/1800	-/996
chr1	27320356	T	C	.	9	9	0	rs6689941	COSM4143745	0.982029	0.9334	0.9971	1	1	1	=1687/1696	=171/178	=20/20	=44/44	=0/0	=486/488	=8/8	=958/958	TRNP1	0	.	GRCh37	chr1	27320356	27320356	+	Missense_Mutation	SNP	T	T	C	c.79N>C	p.Trp27Arg	p.W27R	ENST00000522111	1/2	TRNP1,missense_variant,p.Trp27Arg,ENST00000522111,NM_001013642.2;TRNP1,upstream_gene_variant,,ENST00000531285,;	C	ENSG00000253368	ENST00000522111	Transcript	missense_variant	159/1958	79/684
chr1	27339103	G	T	.	14	14	0	rs4970471	COSM3746921	0.335863	0.0416	0.3833	0.7232	0.17	0.4714	=3677/12038	=47/582	=65/182	=186/252	=4/16	=541/3300	=36/126	=2798/7580	FAM46B	0	.	GRCh37	chr1	27339103	27339103	+	Missense_Mutation	SNP	G	G	T	c.59N>A	p.Thr20Lys	p.T20K	ENST00000289166	1/2	FAM46B,missense_variant,p.Thr20Lys,ENST00000289166,NM_052943.3;	T	ENSG00000158246	ENST00000289166	Transcript	missense_variant	225/2368	59/1278
chr1	27440592	G	A	.	13	7	6	.	COSM1667299	None	None	None	None	None	None	None	None	None	None	None	None	None	None	SLC9A1	0	.	GRCh37	chr1	27440592	27440592	+	Missense_Mutation	SNP	G	G	A	c.538N>T	p.Arg180Trp	p.R180W	ENST00000263980	2/12	SLC9A1,missense_variant,p.Arg180Trp,ENST00000263980,NM_003047.4;SLC9A1,missense_variant,p.Arg180Trp,ENST00000374086,;SLC9A1,intron_variant,,ENST00000545949,;SLC9A1,downstream_gene_variant,,ENST00000374084,;	A	ENSG00000090020	ENST00000263980	Transcript	missense_variant	1114/4516	538/2448
chr1	27679797	A	G	.	13	13	0	rs3813795	COSM4143749	0.482228	0.3495	0.4294	0.25	0.6819	0.7331	=54803/84208	=3111/6826	=2784/6208	=1676/5038	=2331/3268	=35168/49272	=389/584	=9344/13012	SYTL1	0	.	GRCh37	chr1	27679797	27679797	+	Missense_Mutation	SNP	A	A	G	c.1367N>G	p.Gln456Arg	p.Q456R	ENST00000543823	13/14	SYTL1,missense_variant,p.Gln456Arg,ENST00000543823,;SYTL1,missense_variant,p.Gln444Arg,ENST00000318074,NM_032872.2,NM_001193308.1;MAP3K6,downstream_gene_variant,,ENST00000493901,NM_004672.3;MAP3K6,downstream_gene_variant,,ENST00000374040,;MAP3K6,downstream_gene_variant,,ENST00000357582,;MAP3K6,downstream_gene_variant,,ENST00000472410,;MAP3K6,downstream_gene_variant,,ENST00000486046,;SYTL1,non_cod…	G	ENSG00000142765	ENST00000543823	Transcript	missense_variant	1829/2229	1367/1689
chr1	27683883	G	A	.	15	5	10	.	None	None	None	None	None	None	None	None	None	None	None	None	None	None	None	MAP3K6	0	.	GRCh37	chr1	27683883	27683883	+	Splice_Region	SNP	G	G	A	c.3258+8N>T			ENST00000493901		MAP3K6,splice_region_variant,,ENST00000493901,NM_004672.3;MAP3K6,splice_region_variant,,ENST00000374040,;MAP3K6,splice_region_variant,,ENST00000357582,;MAP3K6,intron_variant,,ENST00000472410,;SYTL1,downstream_gene_variant,,ENST00000543823,;SYTL1,downstream_gene_variant,,ENST00000318074,NM_032872.2,NM_001193308.1;MAP3K6,upstream_gene_variant,,ENST00000486046,;SYTL1,downstream_gene_variant,,ENST000…	A	ENSG00000142733	ENST00000493901	Transcript	splice_region_variant	-/4309	-/3867
chr1	27688633	G	A	.	20	20	0	rs1138294	COSM4143756	0.310503	0.0983	0.2147	0.5397	0.3777	0.3599	=39414/119702	=1478/10094	=1830/11478	=4448/8592	=2591/6516	=22760/65710	=299/888	=6008/16424	MAP3K6	0	.	GRCh37	chr1	27688633	27688633	+	Missense_Mutation	SNP	G	G	A	c.1364N>T	p.Thr455Ile	p.T455I	ENST00000493901	10/30	MAP3K6,missense_variant,p.Thr447Ile,ENST00000374040,;MAP3K6,missense_variant,p.Thr455Ile,ENST00000493901,NM_004672.3;MAP3K6,missense_variant,p.Thr455Ile,ENST00000357582,;MAP3K6,missense_variant,p.Thr179Ile,ENST00000472410,;MAP3K6,upstream_gene_variant,,ENST00000470890,;MAP3K6,upstream_gene_variant,,ENST00000476509,;MAP3K6,upstream_gene_variant,,ENST00000495230,;	A	ENSG00000142733	ENST00000493901	Transcript	missense_variant	1604/4309	1364/3867
chr1	27875824	C	T	.	7	7	0	rs4908364	None	0.998003	1	1	1	0.9911	0.999	=120069/120598	=10321/10334	=11545/11572	=8640/8640	=6601/6604	=65960/66372	=899/902	=16103/16174	AHDC1	0	.	GRCh37	chr1	27875824	27875824	+	Missense_Mutation	SNP	C	C	T	c.2803N>A	p.Ala935Thr	p.A935T	ENST00000374011	6/7	AHDC1,missense_variant,p.Ala935Thr,ENST00000374011,NM_001029882.2;AHDC1,missense_variant,p.Ala935Thr,ENST00000247087,;AHDC1,downstream_gene_variant,,ENST00000490295,;AHDC1,downstream_gene_variant,,ENST00000487743,;	T	ENSG00000126705	ENST00000374011	Transcript	missense_variant	3772/6438	2803/4812
chr1	28209366	A	G	.	6	6	0	rs3766400	None	0.450479	0.0711	0.5029	0.501	0.6322	0.6871	=70355/120690	=1481/9800	=6085/11564	=4521/8592	=4014/6610	=42056/66712	=513/900	=11685/16512	THEMIS2	0	.	GRCh37	chr1	28209366	28209366	+	Missense_Mutation	SNP	A	A	G	c.1531N>G	p.Lys511Glu	p.K511E	ENST00000373921	4/6	THEMIS2,missense_variant,p.Lys511Glu,ENST00000373921,NM_001105556.1;THEMIS2,missense_variant,p.Lys382Glu,ENST00000328928,NM_001286113.1;THEMIS2,missense_variant,p.Lys259Glu,ENST00000456990,;THEMIS2,intron_variant,,ENST00000373925,NM_004848.2;THEMIS2,intron_variant,,ENST00000373927,NM_001039477.1;THEMIS2,downstream_gene_variant,,ENST00000442118,;THEMIS2,downstream_gene_variant,,ENST00000427466,;TH…	G	ENSG00000130775	ENST00000373921	Transcript	missense_variant	1535/2687	1531/1932
chr1	28218731	C	A	.	18	14	4	.	None	None	None	None	None	None	None	None	None	None	None	None	None	None	None	RPA2	0	.	GRCh37	chr1	28218731	28218731	+	Missense_Mutation	SNP	C	C	A	c.756N>T	p.Glu252Asp	p.E252D	ENST00000373912	9/9	RPA2,missense_variant,p.Glu252Asp,ENST00000373912,NM_002946.3;RPA2,missense_variant,p.Glu340Asp,ENST00000313433,;RPA2,missense_variant,p.Glu260Asp,ENST00000373909,;RPA2,missense_variant,p.Glu104Asp,ENST00000419958,;RPA2,downstream_gene_variant,,ENST00000444045,;	A	ENSG00000117748	ENST00000373912	Transcript	missense_variant	1056/1752	756/813
chr1	28282292	T	C	.	13	13	0	rs3813803	COSM4143770	0.186302	0.0703	0.255	0.2123	0.2684	0.183	=30413/121310	=1056/10404	=2802/11562	=2285/8628	=2230/6604	=18675/66694	=246/908	=3119/16510	SMPDL3B	0	.	GRCh37	chr1	28282292	28282292	+	Missense_Mutation	SNP	T	T	C	c.788N>C	p.Val263Ala	p.V263A	ENST00000373894	6/8	SMPDL3B,missense_variant,p.Val263Ala,ENST00000373894,NM_014474.2;SMPDL3B,missense_variant,p.Val215Ala,ENST00000549094,;SMPDL3B,missense_variant,p.Val263Ala,ENST00000373888,NM_001009568.1;XKR8,upstream_gene_variant,,ENST00000373884,NM_018053.2;SMPDL3B,downstream_gene_variant,,ENST00000411604,;RP11-460I13.2,non_coding_transcript_exon_variant,,ENST00000448015,;SMPDL3B,3_prime_UTR_variant,,ENST000005…	C	ENSG00000130768	ENST00000373894	Transcript	missense_variant	979/1878	788/1368
chr1	28285170	T	C	.	28	19	9	.	None	None	None	None	None	None	None	None	None	None	None	None	None	None	None	SMPDL3B	0	.	GRCh37	chr1	28285170	28285170	+	Missense_Mutation	SNP	T	T	C	c.1189N>C	p.Ser397Pro	p.S397P	ENST00000373894	8/8	SMPDL3B,missense_variant,p.Ser397Pro,ENST00000373894,NM_014474.2;SMPDL3B,missense_variant,p.Ser349Pro,ENST00000549094,;XKR8,upstream_gene_variant,,ENST00000373884,NM_018053.2;SMPDL3B,downstream_gene_variant,,ENST00000373888,NM_001009568.1;SMPDL3B,downstream_gene_variant,,ENST00000411604,;RP11-460I13.2,intron_variant,,ENST00000448015,;XKR8,upstream_gene_variant,,ENST00000481387,;SMPDL3B,3_prime_UT…	C	ENSG00000130768	ENST00000373894	Transcript	missense_variant	1380/1878	1189/1368
chr1	28555426	G	A	.	23	23	0	rs567086	None	0.353435	0.6717	0.2882	0.0992	0.3628	0.2219	=40935/120686	=6123/9796	=2842/11572	=871/8616	=2182/6614	=24357/66692	=328/900	=4232/16496	DNAJC8	0	.	GRCh37	chr1	28555426	28555426	+	Splice_Region	SNP	G	G	A	c.180+7N>T			ENST00000263697		DNAJC8,splice_region_variant,,ENST00000263697,NM_014280.2;DNAJC8,splice_region_variant,,ENST00000489277,;DNAJC8,splice_region_variant,,ENST00000488868,;DNAJC8,splice_region_variant,,ENST00000482674,;	A	ENSG00000126698	ENST00000263697	Transcript	splice_region_variant	-/1480	-/762
chr1	28800380	C	A	.	17	16	1	rs61785974	COSM3751132	0.22504	0.3048	0.2666	0.0704	0.3111	0.1585	=31772/120646	=3072/9782	=2496/11568	=685/8608	=2143/6608	=19647/66682	=257/898	=3472/16500	PHACTR4	0	.	GRCh37	chr1	28800380	28800380	+	Missense_Mutation	SNP	C	C	A	c.1168N>A	p.Leu390Ile	p.L390I	ENST00000373836	6/13	PHACTR4,missense_variant,p.Leu380Ile,ENST00000373839,NM_001048183.1;PHACTR4,missense_variant,p.Leu390Ile,ENST00000373836,NM_023923.3;PHACTR4,non_coding_transcript_exon_variant,,ENST00000493669,;	A	ENSG00000204138	ENST00000373836	Transcript	missense_variant	1382/6112	1168/2139
chr1	29475341	C	T	.	9	9	0	rs2230678	COSM4143782	0.495008	0.5598	0.5447	0.1528	0.7694	0.4427	=73152/110778	=5829/9758	=5174/9906	=1162/7134	=4698/6126	=47644/60962	=564/852	=8081/16040	SRSF4	0	.	GRCh37	chr1	29475341	29475341	+	Missense_Mutation	SNP	C	C	T	c.1066N>A	p.Gly356Ser	p.G356S	ENST00000373795	6/6	SRSF4,missense_variant,p.Gly356Ser,ENST00000373795,NM_005626.4;SRSF4,3_prime_UTR_variant,,ENST00000546138,;RP11-242O24.3,upstream_gene_variant,,ENST00000413004,;RP11-242O24.5,upstream_gene_variant,,ENST00000450108,;SRSF4,non_coding_transcript_exon_variant,,ENST00000466448,;	T	ENSG00000116350	ENST00000373795	Transcript	missense_variant	1301/2387	1066/1485
chr1	29475394	C	G	.	9	9	0	rs2230677	COSM4143783	0.495208	0.5598	0.5447	0.1528	0.7694	0.4438	=75387/114458	=5890/9888	=5519/10640	=1216/7628	=4800/6246	=49198/62892	=568/860	=8196/16304	SRSF4	0	.	GRCh37	chr1	29475394	29475394	+	Missense_Mutation	SNP	C	C	G	c.1013N>C	p.Gly338Ala	p.G338A	ENST00000373795	6/6	SRSF4,missense_variant,p.Gly338Ala,ENST00000373795,NM_005626.4;SRSF4,3_prime_UTR_variant,,ENST00000546138,;RP11-242O24.3,upstream_gene_variant,,ENST00000413004,;RP11-242O24.5,upstream_gene_variant,,ENST00000450108,;SRSF4,non_coding_transcript_exon_variant,,ENST00000466448,;	G	ENSG00000116350	ENST00000373795	Transcript	missense_variant	1248/2387	1013/1485
chr1	29475648	T	G	.	16	16	0	rs2230679	COSM3997475	0.720248	0.7231	0.745	0.5635	0.8817	0.6943	=99116/121188	=7758/10360	=8549/11574	=4889/8630	=5961/6612	=59013/66594	=748/908	=12198/16510	SRSF4	0	.	GRCh37	chr1	29475648	29475648	+	Missense_Mutation	SNP	T	T	G	c.759N>C	p.Glu253Asp	p.E253D	ENST00000373795	6/6	SRSF4,missense_variant,p.Glu253Asp,ENST00000373795,NM_005626.4;SRSF4,missense_variant,p.Lys152Gln,ENST00000546138,;RP11-242O24.3,upstream_gene_variant,,ENST00000413004,;RP11-242O24.5,upstream_gene_variant,,ENST00000450108,;SRSF4,non_coding_transcript_exon_variant,,ENST00000466448,;	G	ENSG00000116350	ENST00000373795	Transcript	missense_variant	994/2387	759/1485
chr1	29542637	A	G	.	20	20	0	rs1128400	COSM3997476	0.718051	0.7231	0.7334	0.5625	0.8797	0.6943	=99144/121380	=7769/10406	=8535/11574	=4893/8630	=5947/6614	=59056/66736	=745/908	=12199/16512	MECR	0	.	GRCh37	chr1	29542637	29542637	+	Missense_Mutation	SNP	A	A	G	c.286N>C	p.Phe96Leu	p.F96L	ENST00000263702	3/10	MECR,missense_variant,p.Phe20Leu,ENST00000373791,NM_001024732.1,NM_016011.2;MECR,missense_variant,p.Phe96Leu,ENST00000263702,;MECR,non_coding_transcript_exon_variant,,ENST00000489248,;MECR,non_coding_transcript_exon_variant,,ENST00000473030,;MECR,non_coding_transcript_exon_variant,,ENST00000463052,;MECR,non_coding_transcript_exon_variant,,ENST00000478505,;MECR,non_coding_transcript_exon_variant,,…	G	ENSG00000116353	ENST00000263702	Transcript	missense_variant	312/1353	286/1122
chr1	29631909	A	G	.	21	21	0	rs2235937	COSM3997478	0.336462	0.2209	0.3775	0.4851	0.2425	0.407	=35746/121362	=2407/10404	=4963/11574	=4124/8624	=1673/6612	=15975/66730	=274/908	=6330/16510	PTPRU	0	.	GRCh37	chr1	29631909	29631909	+	Missense_Mutation	SNP	A	A	G	c.2819N>G	p.Asn940Ser	p.N940S	ENST00000345512	19/31	PTPRU,missense_variant,p.Asn930Ser,ENST00000373779,NM_133178.3,NM_001195001.1;PTPRU,missense_variant,p.Asn930Ser,ENST00000356870,NM_133177.3;PTPRU,missense_variant,p.Asn930Ser,ENST00000323874,;PTPRU,missense_variant,p.Asn930Ser,ENST00000428026,;PTPRU,missense_variant,p.Asn930Ser,ENST00000460170,;PTPRU,missense_variant,p.Asn940Ser,ENST00000345512,NM_005704.4;PTPRU,non_coding_transcript_exon_varian…	G	ENSG00000060656	ENST00000345512	Transcript	missense_variant	2948/4470	2819/4341
chr1	31188896	G	T	.	22	14	8	.	None	None	None	None	None	None	None	None	None	None	None	None	None	None	None	MATN1	0	.	GRCh37	chr1	31188896	31188896	+	Missense_Mutation	SNP	G	G	T	c.1067N>A	p.Ala356Asp	p.A356D	ENST00000373765	5/8	MATN1,missense_variant,p.Ala356Asp,ENST00000373765,NM_002379.3;MATN1-AS1,upstream_gene_variant,,ENST00000414532,;MATN1-AS1,upstream_gene_variant,,ENST00000454613,;MATN1-AS1,upstream_gene_variant,,ENST00000414763,;MATN1,non_coding_transcript_exon_variant,,ENST00000477320,;MATN1,non_coding_transcript_exon_variant,,ENST00000494561,;	T	ENSG00000162510	ENST00000373765	Transcript	missense_variant	1103/3832	1067/1491
chr1	31842257	G	A	.	25	3	22	.	None	None	None	None	None	None	None	None	None	None	None	None	None	None	None	FABP3	0	.	GRCh37	chr1	31842257	31842257	+	Missense_Mutation	SNP	G	G	A	c.221N>T	p.Thr74Ile	p.T74I	ENST00000373713	2/4	FABP3,missense_variant,p.Thr74Ile,ENST00000373713,NM_004102.3;FABP3,missense_variant,p.Thr74Ile,ENST00000482018,;ZCCHC17,downstream_gene_variant,,ENST00000373714,NM_001282570.1,NM_001282568.1;ZCCHC17,downstream_gene_variant,,ENST00000344147,NM_016505.2,NM_001282570.1;ZCCHC17,downstream_gene_variant,,ENST00000422613,NM_001282567.1;FABP3,non_coding_transcript_exon_variant,,ENST00000497275,;FABP3,mi…	A	ENSG00000121769	ENST00000373713	Transcript	missense_variant	283/725	221/402
chr1	31842258	T	C	.	25	3	22	.	None	None	None	None	None	None	None	None	None	None	None	None	None	None	None	FABP3	0	.	GRCh37	chr1	31842258	31842258	+	Missense_Mutation	SNP	T	T	C	c.220N>G	p.Thr74Ala	p.T74A	ENST00000373713	2/4	FABP3,missense_variant,p.Thr74Ala,ENST00000373713,NM_004102.3;FABP3,missense_variant,p.Thr74Ala,ENST00000482018,;ZCCHC17,downstream_gene_variant,,ENST00000373714,NM_001282570.1,NM_001282568.1;ZCCHC17,downstream_gene_variant,,ENST00000344147,NM_016505.2,NM_001282570.1;ZCCHC17,downstream_gene_variant,,ENST00000422613,NM_001282567.1;FABP3,non_coding_transcript_exon_variant,,ENST00000497275,;FABP3,mi…	C	ENSG00000121769	ENST00000373713	Transcript	missense_variant	282/725	220/402
chr1	31842273	C	T	.	26	5	21	.	None	None	None	None	None	None	None	None	None	None	None	None	None	None	None	FABP3	0	.	GRCh37	chr1	31842273	31842273	+	Missense_Mutation	SNP	C	C	T	c.205N>A	p.Val69Met	p.V69M	ENST00000373713	2/4	FABP3,missense_variant,p.Val69Met,ENST00000373713,NM_004102.3;FABP3,missense_variant,p.Val69Met,ENST00000482018,;ZCCHC17,downstream_gene_variant,,ENST00000373714,NM_001282570.1,NM_001282568.1;ZCCHC17,downstream_gene_variant,,ENST00000344147,NM_016505.2,NM_001282570.1;ZCCHC17,downstream_gene_variant,,ENST00000422613,NM_001282567.1;FABP3,non_coding_transcript_exon_variant,,ENST00000497275,;FABP3,mi…	T	ENSG00000121769	ENST00000373713	Transcript	missense_variant	267/725	205/402
chr1	31842282	T	G	.	27	5	22	rs750714301	None	None	None	None	None	None	None	=1/121404	=0/10406	=1/11578	=0/8654	=0/6614	=0/66734	=0/908	=0/16510	FABP3	0	.	GRCh37	chr1	31842282	31842282	+	Missense_Mutation	SNP	T	T	G	c.196N>C	p.Lys66Gln	p.K66Q	ENST00000373713	2/4	FABP3,missense_variant,p.Lys66Gln,ENST00000373713,NM_004102.3;FABP3,missense_variant,p.Lys66Gln,ENST00000482018,;ZCCHC17,downstream_gene_variant,,ENST00000373714,NM_001282570.1,NM_001282568.1;ZCCHC17,downstream_gene_variant,,ENST00000344147,NM_016505.2,NM_001282570.1;ZCCHC17,downstream_gene_variant,,ENST00000422613,NM_001282567.1;FABP3,non_coding_transcript_exon_variant,,ENST00000497275,;FABP3,mi…	G	ENSG00000121769	ENST00000373713	Transcript	missense_variant	258/725	196/402
chr1	31842287	C	T	.	27	5	22	.	None	None	None	None	None	None	None	None	None	None	None	None	None	None	None	FABP3	0	.	GRCh37	chr1	31842287	31842287	+	Missense_Mutation	SNP	C	C	T	c.191N>A	p.Ser64Asn	p.S64N	ENST00000373713	2/4	FABP3,missense_variant,p.Ser64Asn,ENST00000373713,NM_004102.3;FABP3,missense_variant,p.Ser64Asn,ENST00000482018,;ZCCHC17,downstream_gene_variant,,ENST00000373714,NM_001282570.1,NM_001282568.1;ZCCHC17,downstream_gene_variant,,ENST00000344147,NM_016505.2,NM_001282570.1;ZCCHC17,downstream_gene_variant,,ENST00000422613,NM_001282567.1;FABP3,non_coding_transcript_exon_variant,,ENST00000497275,;FABP3,mi…	T	ENSG00000121769	ENST00000373713	Transcript	missense_variant	253/725	191/402
chr1	31842313	G	T	.	30	5	25	.	None	None	None	None	None	None	None	None	None	None	None	None	None	None	None	FABP3	0	.	GRCh37	chr1	31842313	31842313	+	Missense_Mutation	SNP	G	G	T	c.165N>A	p.His55Gln	p.H55Q	ENST00000373713	2/4	FABP3,missense_variant,p.His55Gln,ENST00000373713,NM_004102.3;FABP3,missense_variant,p.His55Gln,ENST00000482018,;ZCCHC17,downstream_gene_variant,,ENST00000373714,NM_001282570.1,NM_001282568.1;ZCCHC17,downstream_gene_variant,,ENST00000344147,NM_016505.2,NM_001282570.1;ZCCHC17,downstream_gene_variant,,ENST00000422613,NM_001282567.1;FABP3,non_coding_transcript_exon_variant,,ENST00000497275,;FABP3,mi…	T	ENSG00000121769	ENST00000373713	Transcript	missense_variant	227/725	165/402
chr1	31842324	G	T	.	27	5	22	.	None	None	None	None	None	None	None	None	None	None	None	None	None	None	None	FABP3	0	.	GRCh37	chr1	31842324	31842324	+	Missense_Mutation	SNP	G	G	T	c.154N>A	p.Leu52Ile	p.L52I	ENST00000373713	2/4	FABP3,missense_variant,p.Leu52Ile,ENST00000373713,NM_004102.3;FABP3,missense_variant,p.Leu52Ile,ENST00000482018,;ZCCHC17,downstream_gene_variant,,ENST00000373714,NM_001282570.1,NM_001282568.1;ZCCHC17,downstream_gene_variant,,ENST00000344147,NM_016505.2,NM_001282570.1;ZCCHC17,downstream_gene_variant,,ENST00000422613,NM_001282567.1;FABP3,non_coding_transcript_exon_variant,,ENST00000497275,;FABP3,mi…	T	ENSG00000121769	ENST00000373713	Transcript	missense_variant	216/725	154/402
chr1	31842330	G	T	.	26	5	21	.	None	None	None	None	None	None	None	None	None	None	None	None	None	None	None	FABP3	0	.	GRCh37	chr1	31842330	31842330	+	Missense_Mutation	SNP	G	G	T	c.148N>A	p.Leu50Ile	p.L50I	ENST00000373713	2/4	FABP3,missense_variant,p.Leu50Ile,ENST00000373713,NM_004102.3;FABP3,missense_variant,p.Leu50Ile,ENST00000482018,;ZCCHC17,downstream_gene_variant,,ENST00000373714,NM_001282570.1,NM_001282568.1;ZCCHC17,downstream_gene_variant,,ENST00000344147,NM_016505.2,NM_001282570.1;ZCCHC17,downstream_gene_variant,,ENST00000422613,NM_001282567.1;FABP3,non_coding_transcript_exon_variant,,ENST00000497275,;FABP3,mi…	T	ENSG00000121769	ENST00000373713	Transcript	missense_variant	210/725	148/402
chr1	31842332	A	G	.	25	4	21	.	None	None	None	None	None	None	None	None	None	None	None	None	None	None	None	FABP3	0	.	GRCh37	chr1	31842332	31842332	+	Missense_Mutation	SNP	A	A	G	c.146N>C	p.Ile49Thr	p.I49T	ENST00000373713	2/4	FABP3,missense_variant,p.Ile49Thr,ENST00000373713,NM_004102.3;FABP3,missense_variant,p.Ile49Thr,ENST00000482018,;ZCCHC17,downstream_gene_variant,,ENST00000373714,NM_001282570.1,NM_001282568.1;ZCCHC17,downstream_gene_variant,,ENST00000344147,NM_016505.2,NM_001282570.1;ZCCHC17,downstream_gene_variant,,ENST00000422613,NM_001282567.1;FABP3,non_coding_transcript_exon_variant,,ENST00000497275,;FABP3,mi…	G	ENSG00000121769	ENST00000373713	Transcript	missense_variant	208/725	146/402
chr1	31842405	C	CGAG	.	23	4	19	.	None	None	None	None	None	None	None	None	None	None	None	None	None	None	None	FABP3	0	.	GRCh37	chr1	31842405	31842406	+	Splice_Site	INS	-	-	GAG	c.74-2_74-1insCTC		p.X25_splice	ENST00000373713		FABP3,splice_acceptor_variant,,ENST00000373713,NM_004102.3;FABP3,splice_acceptor_variant,,ENST00000482018,;ZCCHC17,downstream_gene_variant,,ENST00000373714,NM_001282570.1,NM_001282568.1;ZCCHC17,downstream_gene_variant,,ENST00000344147,NM_016505.2,NM_001282570.1;FABP3,non_coding_transcript_exon_variant,,ENST00000497275,;FABP3,splice_acceptor_variant,,ENST00000498148,;	GAG	ENSG00000121769	ENST00000373713	Transcript	splice_acceptor_variant	-/725	74/402
chr1	31842407	G	GACTTC	.	21	1	20	.	None	None	None	None	None	None	None	None	None	None	None	None	None	None	None	FABP3	0	.	GRCh37	chr1	31842407	31842408	+	Splice_Region	INS	-	-	ACTTC	c.74-4_74-3insGAAGT			ENST00000373713		FABP3,splice_region_variant,,ENST00000373713,NM_004102.3;FABP3,splice_region_variant,,ENST00000482018,;ZCCHC17,downstream_gene_variant,,ENST00000373714,NM_001282570.1,NM_001282568.1;ZCCHC17,downstream_gene_variant,,ENST00000344147,NM_016505.2,NM_001282570.1;FABP3,non_coding_transcript_exon_variant,,ENST00000497275,;FABP3,splice_region_variant,,ENST00000498148,;	ACTTC	ENSG00000121769	ENST00000373713	Transcript	splice_region_variant	-/725	-/402
chr1	31902348	G	A	.	13	5	8	rs782460024	None	None	None	None	None	None	None	=3/120072	=0/10390	=0/11558	=0/8646	=0/6614	=3/66266	=0/896	=0/15702	SERINC2	0	.	GRCh37	chr1	31902348	31902348	+	Missense_Mutation	SNP	G	G	A	c.1003N>A	p.Gly335Ser	p.G335S	ENST00000373710	9/11	SERINC2,missense_variant,p.Gly335Ser,ENST00000373710,NM_001199038.1;SERINC2,missense_variant,p.Gly330Ser,ENST00000536384,NM_001199039.1,NM_018565.3;SERINC2,missense_variant,p.Gly326Ser,ENST00000373709,NM_178865.4;SERINC2,missense_variant,p.Gly330Ser,ENST00000536859,NM_001199037.1;AC114494.1,synonymous_variant,p.=,ENST00000596131,;SERINC2,non_coding_transcript_exon_variant,,ENST00000491976,;SERINC…	A	ENSG00000168528	ENST00000373710	Transcript	missense_variant	1276/2146	1003/1395
chr1	32052539	G	A	.	6	4	2	.	None	None	None	None	None	None	None	None	None	None	None	None	None	None	None	TINAGL1	0	.	GRCh37	chr1	32052539	32052539	+	Missense_Mutation	SNP	G	G	A	c.1363N>A	p.Val455Ile	p.V455I	ENST00000271064	12/12	TINAGL1,missense_variant,p.Val455Ile,ENST00000271064,NM_022164.2,NM_001204415.1;TINAGL1,missense_variant,p.Val424Ile,ENST00000457433,NM_001204414.1;TINAGL1,downstream_gene_variant,,ENST00000537531,;TINAGL1,non_coding_transcript_exon_variant,,ENST00000481165,;TINAGL1,non_coding_transcript_exon_variant,,ENST00000463112,;TINAGL1,downstream_gene_variant,,ENST00000480586,;TINAGL1,downstream_gene_varia…	A	ENSG00000142910	ENST00000271064	Transcript	missense_variant	1439/2187	1363/1404
chr1	32119623	G	C	.	26	26	0	.	COSM1667334	None	None	None	None	None	None	None	None	None	None	None	None	None	None	COL16A1	0	.	GRCh37	chr1	32119623	32119623	+	Missense_Mutation	SNP	G	G	C	c.4379N>G	p.Ser1460Cys	p.S1460C	ENST00000373672	69/71	COL16A1,missense_variant,p.Ser1460Cys,ENST00000373672,NM_001856.3;COL16A1,missense_variant,p.Ser1460Cys,ENST00000271069,;COL16A1,downstream_gene_variant,,ENST00000440437,;RP11-73M7.6,intron_variant,,ENST00000610043,;RP11-73M7.6,intron_variant,,ENST00000591929,;RP11-73M7.6,intron_variant,,ENST00000585413,;RP11-73M7.6,intron_variant,,ENST00000609549,;RP11-73M7.6,intron_variant,,ENST00000609033,;RP1…	C	ENSG00000084636	ENST00000373672	Transcript	missense_variant	4896/5736	4379/4815
chr1	32124089	TG	T	.	17	4	13	.	None	None	None	None	None	None	None	None	None	None	None	None	None	None	None	COL16A1	0	.	GRCh37	chr1	32124090	32124090	+	Frame_Shift_Del	DEL	G	G	-	c.4019delN	p.Pro1340GlnfsTer95	p.P1340Qfs*95	ENST00000373672	64/71	COL16A1,frameshift_variant,p.Pro1340GlnfsTer95,ENST00000373672,NM_001856.3;COL16A1,frameshift_variant,p.Pro1340GlnfsTer95,ENST00000271069,;COL16A1,frameshift_variant,p.Pro197GlnfsTer?,ENST00000440437,;RP11-73M7.6,intron_variant,,ENST00000610043,;RP11-73M7.6,intron_variant,,ENST00000591929,;RP11-73M7.6,intron_variant,,ENST00000585413,;RP11-73M7.6,intron_variant,,ENST00000609549,;RP11-73M7.6,intron…	-	ENSG00000084636	ENST00000373672	Transcript	frameshift_variant	4536/5736	4019/4815
chr1	32279629	G	A	.	14	14	0	rs6669563	COSM146457	0.346246	0.1876	0.4957	0.4226	0.4374	0.2822	=49046/120562	=2247/10352	=5739/11550	=3806/8636	=3108/6608	=29734/66452	=340/896	=4072/16068	SPOCD1	0	.	GRCh37	chr1	32279629	32279629	+	Missense_Mutation	SNP	G	G	A	c.1306N>T	p.Arg436Trp	p.R436W	ENST00000360482	2/16	SPOCD1,missense_variant,p.Arg436Trp,ENST00000360482,NM_144569.4;SPOCD1,missense_variant,p.Arg436Trp,ENST00000533231,NM_001281987.1;SPOCD1,missense_variant,p.Arg436Trp,ENST00000373648,;SPOCD1,intron_variant,,ENST00000257100,NM_001281988.1;SPOCD1,intron_variant,,ENST00000529396,;SPOCD1,intron_variant,,ENST00000528791,;SPOCD1,intron_variant,,ENST00000525930,;SPOCD1,non_coding_transcript_exon_variant…	A	ENSG00000134668	ENST00000360482	Transcript	missense_variant	1436/3960	1306/3651
chr1	32280610	T	C	.	20	20	0	rs6664445	COSM4143799	0.6875	0.6399	0.6671	0.7212	0.673	0.7464	=82526/120974	=6587/10336	=7308/11566	=6055/8630	=4399/6610	=45831/66418	=593/902	=11753/16512	SPOCD1	0	.	GRCh37	chr1	32280610	32280610	+	Missense_Mutation	SNP	T	T	C	c.325N>G	p.Thr109Ala	p.T109A	ENST00000360482	2/16	SPOCD1,missense_variant,p.Thr109Ala,ENST00000360482,NM_144569.4;SPOCD1,missense_variant,p.Thr109Ala,ENST00000533231,NM_001281987.1;SPOCD1,missense_variant,p.Thr109Ala,ENST00000373648,;SPOCD1,intron_variant,,ENST00000257100,NM_001281988.1;SPOCD1,intron_variant,,ENST00000529396,;SPOCD1,intron_variant,,ENST00000528791,;SPOCD1,intron_variant,,ENST00000525930,;SPOCD1,upstream_gene_variant,,ENST0000048…	C	ENSG00000134668	ENST00000360482	Transcript	missense_variant	455/3960	325/3651
chr1	32309750	TAAAA	T	.	13	13	0	.	None	None	None	None	None	None	None	None	None	None	None	None	None	None	None	RP11-84A19.2	0	.	GRCh37	chr1	32309751	32309754	+	Splice_Region	DEL	AAAA	AAAA	-	n.129-6_129-3delNNNN			ENST00000453837		RP11-84A19.2,splice_region_variant,,ENST00000453837,;	-	ENSG00000203620	ENST00000453837	Transcript	splice_region_variant	-/2257
chr1	32381592	TAAA	T	.	14	11	3	.	None	None	None	None	None	None	None	None	None	None	None	None	None	None	None	PTP4A2	0	.	GRCh37	chr1	32381593	32381595	+	Splice_Region	DEL	AAA	AAA	-	c.97-7_97-5delNNN			ENST00000344035		PTP4A2,splice_region_variant,,ENST00000344035,NM_080391.3;PTP4A2,splice_region_variant,,ENST00000602725,;PTP4A2,splice_region_variant,,ENST00000356536,;PTP4A2,splice_region_variant,,ENST00000468531,;PTP4A2,splice_region_variant,,ENST00000602683,NM_001195100.1;PTP4A2,splice_region_variant,,ENST00000470404,;PTP4A2,intron_variant,,ENST00000457805,NM_001195101.1;AL136115.1,downstream_gene_variant,,EN…	-	ENSG00000184007	ENST00000344035	Transcript	splice_region_variant	-/3929	-/504
chr1	33065947	G	C	.	24	24	0	rs704886	None	0.9998	1	1	1	0.999	1	=121409/121412	=10405/10406	=11578/11578	=8654/8654	=6614/6614	=66738/66740	=908/908	=16512/16512	ZBTB8A	0	.	GRCh37	chr1	33065947	33065947	+	Missense_Mutation	SNP	G	G	C	c.1253N>C	p.Gly418Ala	p.G418A	ENST00000373510	5/5	ZBTB8A,missense_variant,p.Gly418Ala,ENST00000373510,NM_001040441.1;ZBTB8OS,missense_variant,p.His46Gln,ENST00000341885,;ZBTB8A,3_prime_UTR_variant,,ENST00000316459,;RP1-27O5.3,3_prime_UTR_variant,,ENST00000480336,;	C	ENSG00000160062	ENST00000373510	Transcript	missense_variant	1482/7075	1253/1326
chr1	33160878	C	T	.	22	22	0	rs360042	COSM3751141	0.86262	0.7829	0.7738	0.8681	0.9652	0.9223	=21310/23012	=1866/2306	=378/458	=580/684	=1656/1692	=9271/9652	=225/250	=7334/7970	SYNC	0	.	GRCh37	chr1	33160878	33160878	+	Missense_Mutation	SNP	C	C	T	c.821N>A	p.Arg274Gln	p.R274Q	ENST00000409190	2/5	SYNC,missense_variant,p.Arg274Gln,ENST00000373484,NM_001161708.1;SYNC,missense_variant,p.Arg274Gln,ENST00000409190,NM_030786.2;SYNC,downstream_gene_variant,,ENST00000417633,;SYNC,downstream_gene_variant,,ENST00000426909,;	T	ENSG00000162520	ENST00000409190	Transcript	missense_variant	1280/3398	821/1449
chr1	33161212	T	C	.	18	18	0	rs360041	COSM3751142	0.86262	0.7829	0.7738	0.8681	0.9652	0.9223	=20875/22566	=1839/2296	=335/416	=534/624	=1659/1694	=9004/9370	=226/252	=7278/7914	SYNC	0	.	GRCh37	chr1	33161212	33161212	+	Missense_Mutation	SNP	T	T	C	c.487N>G	p.Met163Val	p.M163V	ENST00000409190	2/5	SYNC,missense_variant,p.Met163Val,ENST00000373484,NM_001161708.1;SYNC,missense_variant,p.Met163Val,ENST00000409190,NM_030786.2;SYNC,missense_variant,p.Met75Val,ENST00000417633,;SYNC,downstream_gene_variant,,ENST00000426909,;	C	ENSG00000162520	ENST00000409190	Transcript	missense_variant	946/3398	487/1449
chr1	33236125	A	C	.	15	15	0	rs41303425	None	None	None	None	None	None	None	=10/107360	=0/9258	=0/11224	=0/8446	=0/5948	=10/62658	=0/734	=0/9092	KIAA1522	0	.	GRCh37	chr1	33236125	33236125	+	Missense_Mutation	SNP	A	A	C	c.1345N>C	p.Asn449His	p.N449H	ENST00000401073	6/7	KIAA1522,missense_variant,p.Asn449His,ENST00000401073,NM_020888.2;KIAA1522,missense_variant,p.Asn390His,ENST00000373480,NM_001198972.1;KIAA1522,missense_variant,p.Asn401His,ENST00000373481,;KIAA1522,intron_variant,,ENST00000294521,NM_001198973.1;YARS,downstream_gene_variant,,ENST00000373477,NM_003680.3;YARS,downstream_gene_variant,,ENST00000469100,;YARS,downstream_gene_variant,,ENST00000490826,;K…	C	ENSG00000162522	ENST00000401073	Transcript	missense_variant	1415/5438	1345/3285
chr1	33478877	C	T	.	23	21	2	rs12116440	None	0.00339457	0.0008	0.0058	0	0.0109	0.001	=897/121406	=22/10406	=39/11578	=0/8654	=46/6614	=755/66734	=1/908	=34/16512	AK2	0	.	GRCh37	chr1	33478877	33478877	+	Missense_Mutation	SNP	C	C	T	c.625N>A	p.Ala209Thr	p.A209T	ENST00000354858	6/6	AK2,missense_variant,p.Ala209Thr,ENST00000373449,NM_001199199.1,NM_013411.4;AK2,missense_variant,p.Ala209Thr,ENST00000354858,NM_001625.3;AK2,missense_variant,p.Ala167Thr,ENST00000548033,;AK2,missense_variant,p.Ala209Thr,ENST00000467905,;AK2,3_prime_UTR_variant,,ENST00000480134,;RP1-117O3.2,intron_variant,,ENST00000427524,;AK2,non_coding_transcript_exon_variant,,ENST00000491241,;AK2,3_prime_UTR_va…	T	ENSG00000004455	ENST00000354858	Transcript	missense_variant	789/1021	625/720
chr1	33760743	T	C	.	13	13	0	rs4641276	None	0.817292	0.9713	0.8357	0.7589	0.7584	0.7168	=95455/121344	=9830/10400	=9598/11572	=6676/8640	=5446/6612	=51218/66706	=736/908	=11951/16506	ZNF362	0	.	GRCh37	chr1	33760743	33760743	+	Splice_Region	SNP	T	T	C	c.988-5N>C			ENST00000539719		ZNF362,splice_region_variant,,ENST00000539719,NM_152493.2;ZNF362,splice_region_variant,,ENST00000373428,;AL513327.1,upstream_gene_variant,,ENST00000543783,;	C	ENSG00000160094	ENST00000539719	Transcript	splice_region_variant	-/3106	-/1263
chr1	33777669	TAGTC	T	.	14	14	0	rs201715975	None	0.00798722	0	0.0173	0.002	0.0219	0.0041	=1803/117556	=45/9300	=82/11240	=1/8572	=72/6550	=1470/65024	=10/854	=123/16016	A3GALT2	0	.	GRCh37	chr1	33777670	33777673	+	Frame_Shift_Del	DEL	AGTC	AGTC	-	c.315_318delNNNN	p.Thr106SerfsTer4	p.T106Sfs*4	ENST00000442999	4/5	A3GALT2,frameshift_variant,p.Thr106SerfsTer4,ENST00000442999,NM_001080438.1;A3GALT2,frameshift_variant,p.Thr51SerfsTer4,ENST00000330379,;RP11-415J8.3,intron_variant,,ENST00000588828,;RP11-415J8.3,intron_variant,,ENST00000457957,;RP11-415J8.3,upstream_gene_variant,,ENST00000587696,;	-	ENSG00000184389	ENST00000442999	Transcript	frameshift_variant	315-318/1023	315-318/1023
chr1	33820621	C	T	.	27	10	17	.	None	None	None	None	None	None	None	None	None	None	None	None	None	None	None	PHC2	0	.	GRCh37	chr1	33820621	33820621	+	Missense_Mutation	SNP	C	C	T	c.1210N>A	p.Ala404Thr	p.A404T	ENST00000257118	7/14	PHC2,missense_variant,p.Ala404Thr,ENST00000257118,NM_198040.2;PHC2,missense_variant,p.Ala375Thr,ENST00000431992,;PHC2,missense_variant,p.Ala404Thr,ENST00000419414,;PHC2,missense_variant,p.Ala9Thr,ENST00000373422,;PHC2,5_prime_UTR_variant,,ENST00000373416,;RP11-415J8.5,intron_variant,,ENST00000432703,;PHC2,upstream_gene_variant,,ENST00000459964,;	T	ENSG00000134686	ENST00000257118	Transcript	missense_variant	1264/3870	1210/2577
chr1	33832933	G	A	.	9	9	0	rs10914692	COSM3746940	0.129393	0.3169	0.0706	0.0496	0.0567	0.0746	=9280/120488	=2865/10086	=597/11576	=519/8644	=145/6614	=3871/66526	=58/904	=1225/16138	PHC2	0	.	GRCh37	chr1	33832933	33832933	+	Missense_Mutation	SNP	G	G	A	c.760N>T	p.Pro254Ser	p.P254S	ENST00000257118	6/14	PHC2,missense_variant,p.Pro254Ser,ENST00000257118,NM_198040.2;PHC2,missense_variant,p.Pro225Ser,ENST00000431992,;PHC2,missense_variant,p.Pro254Ser,ENST00000419414,;PHC2,5_prime_UTR_variant,,ENST00000373416,;RP11-415J8.5,downstream_gene_variant,,ENST00000432703,;PHC2,downstream_gene_variant,,ENST00000468406,;PHC2,downstream_gene_variant,,ENST00000484692,;	A	ENSG00000134686	ENST00000257118	Transcript	missense_variant	814/3870	760/2577
chr1	33895775	C	T	.	8	8	0	rs149291636	None	0.00758786	0	0.0159	0	0.0229	0.0041	None	None	None	None	None	None	None	None	PHC2	0	.	GRCh37	chr1	33895775	33895775	+	Splice_Region	SNP	C	C	T	c.-55+7N>A			ENST00000419414		PHC2,splice_region_variant,,ENST00000419414,;PHC2,intron_variant,,ENST00000484692,;	T	ENSG00000134686	ENST00000419414	Transcript	splice_region_variant	-/3360	-/2580
chr1	33957152	T	G	.	16	16	0	rs4403594	None	0.999201	1	1	1	0.996	1	=120060/120736	=9791/9796	=11569/11574	=8626/8626	=6457/6614	=66212/66714	=893/900	=16512/16512	ZSCAN20	0	.	GRCh37	chr1	33957152	33957152	+	Missense_Mutation	SNP	T	T	G	c.1294N>G	p.Tyr432Asp	p.Y432D	ENST00000361328	6/8	ZSCAN20,missense_variant,p.Tyr432Asp,ENST00000361328,NM_145238.3;ZSCAN20,missense_variant,p.Tyr378Asp,ENST00000373413,;ZSCAN20,downstream_gene_variant,,ENST00000480917,;	G	ENSG00000121903	ENST00000361328	Transcript	missense_variant	1447/4316	1294/3132
chr1	33960430	G	A	.	17	10	7	.	None	None	None	None	None	None	None	None	None	None	None	None	None	None	None	ZSCAN20	0	.	GRCh37	chr1	33960430	33960430	+	Missense_Mutation	SNP	G	G	A	c.2486N>A	p.Gly829Glu	p.G829E	ENST00000361328	8/8	ZSCAN20,missense_variant,p.Gly829Glu,ENST00000361328,NM_145238.3;ZSCAN20,downstream_gene_variant,,ENST00000373413,;	A	ENSG00000121903	ENST00000361328	Transcript	missense_variant	2639/4316	2486/3132
chr1	34190249	G	A	.	14	6	8	.	COSM3741239	None	None	None	None	None	None	None	None	None	None	None	None	None	None	CSMD2	0	.	GRCh37	chr1	34190249	34190249	+	Missense_Mutation	SNP	G	G	A	c.2632N>T	p.Arg878Cys	p.R878C	ENST00000241312	18/70	CSMD2,missense_variant,p.Arg918Cys,ENST00000373381,NM_052896.3,NM_001281956.1;CSMD2,missense_variant,p.Arg878Cys,ENST00000241312,;	A	ENSG00000121904	ENST00000241312	Transcript	missense_variant	2661/13108	2632/10464
chr1	34663046	G	A	.	14	8	6	rs564666730	None	0.000199681	0	0.0014	0	0	0	=3/120690	=0/10200	=1/11558	=0/8624	=0/6612	=2/66292	=0/902	=0/16502	C1orf94	0	.	GRCh37	chr1	34663046	34663046	+	Missense_Mutation	SNP	G	G	A	c.541N>A	p.Gly181Arg	p.G181R	ENST00000488417	2/7	C1orf94,missense_variant,p.Gly181Arg,ENST00000488417,NM_001134734.1;C1orf94,5_prime_UTR_variant,,ENST00000373374,NM_032884.3;	A	ENSG00000142698	ENST00000488417	Transcript	missense_variant	661/2287	541/1797
chr1	35260136	C	T	.	12	3	9	.	None	None	None	None	None	None	None	None	None	None	None	None	None	None	None	GJA4	0	.	GRCh37	chr1	35260136	35260136	+	Nonsense_Mutation	SNP	C	C	T	c.322N>T	p.Gln108Ter	p.Q108*	ENST00000342280	2/2	GJA4,stop_gained,p.Gln108Ter,ENST00000342280,NM_002060.2;GJA4,stop_gained,p.Gln108Ter,ENST00000450137,;SMIM12,intron_variant,,ENST00000426886,;	T	ENSG00000187513	ENST00000342280	Transcript	stop_gained	410/1622	322/1002
chr1	35260701	C	T	.	26	17	9	.	COSM1667384	None	None	None	None	None	None	None	None	None	None	None	None	None	None	GJA4	0	.	GRCh37	chr1	35260701	35260701	+	Missense_Mutation	SNP	C	C	T	c.887N>T	p.Thr296Ile	p.T296I	ENST00000342280	2/2	GJA4,missense_variant,p.Thr296Ile,ENST00000342280,NM_002060.2;GJA4,downstream_gene_variant,,ENST00000450137,;SMIM12,intron_variant,,ENST00000426886,;	T	ENSG00000187513	ENST00000342280	Transcript	missense_variant	975/1622	887/1002
chr1	35562965	G	A	.	21	21	0	rs2971408	None	0.829073	0.8018	0.7392	0.7411	0.9215	0.9254	=106357/120806	=8070/9860	=8323/11574	=6601/8640	=5762/6614	=61757/66712	=785/902	=15059/16504	ZMYM1	0	.	GRCh37	chr1	35562965	35562965	+	Missense_Mutation	SNP	G	G	A	c.217N>A	p.Val73Met	p.V73M	ENST00000373330	5/11	ZMYM1,missense_variant,p.Val73Met,ENST00000373330,;ZMYM1,missense_variant,p.Val73Met,ENST00000359858,NM_024772.3;ZMYM1,missense_variant,p.Val73Met,ENST00000417119,;ZMYM1,non_coding_transcript_exon_variant,,ENST00000373329,;ZMYM1,non_coding_transcript_exon_variant,,ENST00000488455,;ZMYM1,non_coding_transcript_exon_variant,,ENST00000475654,;ZMYM1,non_coding_transcript_exon_variant,,ENST00000476269,…	A	ENSG00000197056	ENST00000373330	Transcript	missense_variant	391/4203	217/3429
chr1	35847032	G	A	.	28	28	0	rs34924462	None	0.00958466	0.0015	0.0187	0	0.0268	0.0061	=2968/120476	=74/10394	=182/11570	=1/8624	=313/6612	=2242/66468	=25/892	=131/15916	ZMYM4	0	.	GRCh37	chr1	35847032	35847032	+	Missense_Mutation	SNP	G	G	A	c.1354N>A	p.Val452Ile	p.V452I	ENST00000314607	8/30	ZMYM4,missense_variant,p.Val452Ile,ENST00000314607,NM_005095.2;ZMYM4,missense_variant,p.Val452Ile,ENST00000373297,;ZMYM4,missense_variant,p.Val201Ile,ENST00000457946,;	A	ENSG00000146463	ENST00000314607	Transcript	missense_variant	1434/6994	1354/4647
chr1	35940406	C	T	.	18	10	8	.	None	None	None	None	None	None	None	None	None	None	None	None	None	None	None	KIAA0319L	0	.	GRCh37	chr1	35940406	35940406	+	Missense_Mutation	SNP	C	C	T	c.1015N>A	p.Gly339Arg	p.G339R	ENST00000325722	5/21	KIAA0319L,missense_variant,p.Gly339Arg,ENST00000325722,NM_024874.4;KIAA0319L,missense_variant,p.Gly339Arg,ENST00000426982,;KIAA0319L,missense_variant,p.Gly339Arg,ENST00000440579,;KIAA0319L,intron_variant,,ENST00000431916,;KIAA0319L,downstream_gene_variant,,ENST00000469892,;KIAA0319L,upstream_gene_variant,,ENST00000485551,;KIAA0319L,downstream_gene_variant,,ENST00000492888,;KIAA0319L,missense_vari…	T	ENSG00000142687	ENST00000325722	Transcript	missense_variant	1250/4789	1015/3150
chr1	36026008	A	G	.	21	21	0	.	None	None	None	None	None	None	None	None	None	None	None	None	None	None	None	NCDN	0	.	GRCh37	chr1	36026008	36026008	+	Missense_Mutation	SNP	A	A	G	c.256N>G	p.Asn86Asp	p.N86D	ENST00000373243	3/7	NCDN,missense_variant,p.Asn86Asp,ENST00000373243,NM_014284.2;NCDN,missense_variant,p.Asn69Asp,ENST00000373253,NM_001014841.1;NCDN,missense_variant,p.Asn86Asp,ENST00000356090,NM_001014839.1;NCDN,missense_variant,p.Asn69Asp,ENST00000437806,;KIAA0319L,upstream_gene_variant,,ENST00000325722,NM_024874.4;KIAA0319L,upstream_gene_variant,,ENST00000426982,;NCDN,upstream_gene_variant,,ENST00000423723,;KIAA…	G	ENSG00000020129	ENST00000373243	Transcript	missense_variant	639/3683	256/2190
chr1	36226110	A	G	.	26	14	12	.	None	None	None	None	None	None	None	None	None	None	None	None	None	None	None	CLSPN	0	.	GRCh37	chr1	36226110	36226110	+	Missense_Mutation	SNP	A	A	G	c.1412N>C	p.Val471Ala	p.V471A	ENST00000318121	8/25	CLSPN,missense_variant,p.Val471Ala,ENST00000251195,;CLSPN,missense_variant,p.Val471Ala,ENST00000318121,NM_022111.3;CLSPN,missense_variant,p.Val471Ala,ENST00000520551,;CLSPN,missense_variant,p.Val471Ala,ENST00000373220,NM_001190481.1;	G	ENSG00000092853	ENST00000318121	Transcript	missense_variant	1470/4169	1412/4020
chr1	36291320	G	T	.	24	24	0	.	COSM1667406	None	None	None	None	None	None	None	None	None	None	None	None	None	None	AGO4	0	.	GRCh37	chr1	36291320	36291320	+	Missense_Mutation	SNP	G	G	T	c.529N>T	p.Gly177Cys	p.G177C	ENST00000373210	5/18	AGO4,missense_variant,p.Gly177Cys,ENST00000373210,NM_017629.3;	T	ENSG00000134698	ENST00000373210	Transcript	missense_variant	774/7116	529/2586
chr1	36367877	A	G	.	18	12	6	.	None	None	None	None	None	None	None	None	None	None	None	None	None	None	None	AGO1	0	.	GRCh37	chr1	36367877	36367877	+	Missense_Mutation	SNP	A	A	G	c.1336N>G	p.Ile446Val	p.I446V	ENST00000373204	11/19	AGO1,missense_variant,p.Ile446Val,ENST00000373204,NM_012199.2;AGO1,missense_variant,p.Ile371Val,ENST00000373206,;	G	ENSG00000092847	ENST00000373204	Transcript	missense_variant	1549/12790	1336/2574
chr1	36752433	C	T	.	15	15	0	rs6425977	None	0.795527	0.5197	0.8602	0.9484	0.8837	0.8742	=104652/121330	=5991/10358	=10705/11576	=8140/8654	=6067/6614	=58629/66712	=780/908	=14340/16508	THRAP3	0	.	GRCh37	chr1	36752433	36752433	+	Missense_Mutation	SNP	C	C	T	c.602N>T	p.Ala201Val	p.A201V	ENST00000354618	4/12	THRAP3,missense_variant,p.Ala201Val,ENST00000354618,NM_005119.3;THRAP3,missense_variant,p.Ala201Val,ENST00000469141,;THRAP3,downstream_gene_variant,,ENST00000478853,;THRAP3,upstream_gene_variant,,ENST00000466743,;	T	ENSG00000054118	ENST00000354618	Transcript	missense_variant	826/4432	602/2868
chr1	36886117	C	T	.	24	24	0	rs2275477	COSM4417331	0.252995	0.32	0.1542	0.2599	0.2068	0.273	=26643/121254	=3315/10374	=1287/11566	=2148/8640	=1176/6614	=14277/66662	=176/908	=4264/16490	OSCP1	0	.	GRCh37	chr1	36886117	36886117	+	Missense_Mutation	SNP	C	C	T	c.919N>A	p.Gly307Arg	p.G307R	ENST00000235532	8/10	OSCP1,missense_variant,p.Gly317Arg,ENST00000356637,;OSCP1,missense_variant,p.Gly307Arg,ENST00000235532,NM_145047.4;OSCP1,missense_variant,p.Gly262Arg,ENST00000433045,;OSCP1,missense_variant,p.Gly317Arg,ENST00000315643,;OSCP1,missense_variant,p.Gly45Arg,ENST00000468441,;OSCP1,intron_variant,,ENST00000445843,;SNORA63,upstream_gene_variant,,ENST00000364578,;OSCP1,non_coding_transcript_exon_variant,,…	T	ENSG00000116885	ENST00000235532	Transcript	missense_variant	1001/1455	919/1140
chr1	36898067	T	C	.	15	15	0	rs34409118	COSM83893	0.208067	0.1604	0.1369	0.2599	0.2048	0.273	=24902/121366	=1837/10406	=1183/11570	=2145/8624	=1175/6614	=14142/66738	=169/906	=4251/16508	OSCP1	0	.	GRCh37	chr1	36898067	36898067	+	Missense_Mutation	SNP	T	T	C	c.391N>G	p.Thr131Ala	p.T131A	ENST00000235532	3/10	OSCP1,missense_variant,p.Thr141Ala,ENST00000356637,;OSCP1,missense_variant,p.Thr131Ala,ENST00000235532,NM_145047.4;OSCP1,missense_variant,p.Thr86Ala,ENST00000433045,;OSCP1,missense_variant,p.Thr141Ala,ENST00000315643,;OSCP1,missense_variant,p.Thr101Ala,ENST00000445843,;OSCP1,missense_variant,p.Thr131Ala,ENST00000354267,NM_206837.2;OSCP1,non_coding_transcript_exon_variant,,ENST00000528112,;OSCP1,d…	C	ENSG00000116885	ENST00000235532	Transcript	missense_variant	473/1455	391/1140
chr1	37948449	C	A	.	19	19	0	rs143237728	None	0.000798722	0	0.0014	0	0.003	0	=294/120266	=5/9996	=13/11560	=0/8632	=30/6614	=244/66056	=2/900	=0/16508	ZC3H12A	0	.	GRCh37	chr1	37948449	37948449	+	Missense_Mutation	SNP	C	C	A	c.1037N>A	p.Pro346His	p.P346H	ENST00000373087	6/6	ZC3H12A,missense_variant,p.Pro346His,ENST00000373087,NM_025079.2;ZC3H12A,downstream_gene_variant,,ENST00000471012,;ZC3H12A,downstream_gene_variant,,ENST00000472312,;	A	ENSG00000163874	ENST00000373087	Transcript	missense_variant	1153/2684	1037/1800
chr1	38185723	C	T	.	7	7	0	rs6670599	COSM4970363	0.0447284	0.0174	0.0447	0.0278	0.1083	0.0337	=7862/119210	=302/9584	=535/11528	=128/8576	=436/6546	=5826/65626	=62/880	=573/16470	EPHA10	0	.	GRCh37	chr1	38185723	38185723	+	Missense_Mutation	SNP	C	C	T	c.2420N>A	p.Arg807Gln	p.R807Q	ENST00000373048	14/17	EPHA10,missense_variant,p.Arg807Gln,ENST00000373048,NM_001099439.1;EPHA10,missense_variant,p.Arg807Gln,ENST00000427468,;EPHA10,missense_variant,p.Arg302Gln,ENST00000330210,;EPHA10,3_prime_UTR_variant,,ENST00000540011,;EPHA10,non_coding_transcript_exon_variant,,ENST00000446149,;EPHA10,missense_variant,p.Arg307Gln,ENST00000534097,;EPHA10,3_prime_UTR_variant,,ENST00000437645,;EPHA10,3_prime_UTR_vari…	T	ENSG00000183317	ENST00000373048	Transcript	missense_variant	2420/5425	2420/3027
chr1	38188740	C	T	.	13	13	0	rs12405650	COSM3746958	0.0451278	0.0174	0.0476	0.0278	0.1083	0.0337	=8054/120678	=307/9792	=620/11572	=129/8620	=441/6610	=5918/66676	=63/898	=576/16510	EPHA10	0	.	GRCh37	chr1	38188740	38188740	+	Missense_Mutation	SNP	C	C	T	c.1933N>A	p.Val645Ile	p.V645I	ENST00000373048	10/17	EPHA10,missense_variant,p.Val645Ile,ENST00000373048,NM_001099439.1;EPHA10,missense_variant,p.Val645Ile,ENST00000427468,;EPHA10,missense_variant,p.Val140Ile,ENST00000540011,;EPHA10,missense_variant,p.Val140Ile,ENST00000330210,;EPHA10,non_coding_transcript_exon_variant,,ENST00000446149,;EPHA10,missense_variant,p.Val203Ile,ENST00000437645,;EPHA10,missense_variant,p.Val119Ile,ENST00000432874,;EPHA10,…	T	ENSG00000183317	ENST00000373048	Transcript	missense_variant	1933/5425	1933/3027
chr1	38188787	A	G	.	13	13	0	rs17511304	COSM3746960	0.0447284	0.0174	0.0447	0.0278	0.1083	0.0337	=7957/120578	=306/9790	=532/11570	=128/8618	=439/6604	=5914/66622	=63/898	=575/16476	EPHA10	0	.	GRCh37	chr1	38188787	38188787	+	Missense_Mutation	SNP	A	A	G	c.1886N>C	p.Leu629Pro	p.L629P	ENST00000373048	10/17	EPHA10,missense_variant,p.Leu629Pro,ENST00000373048,NM_001099439.1;EPHA10,missense_variant,p.Leu629Pro,ENST00000427468,;EPHA10,missense_variant,p.Leu124Pro,ENST00000540011,;EPHA10,missense_variant,p.Leu124Pro,ENST00000330210,;EPHA10,non_coding_transcript_exon_variant,,ENST00000446149,;EPHA10,missense_variant,p.Leu187Pro,ENST00000437645,;EPHA10,missense_variant,p.Leu103Pro,ENST00000432874,;EPHA10,…	G	ENSG00000183317	ENST00000373048	Transcript	missense_variant	1886/5425	1886/3027
chr1	38289383	T	C	.	22	22	0	rs12751325	COSM3746961	0.211462	0.0628	0.2104	0.2639	0.2843	0.2843	=31820/119846	=1058/10250	=2314/11376	=2378/8580	=2514/6494	=19101/66046	=257/894	=4198/16206	MTF1	0	.	GRCh37	chr1	38289383	38289383	+	Splice_Region	SNP	T	T	C	c.1170N>G	p.=	p.T390T	ENST00000373036	8/11	MTF1,splice_region_variant,p.=,ENST00000373036,NM_005955.2;AL929472.1,downstream_gene_variant,,ENST00000448796,;	C	ENSG00000188786	ENST00000373036	Transcript	splice_region_variant	1311/7972	1170/2262
chr1	38338795	A	G	.	21	21	0	rs11488569	COSM4417137	0.523562	0.298	0.5994	0.4752	0.7266	0.6155	=77292/120754	=3536/9802	=6432/11574	=4305/8620	=5209/6610	=47475/66738	=561/900	=9774/16510	INPP5B	0	.	GRCh37	chr1	38338795	38338795	+	Missense_Mutation	SNP	A	A	G	c.1994N>C	p.Met665Thr	p.M665T	ENST00000373024	19/24	INPP5B,missense_variant,p.Met745Thr,ENST00000373023,NM_005540.2;INPP5B,missense_variant,p.Met501Thr,ENST00000373027,;INPP5B,missense_variant,p.Met745Thr,ENST00000373026,;INPP5B,missense_variant,p.Met665Thr,ENST00000373024,;INPP5B,downstream_gene_variant,,ENST00000458109,;INPP5B,non_coding_transcript_exon_variant,,ENST00000474758,;INPP5B,upstream_gene_variant,,ENST00000470364,;	G	ENSG00000204084	ENST00000373024	Transcript	missense_variant	2082/3060	1994/2742
chr1	38464639	C	G	.	34	34	0	rs4570384	None	0.998003	0.9924	1	1	1	1	=121195/121260	=10319/10382	=11569/11570	=8650/8650	=6612/6612	=66633/66634	=906/906	=16506/16506	FHL3	0	.	GRCh37	chr1	38464639	38464639	+	Splice_Region	SNP	C	C	G	c.331+7N>C			ENST00000373016		FHL3,splice_region_variant,,ENST00000373016,NM_001243878.1,NM_004468.4;FHL3,splice_region_variant,,ENST00000485803,;FHL3,splice_region_variant,,ENST00000477194,;FHL3,splice_region_variant,,ENST00000475084,;FHL3,non_coding_transcript_exon_variant,,ENST00000483132,;	G	ENSG00000183386	ENST00000373016	Transcript	splice_region_variant	-/1647	-/843
chr1	39492080	G	T	.	9	9	0	rs1122472	None	0.53774	0.4266	0.6196	0.4018	0.833	0.4663	None	None	None	None	None	None	None	None	NDUFS5	0	.	GRCh37	chr1	39492080	39492080	+	Splice_Region	SNP	G	G	T	c.-3+6N>T			ENST00000372969		NDUFS5,splice_region_variant,,ENST00000372969,NM_004552.2;NDUFS5,intron_variant,,ENST00000372967,NM_001184979.1;	T	ENSG00000168653	ENST00000372969	Transcript	splice_region_variant	-/548	-/321
chr1	39844127	G	A	.	24	24	0	.	None	None	None	None	None	None	None	None	None	None	None	None	None	None	None	MACF1	0	.	GRCh37	chr1	39844127	39844127	+	Splice_Region	SNP	G	G	A	c.7028-6N>A			ENST00000545844		MACF1,splice_region_variant,,ENST00000564288,;MACF1,splice_region_variant,,ENST00000567887,;MACF1,splice_region_variant,,ENST00000372915,;MACF1,splice_region_variant,,ENST00000289893,;MACF1,splice_region_variant,,ENST00000545844,;MACF1,splice_region_variant,,ENST00000317713,;MACF1,splice_region_variant,,ENST00000361689,NM_012090.5;MACF1,intron_variant,,ENST00000539005,;MACF1,intron_variant,,ENST0…	A	ENSG00000127603	ENST00000545844	Transcript	splice_region_variant	-/17724	-/16293
chr1	39878942	C	T	.	8	3	5	.	COSM4828838	None	None	None	None	None	None	None	None	None	None	None	None	None	None	KIAA0754	0	.	GRCh37	chr1	39878942	39878942	+	Missense_Mutation	SNP	C	C	T	c.2597N>T	p.Ser866Phe	p.S866F	ENST00000530275	1/1	KIAA0754,missense_variant,p.Ser866Phe,ENST00000530275,NM_015038.1;MACF1,intron_variant,,ENST00000564288,;MACF1,intron_variant,,ENST00000567887,;MACF1,intron_variant,,ENST00000372915,;MACF1,intron_variant,,ENST00000289893,;MACF1,intron_variant,,ENST00000545844,;MACF1,intron_variant,,ENST00000317713,;MACF1,intron_variant,,ENST00000361689,NM_012090.5;MACF1,intron_variant,,ENST00000539005,;MACF1,intr…	T	ENSG00000255103	ENST00000530275	Transcript	missense_variant	2792/6004	2597/3876
chr1	39988084	G	A	.	7	7	0	rs6525	COSM1599867	None	None	None	None	None	None	=52839/111850	=2367/9670	=5175/10624	=3379/8012	=2672/5948	=28248/61198	=394/836	=10604/15562	BMP8A	0	.	GRCh37	chr1	39988084	39988084	+	Missense_Mutation	SNP	G	G	A	c.878N>A	p.Arg293His	p.R293H	ENST00000331593	5/7	BMP8A,missense_variant,p.Arg293His,ENST00000331593,NM_181809.3;RP11-69E11.4,non_coding_transcript_exon_variant,,ENST00000331856,;RP11-69E11.4,non_coding_transcript_exon_variant,,ENST00000458207,;RP11-69E11.4,non_coding_transcript_exon_variant,,ENST00000440190,;RP11-69E11.4,non_coding_transcript_exon_variant,,ENST00000450157,;RP11-69E11.4,non_coding_transcript_exon_variant,,ENST00000431553,;RP11-6…	A	ENSG00000183682	ENST00000331593	Transcript	missense_variant	1224/1692	878/1209
chr1	40030121	C	A	.	21	20	1	.	None	None	None	None	None	None	None	None	None	None	None	None	None	None	None	PABPC4	0	.	GRCh37	chr1	40030121	40030121	+	Missense_Mutation	SNP	C	C	A	c.1427N>T	p.Gly476Val	p.G476V	ENST00000372858	10/16	PABPC4,missense_variant,p.Gly476Val,ENST00000372856,NM_001135654.1;PABPC4,missense_variant,p.Gly476Val,ENST00000372858,NM_001135653.1;PABPC4,missense_variant,p.Gly378Val,ENST00000421687,;PABPC4,missense_variant,p.Gly15Val,ENST00000437136,;PABPC4,missense_variant,p.Gly198Val,ENST00000527718,;PABPC4,intron_variant,,ENST00000372857,NM_003819.3;PABPC4,intron_variant,,ENST00000372862,;PABPC4,downstrea…	A	ENSG00000090621	ENST00000372858	Transcript	missense_variant	1877/2753	1427/1983
chr1	40098328	T	C	.	16	16	0	rs784625	COSM4143924	0.989217	1	0.9942	0.999	0.9891	0.9611	=120017/121390	=10386/10406	=11542/11578	=8653/8654	=6600/6614	=66015/66724	=900/908	=15921/16506	HEYL	0	.	GRCh37	chr1	40098328	40098328	+	Missense_Mutation	SNP	T	T	C	c.140N>G	p.His47Arg	p.H47R	ENST00000372852	2/5	HEYL,missense_variant,p.His47Arg,ENST00000372852,NM_014571.3;HEYL,missense_variant,p.His19Arg,ENST00000535435,;RP1-144F13.3,upstream_gene_variant,,ENST00000424418,;	C	ENSG00000163909	ENST00000372852	Transcript	missense_variant	460/3661	140/987
chr1	40236074	A	C	.	13	13	0	rs230321	COSM3805184	None	None	None	None	None	None	=22938/114244	=3872/9318	=1747/10872	=575/8360	=1192/6268	=12412/62488	=192/852	=2948/16086	OXCT2	0	.	GRCh37	chr1	40236074	40236074	+	Missense_Mutation	SNP	A	A	C	c.854N>G	p.Leu285Arg	p.L285R	ENST00000327582	1/1	OXCT2,missense_variant,p.Leu285Arg,ENST00000327582,NM_022120.1;BMP8B,intron_variant,,ENST00000372827,NM_001720.3;BMP8B,intron_variant,,ENST00000397360,;	C	ENSG00000198754	ENST00000327582	Transcript	missense_variant	947/1826	854/1554
chr1	40363054	G	C	.	22	22	0	rs3134614	COSM3927628	0.935703	0.9962	0.9035	1	0.8917	0.8558	=106116/119708	=10155/10388	=10009/11566	=8647/8652	=5892/6608	=57782/66276	=781/892	=12850/15326	MYCL	0	.	GRCh37	chr1	40363054	40363054	+	Missense_Mutation	SNP	G	G	C	c.1175N>G	p.Thr392Ser	p.T392S	ENST00000397332	3/3	MYCL,missense_variant,p.Thr392Ser,ENST00000397332,NM_001033082.2,NM_001033081.2;MYCL,missense_variant,p.Thr362Ser,ENST00000372816,;MYCL,downstream_gene_variant,,ENST00000429311,NM_005376.4;MYCL,downstream_gene_variant,,ENST00000372815,;MYCL,downstream_gene_variant,,ENST00000450953,;RP1-118J21.5,upstream_gene_variant,,ENST00000418255,;	C	ENSG00000116990	ENST00000397332	Transcript	missense_variant	1300/3256	1175/1185
chr1	40363394	C	A	.	13	12	1	.	COSM1667458	None	None	None	None	None	None	None	None	None	None	None	None	None	None	MYCL	0	.	GRCh37	chr1	40363394	40363394	+	Nonsense_Mutation	SNP	C	C	A	c.835N>T	p.Glu279Ter	p.E279*	ENST00000397332	3/3	MYCL,stop_gained,p.Glu279Ter,ENST00000397332,NM_001033082.2,NM_001033081.2;MYCL,stop_gained,p.Glu249Ter,ENST00000372816,;MYCL,downstream_gene_variant,,ENST00000429311,NM_005376.4;MYCL,downstream_gene_variant,,ENST00000372815,;MYCL,downstream_gene_variant,,ENST00000450953,;RP1-118J21.5,upstream_gene_variant,,ENST00000418255,;	A	ENSG00000116990	ENST00000397332	Transcript	stop_gained	960/3256	835/1185
chr1	40533266	T	G	.	5	5	0	rs11207440	COSM4591832	1	1	1	1	1	1	=120594/120594	=9796/9796	=11564/11564	=8618/8618	=6610/6610	=66652/66652	=896/896	=16458/16458	CAP1	0	.	GRCh37	chr1	40533266	40533266	+	Missense_Mutation	SNP	T	T	G	c.685N>G	p.Cys229Gly	p.C229G	ENST00000372797	8/13	CAP1,missense_variant,p.Cys229Gly,ENST00000372797,NM_006367.3,NM_001105530.1;CAP1,missense_variant,p.Cys228Gly,ENST00000372802,;CAP1,missense_variant,p.Cys228Gly,ENST00000340450,;CAP1,missense_variant,p.Cys229Gly,ENST00000372805,;CAP1,missense_variant,p.Cys228Gly,ENST00000372798,;CAP1,missense_variant,p.Cys229Gly,ENST00000372792,;CAP1,missense_variant,p.Cys228Gly,ENST00000435719,;CAP1,missense_va…	G	ENSG00000131236	ENST00000372797	Transcript	missense_variant	1246/3105	685/1428
chr1	40533287	T	G	.	6	6	0	rs6665926	COSM4591839	1	1	1	1	1	1	=120444/120444	=9778/9778	=11526/11526	=8620/8620	=6586/6586	=66586/66586	=894/894	=16454/16454	CAP1	0	.	GRCh37	chr1	40533287	40533287	+	Missense_Mutation	SNP	T	T	G	c.706N>G	p.Cys236Gly	p.C236G	ENST00000372797	8/13	CAP1,missense_variant,p.Cys236Gly,ENST00000372797,NM_006367.3,NM_001105530.1;CAP1,missense_variant,p.Cys235Gly,ENST00000372802,;CAP1,missense_variant,p.Cys235Gly,ENST00000340450,;CAP1,missense_variant,p.Cys236Gly,ENST00000372805,;CAP1,missense_variant,p.Cys235Gly,ENST00000372798,;CAP1,missense_variant,p.Cys236Gly,ENST00000372792,;CAP1,missense_variant,p.Cys235Gly,ENST00000435719,;CAP1,missense_va…	G	ENSG00000131236	ENST00000372797	Transcript	missense_variant	1267/3105	706/1428
chr1	40717006	C	T	.	26	14	12	.	COSM1667465	None	None	None	None	None	None	None	None	None	None	None	None	None	None	TMCO2	0	.	GRCh37	chr1	40717006	40717006	+	Missense_Mutation	SNP	C	C	T	c.289N>T	p.His97Tyr	p.H97Y	ENST00000372766	2/2	TMCO2,missense_variant,p.His97Tyr,ENST00000372766,NM_001008740.3;TMCO2,non_coding_transcript_exon_variant,,ENST00000468258,;	T	ENSG00000188800	ENST00000372766	Transcript	missense_variant	382/739	289/549
chr1	40923019	G	A	.	12	12	0	rs2272994	None	0.221645	0.0212	0.3516	0.2986	0.2366	0.3057	=30575/120940	=587/10348	=4280/11466	=2546/8630	=1863/6600	=15632/66576	=257/904	=5410/16416	ZFP69B	0	.	GRCh37	chr1	40923019	40923019	+	Missense_Mutation	SNP	G	G	A	c.344N>A	p.Cys115Tyr	p.C115Y	ENST00000411995	5/6	ZFP69B,missense_variant,p.Cys115Tyr,ENST00000411995,NM_023070.2;ZFP69B,missense_variant,p.Met86Ile,ENST00000484445,;ZFP69B,missense_variant,p.Cys13Tyr,ENST00000361584,;ZFP69B,non_coding_transcript_exon_variant,,ENST00000469416,;	A	ENSG00000187801	ENST00000411995	Transcript	missense_variant	719/2109	344/1605
chr1	41094496	C	T	.	16	16	0	rs150447957	None	None	None	None	None	None	None	=128/121408	=6/10406	=4/11576	=2/8654	=0/6614	=104/66738	=1/908	=11/16512	RIMS3	0	.	GRCh37	chr1	41094496	41094496	+	Missense_Mutation	SNP	C	C	T	c.700N>A	p.Gly234Ser	p.G234S	ENST00000372684	7/8	RIMS3,missense_variant,p.Gly234Ser,ENST00000372684,NM_014747.2;RIMS3,missense_variant,p.Gly234Ser,ENST00000372683,;	T	ENSG00000117016	ENST00000372684	Transcript	missense_variant	1170/7235	700/927
chr1	41296828	T	G	.	6	6	0	rs34287852	COSM3751195	0.0940495	0.0061	0.1124	0.0516	0.2167	0.1176	=19076/94044	=350/7392	=916/8468	=527/6908	=1154/3722	=14054/53520	=137/646	=1938/13388	KCNQ4	0	.	GRCh37	chr1	41296828	41296828	+	Missense_Mutation	SNP	T	T	G	c.1365N>G	p.His455Gln	p.H455Q	ENST00000347132	10/14	KCNQ4,missense_variant,p.His455Gln,ENST00000347132,NM_004700.3,NM_172163.2;KCNQ4,missense_variant,p.His316Gln,ENST00000443478,;KCNQ4,missense_variant,p.His401Gln,ENST00000509682,;KCNQ4,non_coding_transcript_exon_variant,,ENST00000506017,;	G	ENSG00000117013	ENST00000347132	Transcript	missense_variant	1447/4099	1365/2088
chr1	41485902	C	G	.	15	15	0	rs3738368	COSM3751197	0.182109	0.0166	0.2896	0.1687	0.3042	0.2178	=31089/113060	=615/10148	=3348/11488	=1191/8542	=2078/6604	=20828/64558	=247/816	=2782/10904	SLFNL1	0	.	GRCh37	chr1	41485902	41485902	+	Missense_Mutation	SNP	C	C	G	c.431N>C	p.Arg144Thr	p.R144T	ENST00000359345	1/4	SLFNL1,missense_variant,p.Arg144Thr,ENST00000359345,NM_144990.3;SLFNL1,missense_variant,p.Arg144Thr,ENST00000372613,;SLFNL1,missense_variant,p.Arg144Thr,ENST00000439569,NM_001168247.1;SLFNL1,missense_variant,p.Arg144Thr,ENST00000397197,;SLFNL1,missense_variant,p.Arg144Thr,ENST00000302946,;SLFNL1,missense_variant,p.Arg144Thr,ENST00000372611,;	G	ENSG00000171790	ENST00000359345	Transcript	missense_variant	3008/4310	431/1224
chr1	41486245	C	T	.	13	13	0	rs1138293	COSM3751199	0.0884585	0.0076	0.134	0.0456	0.2028	0.092	=18376/119554	=364/9944	=1444/11544	=320/8570	=1213/6612	=13321/65484	=160/898	=1554/16502	SLFNL1	0	.	GRCh37	chr1	41486245	41486245	+	Missense_Mutation	SNP	C	C	T	c.88N>A	p.Ala30Thr	p.A30T	ENST00000359345	1/4	SLFNL1,missense_variant,p.Ala30Thr,ENST00000359345,NM_144990.3;SLFNL1,missense_variant,p.Ala30Thr,ENST00000372613,;SLFNL1,missense_variant,p.Ala30Thr,ENST00000439569,NM_001168247.1;SLFNL1,missense_variant,p.Ala30Thr,ENST00000397197,;SLFNL1,missense_variant,p.Ala30Thr,ENST00000302946,;SLFNL1,missense_variant,p.Ala30Thr,ENST00000372611,;	T	ENSG00000171790	ENST00000359345	Transcript	missense_variant	2665/4310	88/1224
chr1	41848060	C	T	.	5	5	0	rs12092825	COSM4143954	None	None	None	None	None	None	=451/654	=1/4	=6/6	=8/18	=2/6	=80/104	=13/16	=341/500	FOXO6	0	.	GRCh37	chr1	41848060	41848060	+	Missense_Mutation	SNP	C	C	T	c.1187N>T	p.Ala396Val	p.A396V	ENST00000372591	2/2	FOXO6,missense_variant,p.Ala396Val,ENST00000372591,;	T	ENSG00000204060	ENST00000372591	Transcript	missense_variant	1196/2398	1187/1680
chr1	41848296	G	A	.	6	6	0	rs4359027	COSM4143955	0.386781	0.2171	0.6037	0.3482	0.5089	0.3763	=5686/12816	=119/440	=93/166	=121/314	=227/372	=2004/3880	=67/144	=3055/7500	FOXO6	0	.	GRCh37	chr1	41848296	41848296	+	Missense_Mutation	SNP	G	G	A	c.1423N>A	p.Ala475Thr	p.A475T	ENST00000372591	2/2	FOXO6,missense_variant,p.Ala475Thr,ENST00000372591,;	A	ENSG00000204060	ENST00000372591	Transcript	missense_variant	1432/2398	1423/1680
chr1	41976328	T	C	.	18	18	0	rs9439043	COSM3749053	0.963059	0.8669	0.9899	1	0.998	1	=16696/16882	=1279/1450	=603/606	=560/560	=119/120	=6924/6934	=176/176	=7035/7036	HIVEP3	0	.	GRCh37	chr1	41976328	41976328	+	Missense_Mutation	SNP	T	T	C	c.7015N>G	p.Thr2339Ala	p.T2339A	ENST00000372583	9/9	HIVEP3,missense_variant,p.Thr2338Ala,ENST00000372584,NM_001127714.2;HIVEP3,missense_variant,p.Thr2339Ala,ENST00000372583,NM_024503.4;HIVEP3,missense_variant,p.Thr2339Ala,ENST00000247584,;HIVEP3,missense_variant,p.Thr2338Ala,ENST00000429157,;HIVEP3,non_coding_transcript_exon_variant,,ENST00000460604,;	C	ENSG00000127124	ENST00000372583	Transcript	missense_variant	7901/12193	7015/7221
chr1	41978566	T	G	.	16	16	0	rs2991344	None	None	None	None	None	None	None	=60463/60544	=5240/5314	=4477/4484	=3314/3314	=2254/2254	=33254/33254	=452/452	=11472/11472	HIVEP3	0	.	GRCh37	chr1	41978566	41978566	+	Missense_Mutation	SNP	T	T	G	c.6326N>C	p.Asp2109Ala	p.D2109A	ENST00000372583	8/9	HIVEP3,missense_variant,p.Asp2109Ala,ENST00000372584,NM_001127714.2;HIVEP3,missense_variant,p.Asp2109Ala,ENST00000372583,NM_024503.4;HIVEP3,missense_variant,p.Asp2109Ala,ENST00000247584,;HIVEP3,missense_variant,p.Asp2109Ala,ENST00000429157,;HIVEP3,non_coding_transcript_exon_variant,,ENST00000460604,;	G	ENSG00000127124	ENST00000372583	Transcript	missense_variant	7212/12193	6326/7221
chr1	41978825	C	G	.	8	8	0	rs2483689	None	0.994209	0.9781	1	1	1	1	=120513/120682	=9981/10140	=11562/11572	=8650/8650	=6614/6614	=66292/66292	=902/902	=16512/16512	HIVEP3	0	.	GRCh37	chr1	41978825	41978825	+	Missense_Mutation	SNP	C	C	G	c.6067N>C	p.Ala2023Pro	p.A2023P	ENST00000372583	8/9	HIVEP3,missense_variant,p.Ala2023Pro,ENST00000372584,NM_001127714.2;HIVEP3,missense_variant,p.Ala2023Pro,ENST00000372583,NM_024503.4;HIVEP3,missense_variant,p.Ala2023Pro,ENST00000247584,;HIVEP3,missense_variant,p.Ala2023Pro,ENST00000429157,;HIVEP3,non_coding_transcript_exon_variant,,ENST00000460604,;	G	ENSG00000127124	ENST00000372583	Transcript	missense_variant	6953/12193	6067/7221
chr1	42048710	G	C	.	19	8	11	.	None	None	None	None	None	None	None	None	None	None	None	None	None	None	None	HIVEP3	0	.	GRCh37	chr1	42048710	42048710	+	Missense_Mutation	SNP	G	G	C	c.1759N>G	p.Leu587Val	p.L587V	ENST00000372583	4/9	HIVEP3,missense_variant,p.Leu587Val,ENST00000372584,NM_001127714.2;HIVEP3,missense_variant,p.Leu587Val,ENST00000372583,NM_024503.4;HIVEP3,missense_variant,p.Leu587Val,ENST00000247584,;HIVEP3,missense_variant,p.Leu587Val,ENST00000429157,;HIVEP3,upstream_gene_variant,,ENST00000460604,;	C	ENSG00000127124	ENST00000372583	Transcript	missense_variant	2645/12193	1759/7221
chr1	42048745	T	C	.	19	19	0	rs2810566	COSM4143960	0.988019	0.9569	0.9957	1	1	1	=121019/121398	=10053/10400	=11558/11578	=8652/8654	=6614/6614	=66727/66732	=905/908	=16510/16512	HIVEP3	0	.	GRCh37	chr1	42048745	42048745	+	Missense_Mutation	SNP	T	T	C	c.1724N>G	p.His575Arg	p.H575R	ENST00000372583	4/9	HIVEP3,missense_variant,p.His575Arg,ENST00000372584,NM_001127714.2;HIVEP3,missense_variant,p.His575Arg,ENST00000372583,NM_024503.4;HIVEP3,missense_variant,p.His575Arg,ENST00000247584,;HIVEP3,missense_variant,p.His575Arg,ENST00000429157,;HIVEP3,upstream_gene_variant,,ENST00000460604,;	C	ENSG00000127124	ENST00000372583	Transcript	missense_variant	2610/12193	1724/7221
chr1	42050366	C	T	.	18	18	0	rs2146315	COSM1342685	0.309305	0.3215	0.1945	0.4345	0.2326	0.3241	=30808/113180	=3104/10154	=2448/11506	=3706/8580	=1966/6612	=15683/64760	=247/824	=3654/10744	HIVEP3	0	.	GRCh37	chr1	42050366	42050366	+	Missense_Mutation	SNP	C	C	T	c.103N>A	p.Val35Ile	p.V35I	ENST00000372583	4/9	HIVEP3,missense_variant,p.Val35Ile,ENST00000372584,NM_001127714.2;HIVEP3,missense_variant,p.Val35Ile,ENST00000372583,NM_024503.4;HIVEP3,missense_variant,p.Val35Ile,ENST00000247584,;HIVEP3,missense_variant,p.Val35Ile,ENST00000429157,;HIVEP3,upstream_gene_variant,,ENST00000460604,;	T	ENSG00000127124	ENST00000372583	Transcript	missense_variant	989/12193	103/7221
chr1	42655025	G	A	.	31	16	15	.	None	None	None	None	None	None	None	None	None	None	None	None	None	None	None	FOXJ3	0	.	GRCh37	chr1	42655025	42655025	+	Nonsense_Mutation	SNP	G	G	A	c.1402N>T	p.Arg468Ter	p.R468*	ENST00000372572	12/15	FOXJ3,stop_gained,p.Arg468Ter,ENST00000372572,NM_001198851.1;FOXJ3,stop_gained,p.Arg468Ter,ENST00000372573,NM_001198850.1;FOXJ3,stop_gained,p.Arg468Ter,ENST00000361346,NM_014947.4;FOXJ3,stop_gained,p.Arg468Ter,ENST00000545068,;FOXJ3,stop_gained,p.Arg434Ter,ENST00000361776,NM_001198852.1;FOXJ3,5_prime_UTR_variant,,ENST00000372571,;FOXJ3,downstream_gene_variant,,ENST00000445886,;	A	ENSG00000198815	ENST00000372572	Transcript	stop_gained	1714/5352	1402/1869
chr1	42693597	A	G	.	21	21	0	rs343376	COSM3746966	0.795327	0.7632	0.8862	0.8482	0.7913	0.7239	=97513/121380	=7977/10406	=10644/11576	=7149/8650	=5401/6612	=53436/66720	=717/908	=12189/16508	FOXJ3	0	.	GRCh37	chr1	42693597	42693597	+	Missense_Mutation	SNP	A	A	G	c.485N>C	p.Val162Ala	p.V162A	ENST00000372572	7/15	FOXJ3,missense_variant,p.Val162Ala,ENST00000372572,NM_001198851.1;FOXJ3,missense_variant,p.Val162Ala,ENST00000372573,NM_001198850.1;FOXJ3,missense_variant,p.Val162Ala,ENST00000361346,NM_014947.4;FOXJ3,missense_variant,p.Val162Ala,ENST00000545068,;FOXJ3,missense_variant,p.Val162Ala,ENST00000361776,NM_001198852.1;FOXJ3,missense_variant,p.Val162Ala,ENST00000445886,;	G	ENSG00000198815	ENST00000372572	Transcript	missense_variant	797/5352	485/1869
chr1	43161886	A	G	.	23	7	16	.	None	None	None	None	None	None	None	None	None	None	None	None	None	None	None	YBX1	0	.	GRCh37	chr1	43161886	43161886	+	Missense_Mutation	SNP	A	A	G	c.281N>G	p.Asn94Ser	p.N94S	ENST00000321358	4/8	YBX1,missense_variant,p.Asn144Ser,ENST00000436427,;YBX1,missense_variant,p.Asn94Ser,ENST00000321358,NM_004559.3;YBX1,intron_variant,,ENST00000332220,;YBX1,non_coding_transcript_exon_variant,,ENST00000467957,;	G	ENSG00000065978	ENST00000321358	Transcript	missense_variant	420/1514	281/975
chr1	43688634	G	A	.	20	20	0	rs200006667	COSN519683	None	None	None	None	None	None	=9/15546	=1/888	=0/278	=0/486	=0/1526	=8/5092	=0/196	=0/7080	WDR65	0	.	GRCh37	chr1	43688634	43688634	+	Missense_Mutation	SNP	G	G	A	c.2672N>A	p.Arg891Gln	p.R891Q	ENST00000372492	16/23	WDR65,missense_variant,p.Arg891Gln,ENST00000372492,NM_001195831.2;EBNA1BP2,intron_variant,,ENST00000461557,;EBNA1BP2,intron_variant,,ENST00000474566,;EBNA1BP2,intron_variant,,ENST00000466927,;WDR65,downstream_gene_variant,,ENST00000428122,;	A	ENSG00000243710	ENST00000372492	Transcript	missense_variant	2996/4244	2672/3753
chr1	43771016	TA	T	.	22	22	0	rs3831248	None	0.762181	0.7496	0.6441	0.8631	0.6292	0.8957	=58370/82866	=6180/8112	=5674/7808	=5565/6334	=3181/4624	=31276/48272	=423/618	=6071/7098	TIE1	0	.	GRCh37	chr1	43771017	43771017	+	Splice_Region	DEL	A	A	-	c.484+3delN			ENST00000372476		TIE1,splice_region_variant,,ENST00000372476,NM_005424.4,NM_001253357.1;TIE1,splice_region_variant,,ENST00000538015,;TIE1,splice_region_variant,,ENST00000441333,;TIE1,upstream_gene_variant,,ENST00000433781,;TIE1,upstream_gene_variant,,ENST00000488437,;TIE1,downstream_gene_variant,,ENST00000485125,;TIE1,upstream_gene_variant,,ENST00000480269,;	-	ENSG00000066056	ENST00000372476	Transcript	splice_region_variant	-/3882	-/3417
chr1	43850142	AT	A	.	20	20	0	rs774221861	COSM1342802	None	None	None	None	None	None	=336/55168	=23/5622	=44/3518	=26/3590	=12/3270	=195/29570	=1/426	=35/9172	MED8	0	.	GRCh37	chr1	43850143	43850143	+	Frame_Shift_Del	DEL	T	T	-	c.884delN	p.Asn295MetfsTer62	p.N295Mfs*62	ENST00000290663	8/8	MED8,frameshift_variant,p.Asn295MetfsTer62,ENST00000290663,NM_052877.4;MED8,3_prime_UTR_variant,,ENST00000372457,NM_201542.4,NM_001001653.2;MED8,downstream_gene_variant,,ENST00000372455,;RP1-92O14.6,upstream_gene_variant,,ENST00000436713,;MED8,downstream_gene_variant,,ENST00000473560,;MED8,downstream_gene_variant,,ENST00000460803,;	-	ENSG00000159479	ENST00000290663	Transcript	frameshift_variant	928/1483	884/906
chr1	43890538	G	T	.	23	22	1	rs41270349	None	0.00898562	0.0113	0.0086	0	0.0139	0.0102	=1348/121222	=63/10402	=65/11578	=0/8654	=42/6614	=967/66652	=7/908	=204/16414	SZT2	0	.	GRCh37	chr1	43890538	43890538	+	Splice_Region	SNP	G	G	T	c.2550+5N>T			ENST00000562955		SZT2,splice_region_variant,,ENST00000562955,NM_015284.3;SZT2,splice_region_variant,,ENST00000372442,;SZT2,splice_region_variant,,ENST00000470139,;SZT2,upstream_gene_variant,,ENST00000478140,;	T	ENSG00000198198	ENST00000562955	Transcript	splice_region_variant	-/12281	-/10128
chr1	43897496	G	A	.	18	18	0	rs147797700	None	0.00878594	0.0106	0.0086	0	0.0139	0.0102	=1349/121330	=62/10382	=65/11570	=0/8652	=42/6614	=968/66698	=7/908	=205/16506	SZT2	0	.	GRCh37	chr1	43897496	43897496	+	Missense_Mutation	SNP	G	G	A	c.5027N>A	p.Arg1676His	p.R1676H	ENST00000562955	35/71	SZT2,missense_variant,p.Arg1676His,ENST00000562955,NM_015284.3;SZT2,missense_variant,p.Arg834His,ENST00000372442,;SZT2,downstream_gene_variant,,ENST00000470139,;SZT2,downstream_gene_variant,,ENST00000478140,;	A	ENSG00000198198	ENST00000562955	Transcript	missense_variant	5027/12281	5027/10128
chr1	44511801	GATA	G	.	8	7	1	rs398052951	None	None	None	None	None	None	None	None	None	None	None	None	None	None	None	RP5-1198O20.4	0	.	GRCh37	chr1	44511802	44511804	+	Splice_Region	DEL	ATA	ATA	-	n.160+8_160+10delNNN			ENST00000434244		RP5-1198O20.4,splice_region_variant,,ENST00000434244,;RP5-1198O20.4,splice_region_variant,,ENST00000609636,;RP5-1198O20.4,splice_region_variant,,ENST00000607988,;RP5-1198O20.4,splice_region_variant,,ENST00000610167,;RP5-1198O20.4,splice_region_variant,,ENST00000609472,;RP5-1198O20.4,upstream_gene_variant,,ENST00000447959,;RP5-1198O20.4,upstream_gene_variant,,ENST00000431800,;RP5-1198O20.4,upstrea…	-	ENSG00000230615	ENST00000434244	Transcript	splice_region_variant	-/2644
chr1	44595113	G	C	.	15	15	0	rs2429051	COSM3751237	0.496406	0.2231	0.5159	0.628	0.6928	0.5143	=71651/117696	=2867/10332	=5885/11536	=5750/8608	=4250/6612	=44219/65812	=507/870	=8173/13926	KLF17	0	.	GRCh37	chr1	44595113	44595113	+	Missense_Mutation	SNP	G	G	C	c.170N>C	p.Ser57Thr	p.S57T	ENST00000372299	2/4	KLF17,missense_variant,p.Ser57Thr,ENST00000372299,NM_173484.3;KLF17,non_coding_transcript_exon_variant,,ENST00000476802,;	C	ENSG00000171872	ENST00000372299	Transcript	missense_variant	228/3131	170/1170
chr1	44595410	A	G	.	14	14	0	rs2485652	COSM3746972	0.275559	0.0915	0.2594	0.4236	0.3966	0.2587	=39949/120864	=1375/10326	=3252/11502	=4047/8574	=2145/6600	=24240/66462	=301/906	=4589/16494	KLF17	0	.	GRCh37	chr1	44595410	44595410	+	Missense_Mutation	SNP	A	A	G	c.467N>G	p.Asn156Ser	p.N156S	ENST00000372299	2/4	KLF17,missense_variant,p.Asn156Ser,ENST00000372299,NM_173484.3;KLF17,intron_variant,,ENST00000476802,;	G	ENSG00000171872	ENST00000372299	Transcript	missense_variant	525/3131	467/1170
chr1	44877947	A	G	.	14	8	6	.	None	None	None	None	None	None	None	None	None	None	None	None	None	None	None	RNF220	0	.	GRCh37	chr1	44877947	44877947	+	Missense_Mutation	SNP	A	A	G	c.178N>G	p.Ile60Val	p.I60V	ENST00000355387	2/15	RNF220,missense_variant,p.Ile60Val,ENST00000355387,;RNF220,missense_variant,p.Ile60Val,ENST00000361799,NM_018150.2;RNF220,missense_variant,p.Ile60Val,ENST00000372247,;RNF220,upstream_gene_variant,,ENST00000470498,;RNF220,downstream_gene_variant,,ENST00000487332,;	G	ENSG00000187147	ENST00000355387	Transcript	missense_variant	628/3099	178/1701
chr1	45407181	CT	C	.	21	11	10	rs748937918	COSM1343022	None	None	None	None	None	None	=130/115946	=11/10246	=2/11308	=7/8534	=0/6564	=94/64714	=0/870	=16/13710	EIF2B3	0	.	GRCh37	chr1	45407182	45407182	+	Frame_Shift_Del	DEL	T	T	-	c.450delN	p.Ala151GlnfsTer57	p.A151Qfs*57	ENST00000360403	4/12	EIF2B3,frameshift_variant,p.Ala151GlnfsTer57,ENST00000360403,NM_020365.4,NM_001261418.1;EIF2B3,frameshift_variant,p.Ala151GlnfsTer57,ENST00000372183,NM_001166588.2;EIF2B3,frameshift_variant,p.Ala151GlnfsTer?,ENST00000372182,;EIF2B3,non_coding_transcript_exon_variant,,ENST00000480675,;EIF2B3,non_coding_transcript_exon_variant,,ENST00000477953,;	-	ENSG00000070785	ENST00000360403	Transcript	frameshift_variant	577/1659	450/1359
chr1	45797139	G	A	.	15	15	0	rs150792276	COSM1502889	None	None	None	None	None	None	=93/120878	=5/10296	=4/11556	=4/8640	=1/6590	=78/66388	=1/898	=0/16510	MUTYH	0	.	GRCh37	chr1	45797139	45797139	+	Missense_Mutation	SNP	G	G	A	c.1267N>T	p.Arg423Cys	p.R423C	ENST00000372098	13/16	MUTYH,missense_variant,p.Arg426Cys,ENST00000450313,NM_012222.2,NM_001128425.1;MUTYH,missense_variant,p.Arg412Cys,ENST00000372115,NM_001048171.1;MUTYH,missense_variant,p.Arg423Cys,ENST00000372098,;MUTYH,missense_variant,p.Arg398Cys,ENST00000372104,;MUTYH,missense_variant,p.Arg413Cys,ENST00000372110,;MUTYH,missense_variant,p.Arg409Cys,ENST00000372100,;MUTYH,missense_variant,p.Arg398Cys,ENST00000355…	A	ENSG00000132781	ENST00000372098	Transcript	missense_variant	1401/1839	1267/1641
chr1	45797505	C	G	.	27	27	0	rs3219489	COSM3751252	0.313498	0.2579	0.4841	0.3909	0.2445	0.2587	=28865/97294	=2317/8142	=4841/9114	=2955/6868	=1188/4890	=13848/53264	=212/704	=3504/14312	MUTYH	0	.	GRCh37	chr1	45797505	45797505	+	Missense_Mutation	SNP	C	C	G	c.1005N>C	p.Gln335His	p.Q335H	ENST00000372098	12/16	MUTYH,missense_variant,p.Gln338His,ENST00000450313,NM_012222.2,NM_001128425.1;MUTYH,missense_variant,p.Gln324His,ENST00000372115,NM_001048171.1;MUTYH,missense_variant,p.Gln335His,ENST00000372098,;MUTYH,missense_variant,p.Gln310His,ENST00000372104,;MUTYH,missense_variant,p.Gln325His,ENST00000372110,;MUTYH,missense_variant,p.Gln321His,ENST00000372100,;MUTYH,missense_variant,p.Gln310His,ENST00000355…	G	ENSG00000132781	ENST00000372098	Transcript	missense_variant	1139/1839	1005/1641
chr1	46195375	T	C	.	12	12	0	rs28375469	COSM146501	0.314896	0.2504	0.3473	0.3135	0.2833	0.4131	=36896/121350	=2502/10400	=3913/11576	=2968/8646	=1729/6608	=19567/66704	=268/906	=5949/16510	IPP	0	.	GRCh37	chr1	46195375	46195375	+	Missense_Mutation	SNP	T	T	C	c.791N>G	p.Lys264Arg	p.K264R	ENST00000396478	4/9	IPP,missense_variant,p.Lys264Arg,ENST00000396478,NM_005897.2;IPP,missense_variant,p.Lys264Arg,ENST00000359942,NM_001145349.1;	C	ENSG00000197429	ENST00000396478	Transcript	missense_variant	894/3113	791/1755
chr1	46521559	A	T	.	13	13	0	rs785467	COSM3735974	0.682109	0.7474	0.6412	0.6885	0.7346	0.5624	=84204/121330	=7767/10386	=7589/11576	=5814/8648	=4928/6612	=47343/66706	=640/908	=10123/16494	PIK3R3	0	.	GRCh37	chr1	46521559	46521559	+	Missense_Mutation	SNP	A	A	T	c.849N>A	p.Asn283Lys	p.N283K	ENST00000262741	7/10	PIK3R3,missense_variant,p.Asn283Lys,ENST00000262741,NM_003629.3;PIK3R3,missense_variant,p.Asn283Lys,ENST00000420542,NM_001114172.1;PIK3R3,missense_variant,p.Asn283Lys,ENST00000372006,;PIK3R3,missense_variant,p.Asn329Lys,ENST00000540385,;PIK3R3,intron_variant,,ENST00000354242,;PIK3R3,intron_variant,,ENST00000340332,;PIK3R3,intron_variant,,ENST00000423209,;PIK3R3,non_coding_transcript_exon_variant,…	T	ENSG00000117461	ENST00000262741	Transcript	missense_variant	1539/5609	849/1386
chr1	46655158	T	C	.	20	20	0	rs6659553	None	0.942492	0.789	0.987	1	1	1	=118490/120436	=8439/10268	=11371/11456	=8638/8638	=6526/6526	=66301/66322	=892/900	=16323/16326	POMGNT1	0	.	GRCh37	chr1	46655158	46655158	+	Missense_Mutation	SNP	T	T	C	c.1867N>G	p.Met623Val	p.M623V	ENST00000371992	21/23	POMGNT1,missense_variant,p.Met623Val,ENST00000371992,NM_001243766.1;POMGNT1,missense_variant,p.Met623Val,ENST00000371984,NM_017739.3;POMGNT1,missense_variant,p.Met623Val,ENST00000371986,;POMGNT1,missense_variant,p.Met601Val,ENST00000535522,;POMGNT1,3_prime_UTR_variant,,ENST00000396420,;TSPAN1,downstream_gene_variant,,ENST00000372003,NM_005727.3;POMGNT1,non_coding_transcript_exon_variant,,ENST0000…	C	ENSG00000085998	ENST00000371992	Transcript	missense_variant	2518/2934	1867/2247
chr1	46806550	C	T	.	13	13	0	rs41293277	COSM3773506	0.127196	0.115	0.147	0.0179	0.2773	0.0879	=25506/112352	=1340/9114	=1295/10668	=181/8100	=1863/5372	=18944/62788	=185/804	=1698/15506	NSUN4	0	.	GRCh37	chr1	46806550	46806550	+	Missense_Mutation	SNP	C	C	T	c.52N>T	p.Leu18Phe	p.L18F	ENST00000474844	1/6	NSUN4,missense_variant,p.Leu18Phe,ENST00000474844,NM_199044.3;NSUN4,5_prime_UTR_variant,,ENST00000536062,;NSUN4,upstream_gene_variant,,ENST00000537428,NM_001256128.1;NSUN4,non_coding_transcript_exon_variant,,ENST00000486270,;NSUN4,non_coding_transcript_exon_variant,,ENST00000469918,;NSUN4,non_coding_transcript_exon_variant,,ENST00000472157,;NSUN4,upstream_gene_variant,,ENST00000498008,;NSUN4,upst…	T	ENSG00000117481	ENST00000474844	Transcript	missense_variant	702/2150	52/1155
chr1	47014940	C	A	.	17	17	0	.	COSM910335	None	None	None	None	None	None	None	None	None	None	None	None	None	None	KNCN	0	.	GRCh37	chr1	47014940	47014940	+	Splice_Site	SNP	C	C	A	c.152-1N>T		p.X51_splice	ENST00000396314		KNCN,splice_acceptor_variant,,ENST00000481882,;KNCN,splice_acceptor_variant,,ENST00000396314,NM_001097611.1;MKNK1-AS1,intron_variant,,ENST00000602433,;KNCN,splice_acceptor_variant,,ENST00000524908,;KNCN,splice_acceptor_variant,,ENST00000294445,;	A	ENSG00000162456	ENST00000396314	Transcript	splice_acceptor_variant	-/608	152/306
chr1	47133811	T	C	.	6	6	0	rs11211337	COSM3749059	0.834665	0.8631	0.8818	0.9345	0.7853	0.7106	=5359/7298	=144/178	=55/70	=117/130	=0/0	=1385/1772	=61/86	=3597/5062	ATPAF1	0	.	GRCh37	chr1	47133811	47133811	+	Missense_Mutation	SNP	T	T	C	c.253N>G	p.Ser85Gly	p.S85G	ENST00000576409	1/9	ATPAF1,missense_variant,p.Ser85Gly,ENST00000576409,;ATPAF1,missense_variant,p.Ser62Gly,ENST00000371937,NM_022745.4;ATPAF1,missense_variant,p.Ser62Gly,ENST00000574428,;ATPAF1,missense_variant,p.Ser85Gly,ENST00000329231,NM_001042546.2;EFCAB14,intron_variant,,ENST00000544071,;ATPAF1,upstream_gene_variant,,ENST00000542495,NM_001256418.1;ATPAF1,upstream_gene_variant,,ENST00000526821,;TEX38,upstream_ge…	C	ENSG00000123472	ENST00000576409	Transcript	missense_variant	316/4158	253/1056
chr1	47138819	T	G	.	18	18	0	rs614486	COSM3985114	0.539337	0.6513	0.4625	0.7996	0.3121	0.408	=7961/21580	=1287/2184	=176/408	=474/622	=447/1502	=2568/8730	=82/240	=2927/7894	TEX38	0	.	GRCh37	chr1	47138819	47138819	+	Missense_Mutation	SNP	T	T	G	c.312N>G	p.Asp104Glu	p.D104E	ENST00000334122	2/2	TEX38,missense_variant,p.Asp105Glu,ENST00000564071,;TEX38,missense_variant,p.Asp158Glu,ENST00000569393,;TEX38,missense_variant,p.Asp104Glu,ENST00000334122,NM_001145474.2;TEX38,missense_variant,p.Asp50Glu,ENST00000564373,;TEX38,missense_variant,p.Asp28Glu,ENST00000415500,;EFCAB14,intron_variant,,ENST00000544071,;EFCAB14,downstream_gene_variant,,ENST00000371933,NM_014774.2;ATPAF1,upstream_gene_vari…	G	ENSG00000186118	ENST00000334122	Transcript	missense_variant	419/866	312/621
chr1	47139103	C	T	.	18	18	0	rs1025806	COSM4418065	0.266174	0.1785	0.3545	0.3353	0.2972	0.2188	=5821/21560	=450/2260	=148/408	=203/618	=432/1684	=2664/9146	=60/238	=1864/7206	TEX38	0	.	GRCh37	chr1	47139103	47139103	+	Missense_Mutation	SNP	C	C	T	c.596N>T	p.Ala199Val	p.A199V	ENST00000334122	2/2	TEX38,missense_variant,p.Ala253Val,ENST00000569393,;TEX38,missense_variant,p.Ala199Val,ENST00000334122,NM_001145474.2;TEX38,missense_variant,p.Ala145Val,ENST00000564373,;TEX38,missense_variant,p.Ala123Val,ENST00000415500,;EFCAB14,intron_variant,,ENST00000544071,;EFCAB14,downstream_gene_variant,,ENST00000371933,NM_014774.2;ATPAF1,upstream_gene_variant,,ENST00000576409,;TEX38,downstream_gene_varian…	T	ENSG00000186118	ENST00000334122	Transcript	missense_variant	703/866	596/621
chr1	47691568	GCAGA	G	.	10	10	0	rs145295250	None	0.272564	0.1188	0.3876	0.0129	0.5676	0.363	=45974/103722	=1163/7092	=3603/10804	=105/7990	=3242/5538	=31588/56290	=366/726	=5907/15282	TAL1	0	.	GRCh37	chr1	47691569	47691572	+	Splice_Region	DEL	CAGA	CAGA	-	c.-1-11_-1-8delNNNN			ENST00000294339		TAL1,splice_region_variant,,ENST00000371883,;TAL1,splice_region_variant,,ENST00000294339,NM_003189.2;TAL1,splice_region_variant,,ENST00000371884,NM_001287347.1;RP1-18D14.7,non_coding_transcript_exon_variant,,ENST00000422216,;TAL1,intron_variant,,ENST00000464796,;TAL1,upstream_gene_variant,,ENST00000459729,;TAL1,downstream_gene_variant,,ENST00000481091,;TAL1,downstream_gene_variant,,ENST0000046591…	-	ENSG00000162367	ENST00000294339	Transcript	splice_region_variant	-/5001	-/996
chr1	47904668	T	TCCGCAC	.	10	10	0	rs3046924	COSM4144063	0.964457	0.9107	0.9827	0.9881	0.992	0.9714	=6597/6680	=130/136	=58/58	=91/92	=0/0	=1420/1428	=68/70	=4830/4896	FOXD2	0	.	GRCh37	chr1	47904668	47904669	+	In_Frame_Ins	INS	-	-	CCGCAC	c.861_862insCCGCAC	p.Pro292_His293dup	p.P292_H293dup	ENST00000334793	1/1	FOXD2,inframe_insertion,p.Pro292_His293dup,ENST00000334793,NM_004474.3;FOXD2-AS1,upstream_gene_variant,,ENST00000445551,;	CCGCAC	ENSG00000186564	ENST00000334793	Transcript	inframe_insertion	2980-2981/4675	861-862/1488
chr1	47904909	G	C	.	15	15	0	rs2405913	None	0.999601	0.9985	1	1	1	1	=31244/31244	=1680/1680	=2564/2564	=2064/2064	=546/546	=15880/15880	=236/236	=8274/8274	FOXD2	0	.	GRCh37	chr1	47904909	47904909	+	Missense_Mutation	SNP	G	G	C	c.1102N>C	p.Ala368Pro	p.A368P	ENST00000334793	1/1	FOXD2,missense_variant,p.Ala368Pro,ENST00000334793,NM_004474.3;FOXD2-AS1,upstream_gene_variant,,ENST00000445551,;	C	ENSG00000186564	ENST00000334793	Transcript	missense_variant	3221/4675	1102/1488
chr1	48016010	CTTT	C	.	5	4	1	.	COSN511730	None	None	None	None	None	None	None	None	None	None	None	None	None	None	ATP6V0E1P4	0	.	GRCh37	chr1	48016011	48016013	+	Splice_Region	DEL	TTT	TTT	-	n.137+7_137+9delNNN			ENST00000427294		ATP6V0E1P4,splice_region_variant,,ENST00000427294,;	-	ENSG00000227883	ENST00000427294	Transcript	splice_region_variant	-/242
chr1	48227233	AT	A	.	15	8	7	.	None	None	None	None	None	None	None	None	None	None	None	None	None	None	None	FLJ00388	0	.	GRCh37	chr1	48227234	48227234	+	Frame_Shift_Del	DEL	T	T	-	c.57delN	p.Lys19AsnfsTer10	p.K19Nfs*10	ENST00000594280	1/1	FLJ00388,frameshift_variant,p.Lys19AsnfsTer10,ENST00000594280,;TRABD2B,3_prime_UTR_variant,,ENST00000606738,NM_001194986.1;RP11-543D5.2,intron_variant,,ENST00000438589,;	-	ENSG00000273395	ENST00000594280	Transcript	frameshift_variant	57/312	57/312
chr1	48697733	T	G	.	22	21	1	rs212991	COSM4144064	0.999401	1	0.9986	1	0.998	1	=121317/121408	=10404/10404	=11562/11578	=8653/8654	=6614/6614	=66666/66738	=907/908	=16511/16512	SLC5A9	0	.	GRCh37	chr1	48697733	48697733	+	Missense_Mutation	SNP	T	T	G	c.882N>G	p.Ile294Met	p.I294M	ENST00000236495	8/15	SLC5A9,missense_variant,p.Ile294Met,ENST00000236495,NM_001135181.1;SLC5A9,missense_variant,p.Ile269Met,ENST00000438567,NM_001011547.2;SLC5A9,missense_variant,p.Ile290Met,ENST00000533824,;SLC5A9,intron_variant,,ENST00000420136,;RP5-1024N4.4,upstream_gene_variant,,ENST00000606809,;SLC5A9,non_coding_transcript_exon_variant,,ENST00000493837,;SLC5A9,intron_variant,,ENST00000425816,;SLC5A9,intron_varia…	G	ENSG00000117834	ENST00000236495	Transcript	missense_variant	932/3272	882/2121
chr1	49242302	T	C	.	7	7	0	rs750611570	COSM4638922	None	None	None	None	None	None	=17/6612	=0/186	=0/64	=0/138	=0/0	=17/1684	=0/74	=0/4466	BEND5	0	.	GRCh37	chr1	49242302	49242302	+	Missense_Mutation	SNP	T	T	C	c.202N>G	p.Lys68Glu	p.K68E	ENST00000371833	1/6	BEND5,missense_variant,p.Lys68Glu,ENST00000371833,NM_024603.2;AGBL4,intron_variant,,ENST00000416121,;AGBL4,intron_variant,,ENST00000371839,NM_032785.3;AGBL4,intron_variant,,ENST00000371838,;BEND5,non_coding_transcript_exon_variant,,ENST00000480399,;BEND5,non_coding_transcript_exon_variant,,ENST00000463562,;BEND5,non_coding_transcript_exon_variant,,ENST00000489956,;	C	ENSG00000162373	ENST00000371833	Transcript	missense_variant	289/1716	202/1266
chr1	50666515	C	T	.	22	22	0	rs2494876	None	0.697085	0.3442	0.8804	0.6528	0.9006	0.8804	=101255/120566	=4224/10382	=10101/11576	=5644/8632	=5549/6614	=60812/66546	=782/906	=14143/15910	ELAVL4	0	.	GRCh37	chr1	50666515	50666515	+	Splice_Region	SNP	C	C	T	c.825-8N>T			ENST00000357083		ELAVL4,missense_variant,p.Pro275Ser,ENST00000371821,;ELAVL4,missense_variant,p.Pro270Ser,ENST00000371823,NM_021952.3,NM_001144774.1;ELAVL4,splice_region_variant,,ENST00000371824,;ELAVL4,splice_region_variant,,ENST00000371827,NM_001144776.1;ELAVL4,splice_region_variant,,ENST00000371819,;ELAVL4,splice_region_variant,,ENST00000448907,NM_001144777.1;ELAVL4,splice_region_variant,,ENST00000357083,NM_00…	T	ENSG00000162374	ENST00000357083	Transcript	splice_region_variant	-/1415	-/1152
chr1	50865316	C	A	.	23	23	0	rs2653872	None	0.577276	0.3411	0.6599	0.8393	0.5318	0.6145	None	None	None	None	None	None	None	None	HMGB1P45	0	.	GRCh37	chr1	50865316	50865316	+	Splice_Region	SNP	C	C	A	n.127+3N>T			ENST00000435986		HMGB1P45,splice_region_variant,,ENST00000435986,;	A	ENSG00000229316	ENST00000435986	Transcript	splice_region_variant	-/653
chr1	51121198	T	C	.	34	34	0	rs11205753	None	0.0922524	0.0182	0.0706	0.001	0.1113	0.2822	=16338/121088	=335/10358	=743/11560	=26/8600	=1104/6610	=9254/66566	=144/904	=4732/16490	FAF1	0	.	GRCh37	chr1	51121198	51121198	+	Splice_Region	SNP	T	T	C	c.660N>G	p.=	p.V220V	ENST00000396153	8/19	FAF1,splice_region_variant,p.=,ENST00000396153,NM_007051.2;FAF1,splice_region_variant,p.=,ENST00000371778,;FAF1,splice_region_variant,p.=,ENST00000494400,;	C	ENSG00000185104	ENST00000396153	Transcript	splice_region_variant	1112/4367	660/1953
chr1	52257743	A	G	.	16	5	11	.	None	None	None	None	None	None	None	None	None	None	None	None	None	None	None	NRD1	0	.	GRCh37	chr1	52257743	52257743	+	Missense_Mutation	SNP	A	A	G	c.3055N>C	p.Phe1019Leu	p.F1019L	ENST00000354831	28/33	NRD1,missense_variant,p.Phe1019Leu,ENST00000354831,NM_002525.2;NRD1,missense_variant,p.Phe951Leu,ENST00000352171,NM_001101662.1;NRD1,missense_variant,p.Phe887Leu,ENST00000539524,NM_001242361.1;NRD1,missense_variant,p.Phe366Leu,ENST00000440943,;OSBPL9,downstream_gene_variant,,ENST00000371710,NM_024586.5,NM_148906.2;OSBPL9,downstream_gene_variant,,ENST00000337809,NM_148908.3,NM_148909.3;OSBPL9,down…	G	ENSG00000078618	ENST00000354831	Transcript	missense_variant	3245/3895	3055/3660
chr1	52306063	ATCT	A	.	16	16	0	rs35723519	COSM1343340	0.561701	0.3132	0.6888	0.9256	0.5457	0.4489	=66359/119094	=3510/10278	=8231/11284	=8122/8602	=3401/6532	=34926/65112	=502/900	=7667/16386	NRD1	0	.	GRCh37	chr1	52306064	52306066	+	In_Frame_Del	DEL	TCT	TCT	-	c.462_464delNNN	p.Glu154del	p.E154del	ENST00000354831	2/33	NRD1,inframe_deletion,p.Glu154del,ENST00000354831,NM_002525.2;NRD1,inframe_deletion,p.Glu154del,ENST00000352171,NM_001101662.1;NRD1,inframe_deletion,p.Glu22del,ENST00000539524,NM_001242361.1;NRD1,inframe_deletion,p.Glu22del,ENST00000544028,;MIR761,upstream_gene_variant,,ENST00000390787,;NRD1,non_coding_transcript_exon_variant,,ENST00000485608,;NRD1,non_coding_transcript_exon_variant,,ENST00000491…	-	ENSG00000078618	ENST00000354831	Transcript	inframe_deletion	652-654/3895	462-464/3660
chr1	53320219	C	T	.	24	24	0	.	None	None	None	None	None	None	None	None	None	None	None	None	None	None	None	ZYG11A	0	.	GRCh37	chr1	53320219	53320219	+	Missense_Mutation	SNP	C	C	T	c.173N>T	p.Pro58Leu	p.P58L	ENST00000371528	2/14	ZYG11A,missense_variant,p.Pro58Leu,ENST00000371528,NM_001004339.2;ZYG11A,5_prime_UTR_variant,,ENST00000371532,;	T	ENSG00000203995	ENST00000371528	Transcript	missense_variant	321/4469	173/2280
chr1	53407525	G	A	.	11	7	4	.	None	None	None	None	None	None	None	None	None	None	None	None	None	None	None	SCP2	0	.	GRCh37	chr1	53407525	53407525	+	Missense_Mutation	SNP	G	G	A	c.127N>A	p.Gly43Ser	p.G43S	ENST00000371514	2/16	SCP2,missense_variant,p.Gly43Ser,ENST00000371514,NM_002979.4;SCP2,missense_variant,p.Gly43Ser,ENST00000407246,NM_001193599.1;SCP2,missense_variant,p.Gly43Ser,ENST00000371513,NM_001007098.2;SCP2,missense_variant,p.Gly43Ser,ENST00000371509,NM_001193600.1;SCP2,missense_variant,p.Gly18Ser,ENST00000529363,;SCP2,intron_variant,,ENST00000528311,NM_001193617.1;MIR1273G,downstream_gene_variant,,ENST000005…	A	ENSG00000116171	ENST00000371514	Transcript	missense_variant	295/2811	127/1644
chr1	53535478	G	A	.	14	14	0	rs1288386	COSM3747014	0.357428	0.1241	0.3444	0.5536	0.4254	0.41	=26571/53032	=868/3440	=2584/4682	=2893/4578	=943/1540	=14813/27980	=200/382	=4270/10430	PODN	0	.	GRCh37	chr1	53535478	53535478	+	Missense_Mutation	SNP	G	G	A	c.95N>A	p.Arg32His	p.R32H	ENST00000312553	2/11	PODN,missense_variant,p.Arg13His,ENST00000371500,NM_001199080.1;PODN,missense_variant,p.Arg32His,ENST00000312553,NM_001199081.1,NM_153703.4;PODN,missense_variant,p.Arg32His,ENST00000395871,NM_001199082.1;RP11-334A14.5,downstream_gene_variant,,ENST00000447867,;PODN,upstream_gene_variant,,ENST00000471210,;HIGD1AP11,downstream_gene_variant,,ENST00000438361,;	A	ENSG00000174348	ENST00000312553	Transcript	missense_variant	102/3010	95/1986
chr1	53544597	T	C	.	16	16	0	rs1288389	None	0.560903	0.3979	0.5793	0.3304	0.8986	0.6585	=63441/82208	=3258/6680	=3549/6544	=1749/4518	=3588/4000	=41206/46098	=489/612	=9602/13756	PODN	0	.	GRCh37	chr1	53544597	53544597	+	Missense_Mutation	SNP	T	T	C	c.1559N>C	p.Val520Ala	p.V520A	ENST00000312553	8/11	PODN,missense_variant,p.Val501Ala,ENST00000371500,NM_001199080.1;PODN,missense_variant,p.Val520Ala,ENST00000312553,NM_001199081.1,NM_153703.4;PODN,missense_variant,p.Val378Ala,ENST00000395871,NM_001199082.1;RP11-334A14.5,intron_variant,,ENST00000447867,;PODN,non_coding_transcript_exon_variant,,ENST00000471285,;PODN,non_coding_transcript_exon_variant,,ENST00000490650,;	C	ENSG00000174348	ENST00000312553	Transcript	missense_variant	1566/3010	1559/1986
chr1	53550187	C	T	.	8	8	0	rs899974	None	0.807907	0.7496	0.6744	0.747	0.9513	0.8967	None	None	None	None	None	None	None	None	PODN	0	.	GRCh37	chr1	53550187	53550187	+	Splice_Region	SNP	C	C	T	c.*30N>T			ENST00000312553	11/11	PODN,splice_region_variant,,ENST00000371500,NM_001199080.1;PODN,splice_region_variant,,ENST00000312553,NM_001199081.1,NM_153703.4;PODN,splice_region_variant,,ENST00000395871,NM_001199082.1;SLC1A7,downstream_gene_variant,,ENST00000371494,NM_006671.4;RP11-334A14.5,intron_variant,,ENST00000447867,;SLC1A7,downstream_gene_variant,,ENST00000488036,;PODN,downstream_gene_variant,,ENST00000471285,;PODN,do…	T	ENSG00000174348	ENST00000312553	Transcript	splice_region_variant	2023/3010	-/1986
chr1	53553754	T	C	.	13	13	0	rs1288401	COSM146516	0.410144	0.1498	0.4798	0.2966	0.7336	0.4969	=71239/120146	=2418/10350	=4793/11538	=2598/8600	=5068/6594	=47572/66388	=579/894	=8211/15782	SLC1A7	0	.	GRCh37	chr1	53553754	53553754	+	Missense_Mutation	SNP	T	T	C	c.1610N>G	p.Gln537Arg	p.Q537R	ENST00000371494	11/11	SLC1A7,missense_variant,p.Gln537Arg,ENST00000371494,NM_006671.4;PODN,downstream_gene_variant,,ENST00000371500,NM_001199080.1;PODN,downstream_gene_variant,,ENST00000312553,NM_001199081.1,NM_153703.4;PODN,downstream_gene_variant,,ENST00000395871,NM_001199082.1;RP11-334A14.5,upstream_gene_variant,,ENST00000447867,;SLC1A7,non_coding_transcript_exon_variant,,ENST00000488036,;	C	ENSG00000162383	ENST00000371494	Transcript	missense_variant	1738/2637	1610/1683
chr1	53676823	G	A	.	13	6	7	rs61731996	None	0.000199681	0.0008	0	0	0	0	=8/117062	=8/9964	=0/11248	=0/8496	=0/6248	=0/64736	=0/858	=0/15512	CPT2	0	.	GRCh37	chr1	53676823	53676823	+	Missense_Mutation	SNP	G	G	A	c.1477N>A	p.Ala493Thr	p.A493T	ENST00000371486	4/5	CPT2,missense_variant,p.Ala493Thr,ENST00000371486,NM_000098.2;C1orf123,downstream_gene_variant,,ENST00000294360,NM_017887.1;RP5-1024G6.2,intron_variant,,ENST00000452466,;C1orf123,downstream_gene_variant,,ENST00000470385,;C1orf123,downstream_gene_variant,,ENST00000483739,;C1orf123,downstream_gene_variant,,ENST00000478839,;	A	ENSG00000157184	ENST00000371486	Transcript	missense_variant	1992/3094	1477/1977
chr1	53792651	A	C	.	6	6	0	rs3820198	COSM3722413	0.550319	0.9327	0.2997	0.4841	0.3867	0.4479	=49796/120846	=8774/10374	=2741/11554	=3805/8600	=2550/6594	=24379/66328	=390/898	=7157/16498	LRP8	0	.	GRCh37	chr1	53792651	53792651	+	Missense_Mutation	SNP	A	A	C	c.138N>G	p.Asp46Glu	p.D46E	ENST00000306052	2/19	LRP8,missense_variant,p.Asp46Glu,ENST00000306052,NM_004631.4;LRP8,missense_variant,p.Asp46Glu,ENST00000371454,NM_001018054.2;LRP8,missense_variant,p.Asp46Glu,ENST00000354412,NM_017522.4;LRP8,missense_variant,p.Asp46Glu,ENST00000347547,NM_033300.3;LRP8,5_prime_UTR_variant,,ENST00000465675,;RP4-784A16.5,upstream_gene_variant,,ENST00000445039,;LRP8,missense_variant,p.Asp46Glu,ENST00000480045,;LRP8,n…	C	ENSG00000157193	ENST00000306052	Transcript	missense_variant	240/4467	138/2892
chr1	53793511	T	C	.	11	11	0	rs4926972	COSM4144084	0.550319	0.9327	0.2997	0.4841	0.3867	0.4479	=4629/10450	=153/202	=42/100	=58/138	=24/34	=1137/2658	=44/104	=3171/7214	LRP8	0	.	GRCh37	chr1	53793511	53793511	+	Missense_Mutation	SNP	T	T	C	c.74N>G	p.Gln25Arg	p.Q25R	ENST00000306052	1/19	LRP8,missense_variant,p.Gln25Arg,ENST00000306052,NM_004631.4;LRP8,missense_variant,p.Gln25Arg,ENST00000371454,NM_001018054.2;LRP8,missense_variant,p.Gln25Arg,ENST00000354412,NM_017522.4;LRP8,missense_variant,p.Gln25Arg,ENST00000347547,NM_033300.3;LRP8,upstream_gene_variant,,ENST00000465675,;RP4-784A16.5,upstream_gene_variant,,ENST00000445039,;LRP8,missense_variant,p.Gln25Arg,ENST00000480045,;LRP8…	C	ENSG00000157193	ENST00000306052	Transcript	missense_variant	176/4467	74/2892
chr1	54059979	C	A	.	15	15	0	.	None	None	None	None	None	None	None	None	None	None	None	None	None	None	None	GLIS1	0	.	GRCh37	chr1	54059979	54059979	+	Missense_Mutation	SNP	C	C	A	c.597N>T	p.Trp199Cys	p.W199C	ENST00000312233	3/10	GLIS1,missense_variant,p.Trp199Cys,ENST00000312233,NM_147193.2;	A	ENSG00000174332	ENST00000312233	Transcript	missense_variant	1164/2812	597/1863
chr1	54502395	GA	G	.	10	7	3	rs776808153	None	None	None	None	None	None	None	=1362/59690	=70/5272	=105/4824	=86/4246	=38/4102	=923/32982	=9/468	=131/7796	TMEM59	0	.	GRCh37	chr1	54502396	54502396	+	Splice_Region	DEL	A	A	-	c.708-5delN			ENST00000234831		TMEM59,splice_region_variant,,ENST00000371344,;TMEM59,splice_region_variant,,ENST00000371348,;TMEM59,splice_region_variant,,ENST00000234831,NM_004872.3;TMEM59,splice_region_variant,,ENST00000371341,;TMEM59,splice_region_variant,,ENST00000452421,;TMEM59,splice_region_variant,,ENST00000420738,;TMEM59,splice_region_variant,,ENST00000440019,;TMEM59,non_coding_transcript_exon_variant,,ENST00000470395,…	-	ENSG00000116209	ENST00000234831	Transcript	splice_region_variant	-/1696	-/972
chr1	54605319	G	GC	.	14	14	0	rs36013100	COSM291917	0.479832	0.3631	0.6614	0.3889	0.6521	0.4254	=68578/98198	=4229/7090	=7429/10156	=3440/5566	=3896/5486	=41462/57476	=494/702	=7628/11722	CDCP2	0	.	GRCh37	chr1	54605319	54605320	+	Frame_Shift_Ins	INS	-	-	C	c.1223_1224insG	p.Met409HisfsTer45	p.M409Hfs*45	ENST00000371330	4/4	CDCP2,frameshift_variant,p.Met409HisfsTer45,ENST00000371330,NM_201546.3;CDCP2,intron_variant,,ENST00000530059,;RP11-446E24.4,downstream_gene_variant,,ENST00000525949,;RP11-446E24.4,downstream_gene_variant,,ENST00000311841,;	C	ENSG00000157211	ENST00000371330	Transcript	frameshift_variant	2071-2072/2723	1223-1224/1350
chr1	54606804	C	T	.	25	25	0	rs3766465	None	0.824081	0.7723	0.7939	0.8681	0.8509	0.8425	=90609/109354	=7593/9784	=9342/11444	=7572/8512	=5067/6590	=52755/62962	=630/792	=7650/9270	CDCP2	0	.	GRCh37	chr1	54606804	54606804	+	Missense_Mutation	SNP	C	C	T	c.730N>A	p.Gly244Arg	p.G244R	ENST00000371330	3/4	CDCP2,missense_variant,p.Gly244Arg,ENST00000371330,NM_201546.3;RP11-446E24.4,downstream_gene_variant,,ENST00000525949,;CDCP2,upstream_gene_variant,,ENST00000530059,;RP11-446E24.4,downstream_gene_variant,,ENST00000311841,;	T	ENSG00000157211	ENST00000371330	Transcript	missense_variant	1578/2723	730/1350
chr1	54610474	C	A	.	18	18	0	.	COSM1667558	None	None	None	None	None	None	None	None	None	None	None	None	None	None	CDCP2	0	.	GRCh37	chr1	54610474	54610474	+	Missense_Mutation	SNP	C	C	A	c.92N>T	p.Gly31Val	p.G31V	ENST00000371330	2/4	CDCP2,missense_variant,p.Gly31Val,ENST00000371330,NM_201546.3;RP11-446E24.4,non_coding_transcript_exon_variant,,ENST00000525949,;CDCP2,upstream_gene_variant,,ENST00000530059,;RP11-446E24.4,3_prime_UTR_variant,,ENST00000311841,;	A	ENSG00000157211	ENST00000371330	Transcript	missense_variant	940/2723	92/1350
chr1	54661150	C	T	.	8	8	0	rs946448	COSM3751300	0.316294	0.2118	0.3213	0.255	0.3519	0.4806	=41889/119550	=2121/9648	=3883/11418	=1976/8552	=3106/6552	=23230/66206	=314/884	=7259/16290	CYB5RL	0	.	GRCh37	chr1	54661150	54661150	+	Missense_Mutation	SNP	C	C	T	c.140N>A	p.Arg47Lys	p.R47K	ENST00000419823	2/7	CYB5RL,missense_variant,p.Arg47Lys,ENST00000419823,NM_001031672.2;CYB5RL,missense_variant,p.Arg47Lys,ENST00000542737,;CYB5RL,missense_variant,p.Arg47Lys,ENST00000534324,;CYB5RL,missense_variant,p.Arg47Lys,ENST00000537208,;CYB5RL,missense_variant,p.Arg47Lys,ENST00000287899,;CYB5RL,missense_variant,p.Arg47Lys,ENST00000497820,;CYB5RL,5_prime_UTR_variant,,ENST00000401046,;MRPL37,upstream_gene_variant…	T	ENSG00000215883	ENST00000419823	Transcript	missense_variant	365/3434	140/948
chr1	54681920	G	C	.	18	17	1	rs13571	None	0.583267	0.6135	0.6398	0.4028	0.7922	0.4734	=82590/121352	=6703/10406	=7082/11572	=3619/8624	=4645/6600	=51710/66730	=632/908	=8199/16512	MRPL37	0	.	GRCh37	chr1	54681920	54681920	+	Missense_Mutation	SNP	G	G	C	c.1097N>C	p.Cys366Ser	p.C366S	ENST00000360840	6/7	MRPL37,missense_variant,p.Cys366Ser,ENST00000605337,;MRPL37,missense_variant,p.Cys366Ser,ENST00000360840,NM_016491.3;MRPL37,missense_variant,p.Cys235Ser,ENST00000336230,;MRPL37,missense_variant,p.Cys151Ser,ENST00000398219,;	C	ENSG00000116221	ENST00000360840	Transcript	missense_variant	1174/1478	1097/1272
chr1	55078219	C	T	.	17	10	7	rs760855404	None	None	None	None	None	None	None	=3/121326	=0/10402	=1/11576	=0/8650	=1/6578	=1/66704	=0/904	=0/16512	FAM151A	0	.	GRCh37	chr1	55078219	55078219	+	Missense_Mutation	SNP	C	C	T	c.740N>A	p.Arg247Gln	p.R247Q	ENST00000302250	5/8	FAM151A,missense_variant,p.Arg247Gln,ENST00000302250,NM_176782.2;FAM151A,missense_variant,p.Arg247Gln,ENST00000371304,;ACOT11,intron_variant,,ENST00000371316,NM_015547.3;ACOT11,downstream_gene_variant,,ENST00000343744,NM_147161.3;ACOT11,downstream_gene_variant,,ENST00000481208,;	T	ENSG00000162391	ENST00000302250	Transcript	missense_variant	901/2005	740/1758
chr1	55119515	T	G	.	16	16	0	rs1655519	COSM3997589	0.425519	0.4251	0.3833	0.4157	0.328	0.5665	=47008/120756	=4122/9822	=5132/11568	=3456/8604	=2558/6614	=22727/66738	=362/898	=8651/16512	MROH7	0	.	GRCh37	chr1	55119515	55119515	+	Missense_Mutation	SNP	T	T	G	c.916N>G	p.Tyr306Asp	p.Y306D	ENST00000421030	3/24	MROH7,missense_variant,p.Tyr306Asp,ENST00000421030,NM_001039464.2;MROH7,missense_variant,p.Tyr306Asp,ENST00000395690,;MROH7,missense_variant,p.Tyr306Asp,ENST00000339553,;MROH7,intron_variant,,ENST00000409996,;MROH7,intron_variant,,ENST00000454855,;MROH7,intron_variant,,ENST00000545244,;MROH7,non_coding_transcript_exon_variant,,ENST00000472987,;MROH7,intron_variant,,ENST00000478097,;MROH7-TTC4,mis…	G	ENSG00000184313	ENST00000421030	Transcript	missense_variant	1201/4329	916/3972
chr1	55119546	A	G	.	16	16	0	rs1655518	None	0.953075	0.8283	0.9914	1	0.998	1	=119264/120802	=8464/9826	=11501/11576	=8634/8634	=6614/6614	=66645/66740	=896/900	=16510/16512	MROH7	0	.	GRCh37	chr1	55119546	55119546	+	Missense_Mutation	SNP	A	A	G	c.947N>G	p.Glu316Gly	p.E316G	ENST00000421030	3/24	MROH7,missense_variant,p.Glu316Gly,ENST00000421030,NM_001039464.2;MROH7,missense_variant,p.Glu316Gly,ENST00000395690,;MROH7,missense_variant,p.Glu316Gly,ENST00000339553,;MROH7,intron_variant,,ENST00000409996,;MROH7,intron_variant,,ENST00000454855,;MROH7,intron_variant,,ENST00000545244,;MROH7,non_coding_transcript_exon_variant,,ENST00000472987,;MROH7,intron_variant,,ENST00000478097,;MROH7-TTC4,mis…	G	ENSG00000184313	ENST00000421030	Transcript	missense_variant	1232/4329	947/3972
chr1	55139741	A	G	.	25	25	0	rs570218	COSM3747020	0.909744	0.9259	0.8559	0.998	0.8032	0.9448	=101933/120762	=8921/9800	=10393/11576	=8623/8626	=5603/6614	=52387/66734	=756/900	=15250/16512	MROH7	0	.	GRCh37	chr1	55139741	55139741	+	Missense_Mutation	SNP	A	A	G	c.1853N>G	p.His618Arg	p.H618R	ENST00000421030	10/24	MROH7,missense_variant,p.His618Arg,ENST00000421030,NM_001039464.2;MROH7,missense_variant,p.His618Arg,ENST00000339553,;MROH7,missense_variant,p.His618Arg,ENST00000395690,;MROH7,missense_variant,p.His186Arg,ENST00000409996,;MROH7,missense_variant,p.His136Arg,ENST00000454855,;MROH7,missense_variant,p.His186Arg,ENST00000545244,;MROH7,downstream_gene_variant,,ENST00000478097,;MROH7-TTC4,missense_varia…	G	ENSG00000184313	ENST00000421030	Transcript	missense_variant	2138/4329	1853/3972
chr1	55167773	T	A	.	12	12	0	rs646356	None	0.917931	0.9871	0.9251	0.9365	0.832	0.8885	=103527/118624	=9421/9702	=10801/11466	=8021/8566	=5357/6428	=55281/65830	=754/884	=13892/15748	MROH7	0	.	GRCh37	chr1	55167773	55167773	+	Missense_Mutation	SNP	T	T	A	c.3296N>A	p.Val1099Asp	p.V1099D	ENST00000421030	20/24	MROH7,missense_variant,p.Val1099Asp,ENST00000421030,NM_001039464.2;MROH7,missense_variant,p.Val667Asp,ENST00000409996,;MROH7,missense_variant,p.Val617Asp,ENST00000454855,;MROH7,downstream_gene_variant,,ENST00000395690,;MROH7,downstream_gene_variant,,ENST00000339553,;MROH7,downstream_gene_variant,,ENST00000545244,;MROH7-TTC4,missense_variant,p.Val1099Asp,ENST00000414150,;MROH7-TTC4,3_prime_UTR_var…	A	ENSG00000184313	ENST00000421030	Transcript	missense_variant	3581/4329	3296/3972
chr1	55182300	T	A	.	30	30	0	rs1147990	COSM3751310	0.668331	0.5038	0.6081	0.9683	0.5477	0.7485	=72601/121196	=5616/10370	=7342/11556	=8310/8624	=3550/6602	=35303/66634	=505/908	=11975/16502	TTC4	0	.	GRCh37	chr1	55182300	55182300	+	Missense_Mutation	SNP	T	T	A	c.139N>A	p.Ser47Thr	p.S47T	ENST00000371281	2/10	TTC4,missense_variant,p.Ser47Thr,ENST00000371281,NM_004623.4;TTC4,non_coding_transcript_exon_variant,,ENST00000371284,;MROH7-TTC4,stop_gained,p.Cys1282Ter,ENST00000414150,;MROH7-TTC4,3_prime_UTR_variant,,ENST00000425300,;MROH7-TTC4,3_prime_UTR_variant,,ENST00000606515,;MROH7-TTC4,non_coding_transcript_exon_variant,,ENST00000460155,;TTC4,non_coding_transcript_exon_variant,,ENST00000486621,;	A	ENSG00000243725	ENST00000371281	Transcript	missense_variant	226/2395	139/1164
chr1	55203322	T	C	.	18	8	10	.	None	None	None	None	None	None	None	None	None	None	None	None	None	None	None	TTC4	0	.	GRCh37	chr1	55203322	55203322	+	Missense_Mutation	SNP	T	T	C	c.1046N>C	p.Val349Ala	p.V349A	ENST00000371281	9/10	TTC4,missense_variant,p.Val349Ala,ENST00000371281,NM_004623.4;TTC4,non_coding_transcript_exon_variant,,ENST00000371284,;MROH7-TTC4,3_prime_UTR_variant,,ENST00000425300,;MROH7-TTC4,3_prime_UTR_variant,,ENST00000414150,;MROH7-TTC4,3_prime_UTR_variant,,ENST00000606515,;MROH7-TTC4,non_coding_transcript_exon_variant,,ENST00000460155,;TTC4,non_coding_transcript_exon_variant,,ENST00000486091,;	C	ENSG00000243725	ENST00000371281	Transcript	missense_variant	1133/2395	1046/1164
chr1	55246956	C	A	.	11	5	6	.	None	None	None	None	None	None	None	None	None	None	None	None	None	None	None	TTC22	0	.	GRCh37	chr1	55246956	55246956	+	Missense_Mutation	SNP	C	C	A	c.1670N>T	p.Gly557Val	p.G557V	ENST00000371276	7/7	TTC22,missense_variant,p.Gly557Val,ENST00000371276,NM_001114108.1;TTC22,downstream_gene_variant,,ENST00000371274,NM_017904.3;TTC22,downstream_gene_variant,,ENST00000448308,;TTC22,downstream_gene_variant,,ENST00000488771,;	A	ENSG00000006555	ENST00000371276	Transcript	missense_variant	1774/3345	1670/1710
chr1	55273580	G	T	.	18	18	0	rs9782980	COSM3751314	0.498003	0.5023	0.4568	0.2708	0.5905	0.6605	=67166/119862	=5261/10340	=4851/11568	=2332/8642	=4094/6612	=39559/66280	=516/896	=10553/15524	C1orf177	0	.	GRCh37	chr1	55273580	55273580	+	Missense_Mutation	SNP	G	G	T	c.376N>T	p.Gly126Cys	p.G126C	ENST00000371273	4/10	C1orf177,missense_variant,p.Gly126Cys,ENST00000358193,NM_152607.2;C1orf177,missense_variant,p.Gly126Cys,ENST00000371273,NM_001110533.1;	T	ENSG00000162398	ENST00000371273	Transcript	missense_variant	391/1651	376/1257
chr1	55277599	T	C	.	14	14	0	rs600499	None	1	1	1	1	1	1	=121396/121402	=10399/10404	=11576/11576	=8654/8654	=6612/6612	=66735/66736	=908/908	=16512/16512	C1orf177	0	.	GRCh37	chr1	55277599	55277599	+	Missense_Mutation	SNP	T	T	C	c.613N>C	p.Tyr205His	p.Y205H	ENST00000371273	5/10	C1orf177,missense_variant,p.Tyr205His,ENST00000358193,NM_152607.2;C1orf177,missense_variant,p.Tyr205His,ENST00000371273,NM_001110533.1;	C	ENSG00000162398	ENST00000371273	Transcript	missense_variant	628/1651	613/1257
chr1	55279486	GA	G	.	19	12	7	rs775701503	COSM1639919	None	None	None	None	None	None	=47/116270	=0/9738	=0/11374	=0/8186	=0/6558	=2/64406	=0/870	=45/15138	C1orf177	0	.	GRCh37	chr1	55279487	55279487	+	Frame_Shift_Del	DEL	A	A	-	c.763delN	p.Lys257SerfsTer5	p.K257Sfs*5	ENST00000371273	7/10	C1orf177,frameshift_variant,p.Lys257SerfsTer5,ENST00000358193,NM_152607.2;C1orf177,frameshift_variant,p.Lys257SerfsTer5,ENST00000371273,NM_001110533.1;	-	ENSG00000162398	ENST00000371273	Transcript	frameshift_variant	778/1651	763/1257
chr1	55505511	A	G	.	14	6	8	.	None	None	None	None	None	None	None	None	None	None	None	None	None	None	None	PCSK9	0	.	GRCh37	chr1	55505511	55505511	+	Translation_Start_Site	SNP	A	A	G	c.1N>G	p.Met1?	p.M1?	ENST00000302118	1/12	PCSK9,start_lost,p.Met1?,ENST00000302118,NM_174936.3;PCSK9,start_lost,p.Met1?,ENST00000452118,;PCSK9,upstream_gene_variant,,ENST00000543384,;	G	ENSG00000169174	ENST00000302118	Transcript	start_lost	291/3637	1/2079
chr1	55505552	A	ACTG	.	7	7	0	rs371488778	COSM302888	None	None	None	None	None	None	=2983/21698	=370/2272	=61/562	=104/1152	=22/170	=1292/9330	=24/186	=1110/8026	PCSK9	0	.	GRCh37	chr1	55505552	55505553	+	In_Frame_Ins	INS	-	-	CTG	c.42_43insCTG	p.Leu23dup	p.L23dup	ENST00000302118	1/12	PCSK9,inframe_insertion,p.Leu23dup,ENST00000302118,NM_174936.3;PCSK9,inframe_insertion,p.Leu23dup,ENST00000452118,;PCSK9,upstream_gene_variant,,ENST00000543384,;	CTG	ENSG00000169174	ENST00000302118	Transcript	inframe_insertion	332-333/3637	42-43/2079
chr1	55505668	C	T	.	15	15	0	rs11583680	COSM426501	0.091254	0.0068	0.0735	0.1032	0.1342	0.1616	=6941/36266	=135/3450	=261/1712	=485/2108	=121/518	=4429/19356	=44/266	=1466/8856	PCSK9	0	.	GRCh37	chr1	55505668	55505668	+	Missense_Mutation	SNP	C	C	T	c.158N>T	p.Ala53Val	p.A53V	ENST00000302118	1/12	PCSK9,missense_variant,p.Ala53Val,ENST00000302118,NM_174936.3;PCSK9,missense_variant,p.Ala53Val,ENST00000452118,;PCSK9,upstream_gene_variant,,ENST00000543384,;	T	ENSG00000169174	ENST00000302118	Transcript	missense_variant	448/3637	158/2079
chr1	55529187	G	A	.	19	19	0	rs505151	None	0.898962	0.7118	0.964	0.9603	0.9652	0.9744	=113911/120760	=7607/10260	=11281/11566	=8151/8616	=6237/6604	=63680/66312	=854/894	=16101/16508	PCSK9	0	.	GRCh37	chr1	55529187	55529187	+	Missense_Mutation	SNP	G	G	A	c.2009N>A	p.Gly670Glu	p.G670E	ENST00000302118	12/12	PCSK9,missense_variant,p.Gly670Glu,ENST00000302118,NM_174936.3;USP24,downstream_gene_variant,,ENST00000294383,NM_015306.2;USP24,downstream_gene_variant,,ENST00000407756,;PCSK9,downstream_gene_variant,,ENST00000543384,;PCSK9,non_coding_transcript_exon_variant,,ENST00000490692,;	A	ENSG00000169174	ENST00000302118	Transcript	missense_variant	2299/3637	2009/2079
chr1	55548991	C	T	.	28	28	0	rs61739739	None	0.0309505	0.0961	0.0072	0.0089	0.005	0.0092	=1696/120310	=813/9788	=73/11446	=38/8608	=95/6574	=525/66588	=14/886	=138/16420	USP24	0	.	GRCh37	chr1	55548991	55548991	+	Missense_Mutation	SNP	C	C	T	c.6929N>A	p.Arg2310Gln	p.R2310Q	ENST00000294383	58/68	USP24,missense_variant,p.Arg2310Gln,ENST00000294383,NM_015306.2;USP24,missense_variant,p.Arg2150Gln,ENST00000407756,;USP24,non_coding_transcript_exon_variant,,ENST00000472566,;USP24,downstream_gene_variant,,ENST00000512504,;	T	ENSG00000162402	ENST00000294383	Transcript	missense_variant	6929/10549	6929/7863
chr1	55558580	C	G	.	11	5	6	.	None	None	None	None	None	None	None	None	None	None	None	None	None	None	None	USP24	0	.	GRCh37	chr1	55558580	55558580	+	Missense_Mutation	SNP	C	C	G	c.6364N>C	p.Asp2122His	p.D2122H	ENST00000294383	53/68	USP24,missense_variant,p.Asp2122His,ENST00000294383,NM_015306.2;USP24,missense_variant,p.Asp1962His,ENST00000407756,;USP24,downstream_gene_variant,,ENST00000482197,;	G	ENSG00000162402	ENST00000294383	Transcript	missense_variant	6364/10549	6364/7863
chr1	55638075	G	A	.	25	25	0	rs1165222	COSM3747030	0.907149	0.8729	0.9164	0.995	0.837	0.9284	=105234/120094	=8461/9774	=10767/11460	=8515/8556	=5765/6584	=56109/66350	=805/894	=14812/16476	USP24	0	.	GRCh37	chr1	55638075	55638075	+	Missense_Mutation	SNP	G	G	A	c.677N>T	p.Thr226Ile	p.T226I	ENST00000294383	4/68	USP24,missense_variant,p.Thr226Ile,ENST00000294383,NM_015306.2;USP24,missense_variant,p.Thr114Ile,ENST00000407756,;	A	ENSG00000162402	ENST00000294383	Transcript	missense_variant	677/10549	677/7863
chr1	56714872	T	TC	.	11	11	0	rs5774268	None	None	None	None	None	None	None	None	None	None	None	None	None	None	None	RP11-504A18.1	0	.	GRCh37	chr1	56714872	56714873	+	Splice_Region	INS	-	-	C	n.445-1_445insG			ENST00000569425		RP11-504A18.1,splice_region_variant,,ENST00000569425,;	C	ENSG00000260971	ENST00000569425	Transcript	splice_region_variant	444-445/1351
chr1	57411614	T	C	.	19	8	11	rs373750492	None	None	None	None	None	None	None	=1/121310	=0/10402	=0/11550	=0/8626	=0/6612	=1/66706	=0/908	=0/16506	C8B	0	.	GRCh37	chr1	57411614	57411614	+	Missense_Mutation	SNP	T	T	C	c.985N>G	p.Ser329Gly	p.S329G	ENST00000371237	7/12	C8B,missense_variant,p.Ser277Gly,ENST00000543257,NM_001278543.1;C8B,missense_variant,p.Ser267Gly,ENST00000535057,NM_001278544.1;C8B,missense_variant,p.Ser329Gly,ENST00000371237,NM_000066.3;	C	ENSG00000021852	ENST00000371237	Transcript	missense_variant	1052/2037	985/1776
chr1	57415396	T	G	.	15	15	0	.	None	None	None	None	None	None	None	None	None	None	None	None	None	None	None	C8B	0	.	GRCh37	chr1	57415396	57415396	+	Missense_Mutation	SNP	T	T	G	c.696N>C	p.Lys232Asn	p.K232N	ENST00000371237	6/12	C8B,missense_variant,p.Lys180Asn,ENST00000543257,NM_001278543.1;C8B,missense_variant,p.Lys170Asn,ENST00000535057,NM_001278544.1;C8B,missense_variant,p.Lys232Asn,ENST00000371237,NM_000066.3;	G	ENSG00000021852	ENST00000371237	Transcript	missense_variant	763/2037	696/1776
chr1	57422484	C	T	.	18	18	0	rs1013579	None	0.986422	0.9992	0.9683	1	0.9652	0.9898	=118659/121410	=10340/10406	=11316/11578	=8653/8654	=6505/6614	=64626/66740	=881/908	=16338/16510	C8B	0	.	GRCh37	chr1	57422484	57422484	+	Missense_Mutation	SNP	C	C	T	c.349N>A	p.Gly117Arg	p.G117R	ENST00000371237	3/12	C8B,missense_variant,p.Gly65Arg,ENST00000543257,NM_001278543.1;C8B,missense_variant,p.Gly55Arg,ENST00000535057,NM_001278544.1;C8B,missense_variant,p.Gly117Arg,ENST00000371237,NM_000066.3;C8B,downstream_gene_variant,,ENST00000494324,;C8B,downstream_gene_variant,,ENST00000468990,;	T	ENSG00000021852	ENST00000371237	Transcript	missense_variant	416/2037	349/1776
chr1	59160885	A	G	.	12	12	0	rs2064374	COSM5021282	0.368211	0.3411	0.3357	0.372	0.4125	0.3783	=46717/115126	=3539/9300	=4037/11204	=2968/8304	=1843/6408	=27391/62958	=347/868	=6592/16084	MYSM1	0	.	GRCh37	chr1	59160885	59160885	+	Splice_Region	SNP	A	A	G	c.69-6N>C			ENST00000472487		MYSM1,splice_region_variant,,ENST00000472487,NM_001085487.2;MYSM1,splice_region_variant,,ENST00000489282,;MYSM1,splice_region_variant,,ENST00000466774,;MYSM1,splice_region_variant,,ENST00000483003,;MYSM1,upstream_gene_variant,,ENST00000401044,;	G	ENSG00000162601	ENST00000472487	Transcript	splice_region_variant	-/7785	-/2487
chr1	59248732	T	TACTCTAACTCCTGGAATACCAACAGCATGAGCTTTAGCAGCGATTGTAGCTTTTGTTTCTAAGTGTTCTGGAGTTGAAATTGATCATTGGTTGTTGTTAACTGTAAAAACAACTGGTCAGTTGTGAA	.	15	4	11	.	None	None	None	None	None	None	None	None	None	None	None	None	None	None	None	JUN	0	.	GRCh37	chr1	59248732	59248733	+	Nonsense_Mutation	INS	-	-	ACTCTAACTCCTGGAATACCAACAGCATGAGCTTTAGCAGCGATTGTAGCTTTTGTTTCTAAGTGTTCTGGAGTTGAAATTGATCATTGGTTGTTGTTAACTGTAAAAACAACTGGTCAGTTGTGAA	c.10_11insTTCACAACTGACCAGTTGTTTTTACAGTTAACAACAACCAATGATCAATTTCAACTCCAGAACACTTAGAAACAAAAGCTACAATCGCTGCTAAAGCTCATGCTGTTGGTATTCCAGGAGTTAGAGT	p.Lys4IlefsTer4	p.K4Ifs*4	ENST00000371222	1/1	JUN,stop_gained,p.Lys4IlefsTer4,ENST00000371222,NM_002228.3;LINC01135,upstream_gene_variant,,ENST00000419531,;LINC01135,upstream_gene_variant,,ENST00000544621,;	ACTCTAACTCCTGGAATACCAACAGCATGAGCTTTAGCAGCGATTGTAGCTTTTGTTTCTAAGTGTTCTGGAGTTGAAATTGATCATTGGTTGTTGTTAACTGTAAAAACAACTGGTCAGTTGTGAA	ENSG00000177606	ENST00000371222	Transcript	stop_gained	1053-1054/3321	10-11/996
chr1	59362218	C	G	.	17	17	0	rs3015311	None	0.654952	0.8018	0.6902	0.5655	0.4732	0.7106	None	None	None	None	None	None	None	None	RP4-794H19.1	0	.	GRCh37	chr1	59362218	59362218	+	Splice_Site	SNP	C	C	G	n.119+1N>C			ENST00000423408		RP4-794H19.1,splice_donor_variant,,ENST00000423408,;LINC01135,intron_variant,,ENST00000419531,;LINC01135,intron_variant,,ENST00000544621,;RP4-794H19.1,intron_variant,,ENST00000427292,;	G	ENSG00000232453	ENST00000423408	Transcript	splice_donor_variant	-/1211
chr1	59548239	G	T	.	17	17	0	.	None	None	None	None	None	None	None	None	None	None	None	None	None	None	None	RP11-145M4.3	0	.	GRCh37	chr1	59548239	59548239	+	Splice_Site	SNP	G	G	T	n.108-1N>T			ENST00000449812		RP11-145M4.3,splice_acceptor_variant,,ENST00000449812,;RP11-145M4.2,upstream_gene_variant,,ENST00000451090,;	T	ENSG00000237352	ENST00000449812	Transcript	splice_acceptor_variant	-/623
chr1	59787350	T	G	.	13	13	0	rs835409	COSM146529	0.467252	0.5477	0.4078	0.4782	0.3509	0.5092	=45648/113610	=4942/9402	=4030/10600	=4265/8218	=2601/6272	=22267/62606	=336/842	=7207/15670	FGGY	0	.	GRCh37	chr1	59787350	59787350	+	Missense_Mutation	SNP	T	T	G	c.129N>G	p.Asn43Lys	p.N43K	ENST00000371218	2/17	FGGY,missense_variant,p.Asn43Lys,ENST00000371218,NM_001113411.1;FGGY,missense_variant,p.Asn43Lys,ENST00000303721,NM_018291.3;FGGY,missense_variant,p.Asn43Lys,ENST00000371212,NM_001244714.1;FGGY,missense_variant,p.Asn43Lys,ENST00000413489,;FGGY,missense_variant,p.Asn43Lys,ENST00000582567,;FGGY,non_coding_transcript_exon_variant,,ENST00000462744,;FGGY,intron_variant,,ENST00000474476,;FGGY,missense_…	G	ENSG00000172456	ENST00000371218	Transcript	missense_variant	313/2052	129/1728
chr1	60299125	A	G	.	7	7	0	rs41312662	COSM4144110	0.00998403	0.0008	0.0144	0	0.0249	0.0143	=2040/120780	=53/10314	=47/11474	=1/8642	=130/6582	=1626/66424	=20/904	=163/16440	HOOK1	0	.	GRCh37	chr1	60299125	60299125	+	Missense_Mutation	SNP	A	A	G	c.322N>G	p.Ile108Val	p.I108V	ENST00000371208	5/22	HOOK1,missense_variant,p.Ile108Val,ENST00000371208,NM_015888.4;HOOK1,missense_variant,p.Ile66Val,ENST00000395561,;HOOK1,missense_variant,p.Ile108Val,ENST00000455990,;HOOK1,non_coding_transcript_exon_variant,,ENST00000465876,;	G	ENSG00000134709	ENST00000371208	Transcript	missense_variant	579/5857	322/2187
chr1	61848996	C	T	.	19	10	9	rs780521254	COSM2237777	None	None	None	None	None	None	=1/121376	=0/10406	=0/11554	=0/8648	=0/6614	=0/66734	=0/908	=1/16512	NFIA	0	.	GRCh37	chr1	61848996	61848996	+	Missense_Mutation	SNP	C	C	T	c.1169N>T	p.Ala390Val	p.A390V	ENST00000371189	8/12	NFIA,missense_variant,p.Ala345Val,ENST00000403491,NM_001134673.3,NM_005595.4;NFIA,missense_variant,p.Ala345Val,ENST00000371187,;NFIA,missense_variant,p.Ala337Val,ENST00000407417,NM_001145511.1;NFIA,missense_variant,p.Ala390Val,ENST00000371189,NM_001145512.1;NFIA,missense_variant,p.Ala368Val,ENST00000371191,;NFIA,missense_variant,p.Ala323Val,ENST00000371185,;NFIA,missense_variant,p.Ala216Val,ENST0…	T	ENSG00000162599	ENST00000371189	Transcript	missense_variant	1251/1989	1169/1665
chr1	62330080	T	G	.	17	17	0	rs2799627	None	0.990815	0.966	0.9986	1	1	1	=121018/121406	=10035/10406	=11569/11578	=8654/8654	=6614/6614	=66728/66736	=908/908	=16510/16510	INADL	0	.	GRCh37	chr1	62330080	62330080	+	Missense_Mutation	SNP	T	T	G	c.2610N>G	p.Ile870Met	p.I870M	ENST00000371158	20/43	INADL,missense_variant,p.Ile870Met,ENST00000371158,NM_176877.2;INADL,missense_variant,p.Ile870Met,ENST00000316485,;INADL,non_coding_transcript_exon_variant,,ENST00000488913,;INADL,upstream_gene_variant,,ENST00000493967,;INADL,missense_variant,p.Ile329Met,ENST00000484937,;INADL,non_coding_transcript_exon_variant,,ENST00000484562,;INADL,non_coding_transcript_exon_variant,,ENST00000459752,;	G	ENSG00000132849	ENST00000371158	Transcript	missense_variant	2724/8505	2610/5406
chr1	62380298	G	A	.	31	31	0	rs1056513	COSM3751340	0.445088	0.0862	0.5231	0.5655	0.6282	0.5624	=68224/120890	=1540/10292	=5602/11504	=4869/8604	=4121/6612	=42298/66484	=529/904	=9265/16490	INADL	0	.	GRCh37	chr1	62380298	62380298	+	Missense_Mutation	SNP	G	G	A	c.3532N>A	p.Gly1178Ser	p.G1178S	ENST00000371158	26/43	INADL,missense_variant,p.Gly1178Ser,ENST00000371158,NM_176877.2;INADL,missense_variant,p.Gly1178Ser,ENST00000316485,;INADL,non_coding_transcript_exon_variant,,ENST00000494842,;INADL,missense_variant,p.Gly637Ser,ENST00000484937,;INADL,non_coding_transcript_exon_variant,,ENST00000484562,;INADL,non_coding_transcript_exon_variant,,ENST00000459752,;	A	ENSG00000132849	ENST00000371158	Transcript	missense_variant	3646/8505	3532/5406
chr1	62393394	A	G	.	29	29	0	rs2251182	None	0.846645	0.8707	0.9193	0.8125	0.8499	0.7945	=103612/121024	=9103/10398	=10267/11496	=7184/8626	=5509/6602	=56964/66560	=777/904	=13808/16438	INADL	0	.	GRCh37	chr1	62393394	62393394	+	Splice_Region	SNP	A	A	G	c.3571-8N>G			ENST00000371158		INADL,splice_region_variant,,ENST00000371158,NM_176877.2;INADL,splice_region_variant,,ENST00000316485,;INADL,splice_region_variant,,ENST00000494842,;INADL,upstream_gene_variant,,ENST00000490547,;INADL,splice_region_variant,,ENST00000484562,;INADL,splice_region_variant,,ENST00000459752,;INADL,splice_region_variant,,ENST00000484937,;	G	ENSG00000132849	ENST00000371158	Transcript	splice_region_variant	-/8505	-/5406
chr1	62456014	G	A	.	16	16	0	rs1134767	COSM3751341	0.47484	0.553	0.3199	0.4683	0.4066	0.5562	=51313/121114	=5359/10406	=3062/11532	=3960/8592	=2027/6604	=28176/66630	=386/902	=8343/16448	INADL	0	.	GRCh37	chr1	62456014	62456014	+	Missense_Mutation	SNP	G	G	A	c.3845N>A	p.Arg1282His	p.R1282H	ENST00000371158	28/43	INADL,missense_variant,p.Arg1282His,ENST00000371158,NM_176877.2;INADL,missense_variant,p.Arg1282His,ENST00000316485,;INADL,missense_variant,p.Arg66His,ENST00000543708,;INADL,missense_variant,p.Arg66His,ENST00000307297,;INADL,5_prime_UTR_variant,,ENST00000545929,;INADL,non_coding_transcript_exon_variant,,ENST00000494842,;INADL,non_coding_transcript_exon_variant,,ENST00000490547,;INADL,missense_var…	A	ENSG00000132849	ENST00000371158	Transcript	missense_variant	3959/8505	3845/5406
chr1	62516683	G	C	.	42	42	0	rs2498982	COSM146531	0.570887	0.767	0.5591	0.2778	0.5467	0.6411	=67180/120794	=7499/10400	=6089/11544	=2353/8566	=3129/6594	=37112/66294	=540/908	=10458/16488	INADL	0	.	GRCh37	chr1	62516683	62516683	+	Missense_Mutation	SNP	G	G	C	c.4078N>C	p.Val1360Leu	p.V1360L	ENST00000371158	31/43	INADL,missense_variant,p.Val1360Leu,ENST00000371158,NM_176877.2;INADL,missense_variant,p.Val1360Leu,ENST00000316485,;INADL,missense_variant,p.Val144Leu,ENST00000543708,;INADL,missense_variant,p.Val33Leu,ENST00000545929,;INADL,missense_variant,p.Val144Leu,ENST00000307297,;INADL,missense_variant,p.Val819Leu,ENST00000484937,;INADL,non_coding_transcript_exon_variant,,ENST00000484562,;INADL,non_coding…	C	ENSG00000132849	ENST00000371158	Transcript	missense_variant	4192/8505	4078/5406
chr1	62713224	C	G	.	20	20	0	rs2941679	None	0.986222	0.9962	0.9914	1	0.9672	0.9744	=118147/121252	=10294/10366	=11431/11568	=8646/8648	=6519/6614	=64300/66640	=889/906	=16068/16510	KANK4	0	.	GRCh37	chr1	62713224	62713224	+	Missense_Mutation	SNP	C	C	G	c.2803N>C	p.Val935Leu	p.V935L	ENST00000371153	9/10	KANK4,missense_variant,p.Val935Leu,ENST00000371153,NM_181712.4;KANK4,missense_variant,p.Val291Leu,ENST00000371150,;KANK4,missense_variant,p.Val307Leu,ENST00000354381,;KANK4,missense_variant,p.Val73Leu,ENST00000317477,;	G	ENSG00000132854	ENST00000371153	Transcript	missense_variant	3182/4665	2803/2988
chr1	62728784	A	G	.	25	25	0	rs2666472	COSM4144131	0.715855	0.5484	0.7882	0.8433	0.7396	0.7352	=88460/118832	=5683/10166	=9775/11298	=7160/8518	=5408/6370	=48430/65508	=650/886	=11354/16086	KANK4	0	.	GRCh37	chr1	62728784	62728784	+	Missense_Mutation	SNP	A	A	G	c.2519N>C	p.Val840Ala	p.V840A	ENST00000371153	7/10	KANK4,missense_variant,p.Val840Ala,ENST00000371153,NM_181712.4;KANK4,missense_variant,p.Val196Ala,ENST00000371150,;KANK4,missense_variant,p.Val212Ala,ENST00000354381,;KANK4,5_prime_UTR_variant,,ENST00000317477,;	G	ENSG00000132854	ENST00000371153	Transcript	missense_variant	2898/4665	2519/2988
chr1	62728838	T	C	.	27	27	0	rs2258470	None	0.716254	0.5484	0.7896	0.8442	0.7396	0.7352	=89485/120506	=5744/10336	=9917/11490	=7209/8582	=5543/6534	=48917/66314	=659/900	=11496/16350	KANK4	0	.	GRCh37	chr1	62728838	62728838	+	Missense_Mutation	SNP	T	T	C	c.2465N>G	p.His822Arg	p.H822R	ENST00000371153	7/10	KANK4,missense_variant,p.His822Arg,ENST00000371153,NM_181712.4;KANK4,missense_variant,p.His178Arg,ENST00000371150,;KANK4,missense_variant,p.His194Arg,ENST00000354381,;KANK4,5_prime_UTR_variant,,ENST00000317477,;	C	ENSG00000132854	ENST00000371153	Transcript	missense_variant	2844/4665	2465/2988
chr1	62916271	CA	C	.	27	8	19	rs751218576	COSM1343787	None	None	None	None	None	None	=8/120064	=0/9974	=0/11498	=1/8574	=0/6602	=6/66082	=0/902	=1/16432	USP1	0	.	GRCh37	chr1	62916272	62916272	+	Frame_Shift_Del	DEL	A	A	-	c.1978delN	p.Asn662MetfsTer2	p.N662Mfs*2	ENST00000339950	9/9	USP1,frameshift_variant,p.Asn662MetfsTer2,ENST00000339950,NM_003368.4;USP1,frameshift_variant,p.Asn662MetfsTer2,ENST00000371146,NM_001017415.1,NM_001017416.1;DOCK7,downstream_gene_variant,,ENST00000251157,NM_001272001.1,NM_001271999.1;DOCK7,downstream_gene_variant,,ENST00000340370,NM_033407.3,NM_001272000.1;DOCK7,downstream_gene_variant,,ENST00000454575,;	-	ENSG00000162607	ENST00000339950	Transcript	frameshift_variant	2793/3996	1978/2358
chr1	63069690	A	G	.	23	8	15	.	None	None	None	None	None	None	None	None	None	None	None	None	None	None	None	ANGPTL3	0	.	GRCh37	chr1	63069690	63069690	+	Missense_Mutation	SNP	A	A	G	c.982N>G	p.Asn328Asp	p.N328D	ENST00000371129	6/7	ANGPTL3,missense_variant,p.Asn328Asp,ENST00000371129,NM_014495.3;DOCK7,intron_variant,,ENST00000251157,NM_001272001.1,NM_001271999.1;DOCK7,intron_variant,,ENST00000340370,NM_033407.3,NM_001272000.1;DOCK7,intron_variant,,ENST00000404627,NM_001272002.1;AL138847.1,upstream_gene_variant,,ENST00000593719,;ANGPTL3,non_coding_transcript_exon_variant,,ENST00000493994,;ANGPTL3,downstream_gene_variant,,ENS…	G	ENSG00000132855	ENST00000371129	Transcript	missense_variant	1062/2805	982/1383
chr1	63489983	C	T	.	11	11	0	rs17124399	None	0.16873	0.2428	0.0677	0.1667	0.0924	0.2209	None	None	None	None	None	None	None	None	RP11-5P4.2	0	.	GRCh37	chr1	63489983	63489983	+	Splice_Site	SNP	C	C	T	n.104+2N>T			ENST00000418091		RP11-5P4.2,splice_donor_variant,,ENST00000418091,;	T	ENSG00000227485	ENST00000418091	Transcript	splice_donor_variant	-/359
chr1	63975830	T	C	.	19	19	0	rs6588047	COSM3751349	0.947883	0.8094	0.9885	1	0.999	1	=9618/9656	=163/192	=91/92	=128/128	=0/0	=2452/2456	=103/104	=6681/6684	ITGB3BP	0	.	GRCh37	chr1	63975830	63975830	+	Missense_Mutation	SNP	T	T	C	c.28N>G	p.Arg10Gly	p.R10G	ENST00000371092	2/10	ITGB3BP,missense_variant,p.Arg10Gly,ENST00000371092,NM_001206739.1;ITGB3BP,intron_variant,,ENST00000271002,NM_014288.4;ITGB3BP,intron_variant,,ENST00000283568,;ITGB3BP,intron_variant,,ENST00000465781,;ITGB3BP,intron_variant,,ENST00000460251,;ITGB3BP,intron_variant,,ENST00000460394,;ITGB3BP,intron_variant,,ENST00000462285,;ITGB3BP,intron_variant,,ENST00000489863,;ITGB3BP,intron_variant,,ENST000004…	C	ENSG00000142856	ENST00000371092	Transcript	missense_variant	89/1044	28/651
chr1	63975859	C	CAA	.	12	12	0	rs67405755	None	None	None	None	None	None	None	=8/1532	=0/58	=0/6	=0/52	=0/0	=4/408	=1/20	=3/988	ITGB3BP	0	.	GRCh37	chr1	63975859	63975860	+	Splice_Region	INS	-	-	AA	c.6-8_6-7insTT			ENST00000371092		ITGB3BP,splice_region_variant,,ENST00000371092,NM_001206739.1;ITGB3BP,intron_variant,,ENST00000271002,NM_014288.4;ITGB3BP,intron_variant,,ENST00000283568,;ITGB3BP,intron_variant,,ENST00000465781,;ITGB3BP,intron_variant,,ENST00000460251,;ITGB3BP,intron_variant,,ENST00000460394,;ITGB3BP,intron_variant,,ENST00000462285,;ITGB3BP,intron_variant,,ENST00000489863,;ITGB3BP,intron_variant,,ENST00000478138…	AA	ENSG00000142856	ENST00000371092	Transcript	splice_region_variant	-/1044	-/651
chr1	64120096	A	G	.	24	5	19	.	None	None	None	None	None	None	None	None	None	None	None	None	None	None	None	PGM1	0	.	GRCh37	chr1	64120096	64120096	+	Missense_Mutation	SNP	A	A	G	c.1612N>G	p.Ser538Gly	p.S538G	ENST00000371083	10/11	PGM1,missense_variant,p.Ser538Gly,ENST00000371083,NM_001172818.1;PGM1,missense_variant,p.Ser520Gly,ENST00000371084,NM_002633.2;PGM1,missense_variant,p.Ser323Gly,ENST00000540265,NM_001172819.1;RN7SL130P,upstream_gene_variant,,ENST00000489463,;PGM1,non_coding_transcript_exon_variant,,ENST00000483707,;	G	ENSG00000079739	ENST00000371083	Transcript	missense_variant	1980/2657	1612/1743
chr1	64669766	A	T	.	13	13	0	.	COSM1667597	None	None	None	None	None	None	None	None	None	None	None	None	None	None	UBE2U	0	.	GRCh37	chr1	64669766	64669766	+	Missense_Mutation	SNP	A	A	T	c.33N>T	p.Arg11Ser	p.R11S	ENST00000371076	1/9	UBE2U,missense_variant,p.Arg11Ser,ENST00000371077,;UBE2U,missense_variant,p.Arg11Ser,ENST00000371076,NM_152489.1;	T	ENSG00000177414	ENST00000371076	Transcript	missense_variant	277/1136	33/681
chr1	65113568	T	C	.	22	22	0	rs6588100	None	0.997804	0.9917	1	1	1	1	=121252/121376	=10302/10406	=11567/11570	=8646/8646	=6612/6612	=66714/66730	=904/904	=16507/16508	CACHD1	0	.	GRCh37	chr1	65113568	65113568	+	Missense_Mutation	SNP	T	T	C	c.1088N>C	p.Met363Thr	p.M363T	ENST00000290039	9/27	CACHD1,missense_variant,p.Met414Thr,ENST00000371073,;CACHD1,missense_variant,p.Met363Thr,ENST00000290039,NM_020925.2;CACHD1,non_coding_transcript_exon_variant,,ENST00000495994,;CACHD1,non_coding_transcript_exon_variant,,ENST00000470527,;	C	ENSG00000158966	ENST00000290039	Transcript	missense_variant	1194/5275	1088/3672
chr1	65268659	C	A	.	16	16	0	.	COSM1667601	None	None	None	None	None	None	None	None	None	None	None	None	None	None	RAVER2	0	.	GRCh37	chr1	65268659	65268659	+	Missense_Mutation	SNP	C	C	A	c.1106N>A	p.Ala369Asp	p.A369D	ENST00000371072	6/12	RAVER2,missense_variant,p.Ala369Asp,ENST00000294428,;RAVER2,missense_variant,p.Ala369Asp,ENST00000371072,NM_018211.3;RAVER2,missense_variant,p.Ala75Asp,ENST00000430964,;RAVER2,missense_variant,p.Ala75Asp,ENST00000418058,;	A	ENSG00000162437	ENST00000371072	Transcript	missense_variant	1184/4362	1106/2037
chr1	65321388	G	A	.	12	12	0	rs310229	COSM5019821	0.402556	0.6309	0.4467	0.3065	0.2932	0.274	=41941/117362	=5639/9674	=6101/11302	=2761/8458	=2097/6352	=20100/64870	=308/872	=4935/15834	JAK1	0	.	GRCh37	chr1	65321388	65321388	+	Splice_Region	SNP	G	G	A	c.1459-7N>T			ENST00000342505		JAK1,splice_region_variant,,ENST00000342505,NM_002227.2;JAK1,downstream_gene_variant,,ENST00000494904,;	A	ENSG00000162434	ENST00000342505	Transcript	splice_region_variant	-/5047	-/3465
chr1	65775579	G	A	.	12	6	6	.	None	None	None	None	None	None	None	None	None	None	None	None	None	None	None	DNAJC6	0	.	GRCh37	chr1	65775579	65775579	+	Missense_Mutation	SNP	G	G	A	c.151N>A	p.Ala51Thr	p.A51T	ENST00000371069	1/19	DNAJC6,missense_variant,p.Ala51Thr,ENST00000371069,NM_001256864.1;DNAJC6,intron_variant,,ENST00000395325,NM_014787.3;DNAJC6,intron_variant,,ENST00000263441,NM_001256865.1;DNAJC6,intron_variant,,ENST00000494710,;RP5-1044H5.1,upstream_gene_variant,,ENST00000435739,;DNAJC6,intron_variant,,ENST00000463018,;DNAJC6,intron_variant,,ENST00000483402,;	A	ENSG00000116675	ENST00000371069	Transcript	missense_variant	352/5365	151/2913
chr1	65854940	C	T	.	17	17	0	.	None	None	None	None	None	None	None	None	None	None	None	None	None	None	None	DNAJC6	0	.	GRCh37	chr1	65854940	65854940	+	Missense_Mutation	SNP	C	C	T	c.1195N>T	p.Pro399Ser	p.P399S	ENST00000371069	10/19	DNAJC6,missense_variant,p.Pro342Ser,ENST00000395325,NM_014787.3;DNAJC6,missense_variant,p.Pro399Ser,ENST00000371069,NM_001256864.1;DNAJC6,missense_variant,p.Pro329Ser,ENST00000263441,NM_001256865.1;DNAJC6,missense_variant,p.Pro373Ser,ENST00000494710,;DNAJC6,downstream_gene_variant,,ENST00000498720,;	T	ENSG00000116675	ENST00000371069	Transcript	missense_variant	1396/5365	1195/2913
chr1	66036441	A	G	.	19	19	0	rs1137100	None	0.320288	0.1528	0.2378	0.8046	0.2704	0.1575	=34397/116932	=1677/10278	=3617/11486	=7096/8632	=2417/6600	=16989/65624	=234/870	=2367/13442	LEPR	0	.	GRCh37	chr1	66036441	66036441	+	Missense_Mutation	SNP	A	A	G	c.326N>G	p.Lys109Arg	p.K109R	ENST00000349533	4/20	LEPR,missense_variant,p.Lys109Arg,ENST00000349533,NM_002303.5;LEPR,missense_variant,p.Lys109Arg,ENST00000371060,NM_001198689.1,NM_001003679.3;LEPR,missense_variant,p.Lys109Arg,ENST00000371059,NM_001198687.1,NM_001003680.3;LEPR,missense_variant,p.Lys109Arg,ENST00000344610,;LEPR,missense_variant,p.Lys109Arg,ENST00000371058,NM_001198688.1;LEPR,5_prime_UTR_variant,,ENST00000406510,;snoU13,upstream_ge…	G	ENSG00000116678	ENST00000349533	Transcript	missense_variant	511/8227	326/3498
chr1	66058513	A	G	.	11	11	0	rs1137101	COSM3751360	0.584265	0.5923	0.4366	0.869	0.4692	0.5031	=61749/121004	=5769/10388	=5356/11446	=7590/8642	=4014/6598	=30734/66534	=461/908	=7825/16488	LEPR	0	.	GRCh37	chr1	66058513	66058513	+	Missense_Mutation	SNP	A	A	G	c.668N>G	p.Gln223Arg	p.Q223R	ENST00000349533	6/20	LEPR,missense_variant,p.Gln223Arg,ENST00000349533,NM_002303.5;LEPR,missense_variant,p.Gln223Arg,ENST00000371060,NM_001198689.1,NM_001003679.3;LEPR,missense_variant,p.Gln223Arg,ENST00000371059,NM_001198687.1,NM_001003680.3;LEPR,missense_variant,p.Gln223Arg,ENST00000344610,;LEPR,missense_variant,p.Gln223Arg,ENST00000371058,NM_001198688.1;LEPR,intron_variant,,ENST00000406510,;LEPR,non_coding_transcr…	G	ENSG00000116678	ENST00000349533	Transcript	missense_variant	853/8227	668/3498
chr1	66829262	A	G	.	10	10	0	rs783039	COSM3747061	0.86901	0.9349	0.7839	0.9454	0.7416	0.8926	=95392/120492	=9525/10394	=8598/11446	=8171/8622	=4486/6554	=49452/66322	=726/900	=14434/16254	PDE4B	0	.	GRCh37	chr1	66829262	66829262	+	Splice_Region	SNP	A	A	G	c.1284+8N>G			ENST00000329654		PDE4B,splice_region_variant,,ENST00000423207,NM_001037340.1;PDE4B,splice_region_variant,,ENST00000329654,NM_001037341.1;PDE4B,splice_region_variant,,ENST00000371045,NM_001037339.1;PDE4B,splice_region_variant,,ENST00000341517,NM_002600.3;PDE4B,splice_region_variant,,ENST00000371049,;PDE4B,splice_region_variant,,ENST00000480109,;PDE4B,downstream_gene_variant,,ENST00000531025,;PDE4B,downstream_gene_…	G	ENSG00000184588	ENST00000329654	Transcript	splice_region_variant	-/3998	-/2211
chr1	66838154	C	A	.	32	32	0	.	None	None	None	None	None	None	None	None	None	None	None	None	None	None	None	PDE4B	0	.	GRCh37	chr1	66838154	66838154	+	Missense_Mutation	SNP	C	C	A	c.2004N>A	p.Asn668Lys	p.N668K	ENST00000329654	17/17	PDE4B,missense_variant,p.Asn653Lys,ENST00000423207,NM_001037340.1;PDE4B,missense_variant,p.Asn668Lys,ENST00000329654,NM_001037341.1;PDE4B,missense_variant,p.Asn496Lys,ENST00000371045,NM_001037339.1;PDE4B,missense_variant,p.Asn668Lys,ENST00000341517,NM_002600.3;PDE4B,missense_variant,p.Asn668Lys,ENST00000371049,;PDE4B,missense_variant,p.Asn435Lys,ENST00000480109,;PDE4B,downstream_gene_variant,,ENS…	A	ENSG00000184588	ENST00000329654	Transcript	missense_variant	2191/3998	2004/2211
chr1	67132262	T	C	.	26	26	0	rs7538938	None	0.78754	0.7345	0.745	0.999	0.5577	0.908	=3/4	=0/0	=0/0	=0/0	=0/0	=3/4	=0/0	=0/0	AL139147.1	0	.	GRCh37	chr1	67132262	67132262	+	Missense_Mutation	SNP	T	T	C	c.178N>G	p.Met60Val	p.M60V	ENST00000502413	2/2	AL139147.1,missense_variant,p.Met60Val,ENST00000502413,;SGIP1,intron_variant,,ENST00000371037,NM_032291.2;SGIP1,intron_variant,,ENST00000371036,;SGIP1,intron_variant,,ENST00000371039,;SGIP1,intron_variant,,ENST00000237247,;SGIP1,intron_variant,,ENST00000371035,;SGIP1,intron_variant,,ENST00000424320,;SGIP1,intron_variant,,ENST00000468286,;SGIP1,upstream_gene_variant,,ENST00000480548,;	C	ENSG00000248458	ENST00000502413	Transcript	missense_variant	441/1156	178/546
chr1	67139025	G	A	.	19	9	10	.	None	None	None	None	None	None	None	None	None	None	None	None	None	None	None	SGIP1	0	.	GRCh37	chr1	67139025	67139025	+	Missense_Mutation	SNP	G	G	A	c.622N>A	p.Ala208Thr	p.A208T	ENST00000371037	12/25	SGIP1,missense_variant,p.Ala208Thr,ENST00000371037,NM_032291.2;SGIP1,missense_variant,p.Ala175Thr,ENST00000371036,;SGIP1,missense_variant,p.Ala176Thr,ENST00000371039,;SGIP1,missense_variant,p.Ala212Thr,ENST00000237247,;SGIP1,missense_variant,p.Ala165Thr,ENST00000371035,;SGIP1,missense_variant,p.Ala200Thr,ENST00000424320,;AL139147.1,intron_variant,,ENST00000502413,;SGIP1,non_coding_transcript_exon…	A	ENSG00000118473	ENST00000371037	Transcript	missense_variant	699/7768	622/2487
chr1	67155862	TCTC	T	.	13	13	0	rs71660869	None	0.254992	0.1778	0.255	0.2202	0.3181	0.3303	=34258/121322	=2017/10406	=3377/11578	=1772/8648	=1785/6614	=19797/66682	=244/906	=5266/16488	SGIP1	0	.	GRCh37	chr1	67155863	67155865	+	Splice_Region	DEL	CTC	CTC	-	c.1444-10_1444-8delNNN			ENST00000371037		SGIP1,splice_region_variant,,ENST00000371037,NM_032291.2;SGIP1,splice_region_variant,,ENST00000371036,;SGIP1,splice_region_variant,,ENST00000371039,;SGIP1,splice_region_variant,,ENST00000237247,;SGIP1,splice_region_variant,,ENST00000371035,;SGIP1,upstream_gene_variant,,ENST00000435165,;SGIP1,splice_region_variant,,ENST00000480548,;SGIP1,splice_region_variant,,ENST00000487507,;SGIP1,upstream_gene_…	-	ENSG00000118473	ENST00000371037	Transcript	splice_region_variant	-/7768	-/2487
chr1	67236097	A	T	.	13	13	0	rs1060575	COSM3751370	0.132588	0.0862	0.1023	0.1488	0.1511	0.181	=16618/121298	=903/10406	=1006/11492	=1228/8652	=913/6614	=9622/66718	=136/908	=2810/16508	TCTEX1D1	0	.	GRCh37	chr1	67236097	67236097	+	Missense_Mutation	SNP	A	A	T	c.147N>T	p.Glu49Asp	p.E49D	ENST00000282670	3/5	TCTEX1D1,missense_variant,p.Glu49Asp,ENST00000282670,NM_152665.2;TCTEX1D1,non_coding_transcript_exon_variant,,ENST00000491611,;TCTEX1D1,upstream_gene_variant,,ENST00000448074,;TCTEX1D1,missense_variant,p.Glu49Asp,ENST00000528352,;TCTEX1D1,non_coding_transcript_exon_variant,,ENST00000525663,;	T	ENSG00000152760	ENST00000282670	Transcript	missense_variant	275/2001	147/540
chr1	67242087	G	A	.	19	19	0	rs3816989	COSM3751371	0.130591	0.0794	0.1009	0.1488	0.1511	0.181	=16537/120616	=866/10374	=1001/11430	=1221/8624	=909/6598	=9594/66452	=137/902	=2809/16236	TCTEX1D1	0	.	GRCh37	chr1	67242087	67242087	+	Splice_Site	SNP	G	G	A	c.336+1N>A		p.X112_splice	ENST00000282670		TCTEX1D1,splice_donor_variant,,ENST00000282670,NM_152665.2;TCTEX1D1,downstream_gene_variant,,ENST00000448074,;TCTEX1D1,splice_donor_variant,,ENST00000528352,;TCTEX1D1,splice_donor_variant,,ENST00000489510,;	A	ENSG00000152760	ENST00000282670	Transcript	splice_donor_variant	-/2001	336/540
chr1	67266756	T	A	.	18	18	0	rs549148	None	0.871206	0.7821	0.8919	0.9901	0.83	0.8967	=106360/121364	=8368/10406	=10061/11576	=8612/8654	=6049/6614	=57810/66708	=782/908	=14678/16498	INSL5	0	.	GRCh37	chr1	67266756	67266756	+	Missense_Mutation	SNP	T	T	A	c.149N>T	p.Gln50Leu	p.Q50L	ENST00000304526	1/2	INSL5,missense_variant,p.Gln50Leu,ENST00000304526,NM_005478.4;	A	ENSG00000172410	ENST00000304526	Transcript	missense_variant	184/715	149/408
chr1	67288045	C	T	.	17	17	0	rs482082	COSM3997640	0.514776	0.5537	0.5447	0.6419	0.4761	0.3497	=60248/120278	=5854/10354	=6933/11568	=5632/8636	=2325/6614	=32586/66474	=443/896	=6475/15736	WDR78	0	.	GRCh37	chr1	67288045	67288045	+	Missense_Mutation	SNP	C	C	T	c.2495N>A	p.Arg832Gln	p.R832Q	ENST00000371026	16/17	WDR78,missense_variant,p.Arg832Gln,ENST00000371026,NM_024763.4;WDR78,missense_variant,p.Arg545Gln,ENST00000431318,;WDR78,missense_variant,p.Arg565Gln,ENST00000464352,;RP11-342H21.2,upstream_gene_variant,,ENST00000456389,;WDR78,splice_region_variant,,ENST00000491297,;	T	ENSG00000152763	ENST00000371026	Transcript	missense_variant	2551/3848	2495/2547
chr1	67390416	G	C	.	14	14	0	rs3008858	None	0.837859	0.8449	0.8343	0.8829	0.7326	0.8926	=95234/121400	=8651/10406	=10249/11576	=7569/8648	=4195/6614	=49559/66736	=710/908	=14301/16512	WDR78	0	.	GRCh37	chr1	67390416	67390416	+	Missense_Mutation	SNP	G	G	C	c.99N>G	p.Cys33Trp	p.C33W	ENST00000371026	1/17	WDR78,missense_variant,p.Cys33Trp,ENST00000371026,NM_024763.4;WDR78,missense_variant,p.Cys33Trp,ENST00000371023,NM_207014.2;WDR78,missense_variant,p.Cys33Trp,ENST00000371022,;WDR78,5_prime_UTR_variant,,ENST00000431318,;MIER1,upstream_gene_variant,,ENST00000357692,NM_001146110.1;MIER1,upstream_gene_variant,,ENST00000371018,NM_001146112.1,NM_001146111.1,NM_020948.3,NM_001077702.2;MIER1,upstream_gen…	C	ENSG00000152763	ENST00000371026	Transcript	missense_variant	155/3848	99/2547
chr1	67390468	C	G	.	10	10	0	rs1886686	None	0.842652	0.8608	0.8372	0.8829	0.7336	0.8926	=95393/121388	=8787/10402	=10256/11578	=7571/8646	=4195/6614	=49573/66728	=710/908	=14301/16512	WDR78	0	.	GRCh37	chr1	67390468	67390468	+	Missense_Mutation	SNP	C	C	G	c.47N>C	p.Gly16Ala	p.G16A	ENST00000371026	1/17	WDR78,missense_variant,p.Gly16Ala,ENST00000371026,NM_024763.4;WDR78,missense_variant,p.Gly16Ala,ENST00000371023,NM_207014.2;WDR78,missense_variant,p.Gly16Ala,ENST00000371022,;WDR78,5_prime_UTR_variant,,ENST00000431318,;MIER1,upstream_gene_variant,,ENST00000357692,NM_001146110.1;MIER1,upstream_gene_variant,,ENST00000371018,NM_001146112.1,NM_001146111.1,NM_020948.3,NM_001077702.2;MIER1,upstream_gen…	G	ENSG00000152763	ENST00000371026	Transcript	missense_variant	103/3848	47/2547
chr1	68903886	G	A	.	21	21	0	rs770760551	COSM536206	None	None	None	None	None	None	=4/121142	=0/10388	=0/11512	=0/8622	=0/6596	=4/66614	=0/904	=0/16506	RPE65	0	.	GRCh37	chr1	68903886	68903886	+	Missense_Mutation	SNP	G	G	A	c.1112N>T	p.Pro371Leu	p.P371L	ENST00000262340	10/14	RPE65,missense_variant,p.Pro371Leu,ENST00000262340,NM_000329.2;	A	ENSG00000116745	ENST00000262340	Transcript	missense_variant	1166/2610	1112/1602
chr1	68903942	C	A	.	19	8	11	rs12145904	COSM3751379	None	None	None	None	None	None	=1/120940	=0/10368	=1/11488	=0/8588	=0/6584	=0/66510	=0/906	=0/16496	RPE65	0	.	GRCh37	chr1	68903942	68903942	+	Missense_Mutation	SNP	C	C	A	c.1056N>T	p.Glu352Asp	p.E352D	ENST00000262340	10/14	RPE65,missense_variant,p.Glu352Asp,ENST00000262340,NM_000329.2;	A	ENSG00000116745	ENST00000262340	Transcript	missense_variant	1110/2610	1056/1602
chr1	70504418	TC	T	.	22	8	14	.	COSM4517103	None	None	None	None	None	None	None	None	None	None	None	None	None	None	LRRC7	0	.	GRCh37	chr1	70504419	70504419	+	Frame_Shift_Del	DEL	C	C	-	c.2798delN	p.Leu935Ter	p.L935*	ENST00000035383	19/25	LRRC7,frameshift_variant,p.Leu940Ter,ENST00000310961,;LRRC7,frameshift_variant,p.Leu935Ter,ENST00000035383,NM_020794.2;LRRC7,frameshift_variant,p.Leu219Ter,ENST00000415775,;	-	ENSG00000033122	ENST00000035383	Transcript	frameshift_variant	2828/5000	2798/4614
chr1	70758223	C	A	.	28	7	21	.	None	None	None	None	None	None	None	None	None	None	None	None	None	None	None	ANKRD13C	0	.	GRCh37	chr1	70758223	70758223	+	Nonsense_Mutation	SNP	C	C	A	c.1063N>T	p.Gly355Ter	p.G355*	ENST00000370944	9/13	ANKRD13C,stop_gained,p.Gly355Ter,ENST00000370944,NM_030816.4;ANKRD13C,stop_gained,p.Gly320Ter,ENST00000262346,;ANKRD13C,non_coding_transcript_exon_variant,,ENST00000490846,;	A	ENSG00000118454	ENST00000370944	Transcript	stop_gained	1377/4069	1063/1626
chr1	70781193	G	A	.	18	9	9	.	None	None	None	None	None	None	None	None	None	None	None	None	None	None	None	ANKRD13C	0	.	GRCh37	chr1	70781193	70781193	+	Nonsense_Mutation	SNP	G	G	A	c.634N>T	p.Arg212Ter	p.R212*	ENST00000370944	4/13	ANKRD13C,stop_gained,p.Arg212Ter,ENST00000370944,NM_030816.4;ANKRD13C,stop_gained,p.Arg177Ter,ENST00000262346,;ANKRD13C,non_coding_transcript_exon_variant,,ENST00000498735,;ANKRD13C,upstream_gene_variant,,ENST00000490846,;	A	ENSG00000118454	ENST00000370944	Transcript	stop_gained	948/4069	634/1626
chr1	71178989	A	G	.	28	28	0	rs12048393	None	0.194089	0.1301	0.1599	0.1815	0.331	0.1769	None	None	None	None	None	None	None	None	RP5-952N6.1	0	.	GRCh37	chr1	71178989	71178989	+	Splice_Region	SNP	A	A	G	n.636N>G			ENST00000419450	5/7	RP5-952N6.1,splice_region_variant,,ENST00000419450,;RP11-99H8.1,downstream_gene_variant,,ENST00000423187,;	G	ENSG00000229051	ENST00000419450	Transcript	splice_region_variant	636/2086
chr1	73364446	A	G	.	22	22	0	rs12117582	None	0.248802	0.0575	0.3703	0.1042	0.505	0.3067	None	None	None	None	None	None	None	None	RP4-660H19.1	0	.	GRCh37	chr1	73364446	73364446	+	Splice_Region	SNP	A	A	G	n.229+4N>C			ENST00000445976		RP4-660H19.1,splice_region_variant,,ENST00000445976,;	G	ENSG00000225087	ENST00000445976	Transcript	splice_region_variant	-/499
chr1	73773048	T	C	.	10	10	0	rs6424545	None	0.637979	0.6558	0.4207	0.7937	0.5805	0.6667	None	None	None	None	None	None	None	None	RP4-598G3.1	0	.	GRCh37	chr1	73773048	73773048	+	Splice_Site	SNP	T	T	C	n.301+2N>C			ENST00000440762		RP4-598G3.1,splice_donor_variant,,ENST00000440762,;RP4-598G3.1,splice_donor_variant,,ENST00000452553,;RP4-598G3.1,non_coding_transcript_exon_variant,,ENST00000411903,;RP4-598G3.1,intron_variant,,ENST00000444827,;RP4-598G3.1,intron_variant,,ENST00000415686,;	C	ENSG00000233973	ENST00000440762	Transcript	splice_donor_variant	-/3871
chr1	73776673	G	A	.	19	19	0	rs6424546	None	0.63758	0.6551	0.4207	0.7927	0.5795	0.6677	None	None	None	None	None	None	None	None	RP4-598G3.1	0	.	GRCh37	chr1	73776673	73776673	+	Splice_Region	SNP	G	G	A	n.439N>A			ENST00000440762	3/4	RP4-598G3.1,splice_region_variant,,ENST00000440762,;RP4-598G3.1,splice_region_variant,,ENST00000452553,;RP4-598G3.1,splice_region_variant,,ENST00000444827,;RP4-598G3.1,splice_region_variant,,ENST00000415686,;RP4-598G3.1,downstream_gene_variant,,ENST00000411903,;	A	ENSG00000233973	ENST00000440762	Transcript	splice_region_variant	439/3871
chr1	74575182	C	T	.	13	13	0	rs1340472	None	0.804912	0.5053	0.8876	0.9573	0.9085	0.8875	=106170/119930	=5575/9766	=9938/11326	=8250/8528	=5565/6560	=61031/66366	=805/890	=15006/16494	LRRIQ3	0	.	GRCh37	chr1	74575182	74575182	+	Missense_Mutation	SNP	C	C	T	c.763N>A	p.Ala255Thr	p.A255T	ENST00000354431	5/8	LRRIQ3,missense_variant,p.Ala255Thr,ENST00000354431,NM_001105659.1;LRRIQ3,missense_variant,p.Ala255Thr,ENST00000395089,;LRRIQ3,missense_variant,p.Ala147Thr,ENST00000370909,;LRRIQ3,non_coding_transcript_exon_variant,,ENST00000468759,;LRRIQ3,missense_variant,p.Ala255Thr,ENST00000415760,;	T	ENSG00000162620	ENST00000354431	Transcript	missense_variant	955/2849	763/1875
chr1	75036783	T	C	.	21	21	0	rs9326115	None	0.97504	0.907	0.9971	1	1	1	=118546/119540	=9418/10364	=11531/11566	=8630/8630	=6612/6612	=66050/66056	=887/892	=15418/15420	C1orf173	0	.	GRCh37	chr1	75036783	75036783	+	Splice_Region	SNP	T	T	C	c.*18N>G			ENST00000326665	14/15	C1orf173,splice_region_variant,,ENST00000326665,NM_001002912.4;C1orf173,splice_region_variant,,ENST00000433746,;	C	ENSG00000178965	ENST00000326665	Transcript	splice_region_variant	4830/7159	-/4593
chr1	75036812	C	T	.	17	17	0	rs9326116	None	0.97484	0.907	0.9957	1	1	1	=120279/121278	=9449/10398	=11542/11578	=8650/8650	=6614/6614	=66647/66654	=901/906	=16476/16478	C1orf173	0	.	GRCh37	chr1	75036812	75036812	+	Missense_Mutation	SNP	C	C	T	c.4582N>A	p.Val1528Met	p.V1528M	ENST00000326665	14/15	C1orf173,missense_variant,p.Val1528Met,ENST00000326665,NM_001002912.4;C1orf173,non_coding_transcript_exon_variant,,ENST00000433746,;	T	ENSG00000178965	ENST00000326665	Transcript	missense_variant	4801/7159	4582/4593
chr1	75038228	A	C	.	16	16	0	rs11580409	COSM3751382	0.375799	0.2466	0.33	0.5794	0.3579	0.3916	=45933/121350	=2569/10388	=3860/11574	=4976/8622	=2842/6614	=25045/66736	=380/908	=6261/16508	C1orf173	0	.	GRCh37	chr1	75038228	75038228	+	Missense_Mutation	SNP	A	A	C	c.3166N>G	p.Leu1056Val	p.L1056V	ENST00000326665	14/15	C1orf173,missense_variant,p.Leu1056Val,ENST00000326665,NM_001002912.4;C1orf173,non_coding_transcript_exon_variant,,ENST00000433746,;	C	ENSG00000178965	ENST00000326665	Transcript	missense_variant	3385/7159	3166/4593
chr1	75038596	G	T	.	11	11	0	.	None	None	None	None	None	None	None	None	None	None	None	None	None	None	None	C1orf173	0	.	GRCh37	chr1	75038596	75038596	+	Missense_Mutation	SNP	G	G	T	c.2798N>A	p.Ala933Asp	p.A933D	ENST00000326665	14/15	C1orf173,missense_variant,p.Ala933Asp,ENST00000326665,NM_001002912.4;C1orf173,non_coding_transcript_exon_variant,,ENST00000433746,;	T	ENSG00000178965	ENST00000326665	Transcript	missense_variant	3017/7159	2798/4593
chr1	75097426	G	C	.	13	13	0	rs11210490	COSM4785139	0.320887	0.2284	0.4741	0.1141	0.5268	0.3384	=52548/121102	=2995/10384	=5198/11480	=1165/8626	=2713/6598	=34337/66614	=399/906	=5741/16494	C1orf173	0	.	GRCh37	chr1	75097426	75097426	+	Missense_Mutation	SNP	G	G	C	c.790N>G	p.Pro264Ala	p.P264A	ENST00000326665	7/15	C1orf173,missense_variant,p.Pro264Ala,ENST00000326665,NM_001002912.4;C1orf173,missense_variant,p.Pro67Ala,ENST00000420661,;C1orf173,missense_variant,p.Pro67Ala,ENST00000479666,;	C	ENSG00000178965	ENST00000326665	Transcript	missense_variant	1009/7159	790/4593
chr1	76176247	TAAAAAAA	T	.	8	5	3	.	None	None	None	None	None	None	None	None	None	None	None	None	None	None	None	RP4-682C21.5	0	.	GRCh37	chr1	76176248	76176254	+	Splice_Region	DEL	AAAAAAA	AAAAAAA	-	n.249-9_249-3delNNNNNNN			ENST00000433521		RP4-682C21.5,splice_region_variant,,ENST00000433521,;	-	ENSG00000178193	ENST00000433521	Transcript	splice_region_variant	-/806
chr1	76200485	A	G	.	36	4	32	rs763555974	None	None	None	None	None	None	None	=1/114682	=0/9888	=0/11162	=0/8402	=0/6406	=1/62568	=0/868	=0/15388	ACADM	0	.	GRCh37	chr1	76200485	76200485	+	Missense_Mutation	SNP	A	A	G	c.409N>G	p.Ile137Val	p.I137V	ENST00000420607	6/12	ACADM,missense_variant,p.Ile133Val,ENST00000370841,NM_000016.4,NM_001127328.1;ACADM,missense_variant,p.Ile166Val,ENST00000370834,NM_001286043.1;ACADM,missense_variant,p.Ile97Val,ENST00000541113,NM_001286042.1;ACADM,missense_variant,p.Ile137Val,ENST00000420607,;ACADM,intron_variant,,ENST00000543667,;ACADM,missense_variant,p.Tyr99Cys,ENST00000534334,;ACADM,3_prime_UTR_variant,,ENST00000526129,;ACAD…	G	ENSG00000117054	ENST00000420607	Transcript	missense_variant	417/1332	409/1278
chr1	76200487	T	G	.	36	4	32	.	None	None	None	None	None	None	None	None	None	None	None	None	None	None	None	ACADM	0	.	GRCh37	chr1	76200487	76200487	+	Missense_Mutation	SNP	T	T	G	c.411N>G	p.Ile137Met	p.I137M	ENST00000420607	6/12	ACADM,missense_variant,p.Ile133Met,ENST00000370841,NM_000016.4,NM_001127328.1;ACADM,missense_variant,p.Ile166Met,ENST00000370834,NM_001286043.1;ACADM,missense_variant,p.Ile97Met,ENST00000541113,NM_001286042.1;ACADM,missense_variant,p.Ile137Met,ENST00000420607,;ACADM,intron_variant,,ENST00000543667,;ACADM,missense_variant,p.Tyr100Asp,ENST00000534334,;ACADM,3_prime_UTR_variant,,ENST00000526129,;ACA…	G	ENSG00000117054	ENST00000420607	Transcript	missense_variant	419/1332	411/1278
chr1	76200491	A	C	.	36	4	32	.	None	None	None	None	None	None	None	None	None	None	None	None	None	None	None	ACADM	0	.	GRCh37	chr1	76200491	76200491	+	Missense_Mutation	SNP	A	A	C	c.415N>C	p.Ile139Leu	p.I139L	ENST00000420607	6/12	ACADM,missense_variant,p.Ile135Leu,ENST00000370841,NM_000016.4,NM_001127328.1;ACADM,missense_variant,p.Ile168Leu,ENST00000370834,NM_001286043.1;ACADM,missense_variant,p.Ile99Leu,ENST00000541113,NM_001286042.1;ACADM,missense_variant,p.Ile139Leu,ENST00000420607,;ACADM,intron_variant,,ENST00000543667,;ACADM,missense_variant,p.Tyr101Ser,ENST00000534334,;ACADM,3_prime_UTR_variant,,ENST00000526129,;ACA…	C	ENSG00000117054	ENST00000420607	Transcript	missense_variant	423/1332	415/1278
chr1	76234886	A	G	.	22	22	0	rs1146593	None	0.884585	0.9523	0.8213	0.744	0.9364	0.9294	=9733/10524	=180/188	=79/92	=103/132	=0/0	=2485/2666	=111/116	=6775/7330	ACADM	0	.	GRCh37	chr1	76234886	76234886	+	Missense_Mutation	SNP	A	A	G	c.184N>G	p.Thr62Ala	p.T62A	ENST00000528016	3/5	ACADM,missense_variant,p.Thr62Ala,ENST00000528016,;	G	ENSG00000117054	ENST00000528016	Transcript	missense_variant	184/546	184/204
chr1	76269460	G	A	.	32	32	0	rs5745325	COSM3735981	0.212859	0.3026	0.2032	0.0228	0.3091	0.1953	=31769/120590	=3108/10256	=2072/11568	=175/8640	=2233/6614	=20301/66530	=308/906	=3572/16076	MSH4	0	.	GRCh37	chr1	76269460	76269460	+	Missense_Mutation	SNP	G	G	A	c.289N>A	p.Ala97Thr	p.A97T	ENST00000263187	2/20	MSH4,missense_variant,p.Ala97Thr,ENST00000263187,NM_002440.3;	A	ENSG00000057468	ENST00000263187	Transcript	missense_variant	393/3266	289/2811
chr1	76344011	C	A	.	24	24	0	rs1493367	None	0.792732	0.6846	0.7781	0.9851	0.7515	0.7935	=95931/120416	=7384/10388	=9605/11476	=8526/8634	=5321/6602	=51175/66318	=741/902	=13179/16096	MSH4	0	.	GRCh37	chr1	76344011	76344011	+	Splice_Region	SNP	C	C	A	c.1540+8N>A			ENST00000263187		MSH4,splice_region_variant,,ENST00000263187,NM_002440.3;	A	ENSG00000057468	ENST00000263187	Transcript	splice_region_variant	-/3266	-/2811
chr1	77093180	C	A	.	22	22	0	rs1184626	COSM3751388	0.442891	0.6407	0.5173	0.2421	0.3966	0.3773	=52603/121332	=6480/10402	=6094/11544	=2037/8648	=2829/6608	=28378/66714	=363/908	=6422/16508	ST6GALNAC3	0	.	GRCh37	chr1	77093180	77093180	+	Missense_Mutation	SNP	C	C	A	c.667N>A	p.Leu223Ile	p.L223I	ENST00000328299	4/5	ST6GALNAC3,missense_variant,p.Leu223Ile,ENST00000328299,NM_152996.2;	A	ENSG00000184005	ENST00000328299	Transcript	missense_variant	815/6861	667/918
chr1	77627096	G	A	.	16	16	0	rs839825	None	0.988618	0.9584	0.9971	1	1	1	=120542/120944	=9785/10144	=11517/11536	=8638/8638	=6600/6600	=66605/66628	=901/902	=16496/16496	PIGK	0	.	GRCh37	chr1	77627096	77627096	+	Splice_Region	SNP	G	G	A	c.703-6N>T			ENST00000370812		PIGK,splice_region_variant,,ENST00000370812,NM_005482.2;PIGK,splice_region_variant,,ENST00000445065,;PIGK,splice_region_variant,,ENST00000359130,;PIGK,splice_region_variant,,ENST00000370813,;PIGK,splice_region_variant,,ENST00000478391,;PIGK,splice_region_variant,,ENST00000487906,;	A	ENSG00000142892	ENST00000370812	Transcript	splice_region_variant	-/4596	-/1188
chr1	77685042	T	C	.	14	14	0	rs12723684	None	0.191693	0.4644	0.2305	0.0387	0.0706	0.0777	=14521/118278	=4110/10032	=2624/11390	=393/8476	=225/6348	=5384/64770	=72/868	=1713/16394	PIGK	0	.	GRCh37	chr1	77685042	77685042	+	Missense_Mutation	SNP	T	T	C	c.46N>G	p.Thr16Ala	p.T16A	ENST00000370812	1/11	PIGK,missense_variant,p.Thr16Ala,ENST00000370812,NM_005482.2;PIGK,missense_variant,p.Thr16Ala,ENST00000445065,;PIGK,missense_variant,p.Thr16Ala,ENST00000359130,;PIGK,missense_variant,p.Thr16Ala,ENST00000370813,;PIGK,non_coding_transcript_exon_variant,,ENST00000478391,;	C	ENSG00000142892	ENST00000370812	Transcript	missense_variant	70/4596	46/1188
chr1	78024284	T	C	.	21	21	0	rs6675743	None	0.685304	0.5401	0.8357	0.7411	0.7614	0.6391	=90404/121154	=6000/10368	=9782/11552	=6422/8640	=4792/6604	=51557/66600	=659/908	=11192/16482	AK5	0	.	GRCh37	chr1	78024284	78024284	+	Splice_Region	SNP	T	T	C	c.1621-3N>C			ENST00000354567		AK5,splice_region_variant,,ENST00000344720,NM_012093.3;AK5,splice_region_variant,,ENST00000354567,NM_174858.2;AK5,splice_region_variant,,ENST00000478255,;AK5,splice_region_variant,,ENST00000466393,;AK5,splice_region_variant,,ENST00000531672,;ZZZ3,downstream_gene_variant,,ENST00000481346,;AK5,splice_region_variant,,ENST00000527263,;	C	ENSG00000154027	ENST00000354567	Transcript	splice_region_variant	-/3248	-/1689
chr1	78024345	C	CTAT	.	19	19	0	rs79671213	COSM4603455	0.619609	0.326	0.817	0.7411	0.7465	0.6207	=86472/121190	=4055/10404	=9677/11572	=6398/8628	=4605/6602	=50232/66586	=637/908	=10868/16490	AK5	0	.	GRCh37	chr1	78024345	78024346	+	In_Frame_Ins	INS	-	-	TAT	c.1679_1680insTAT	p.Ile561dup	p.I561dup	ENST00000354567	14/14	AK5,inframe_insertion,p.Ile535dup,ENST00000344720,NM_012093.3;AK5,inframe_insertion,p.Ile561dup,ENST00000354567,NM_174858.2;AK5,inframe_insertion,p.Ile76dup,ENST00000478255,;AK5,non_coding_transcript_exon_variant,,ENST00000466393,;AK5,non_coding_transcript_exon_variant,,ENST00000531672,;ZZZ3,downstream_gene_variant,,ENST00000481346,;AK5,3_prime_UTR_variant,,ENST00000527263,;	TAT	ENSG00000154027	ENST00000354567	Transcript	inframe_insertion	1942-1943/3248	1679-1680/1689
chr1	78034156	CAAAAAA	C	.	8	8	0	.	COSM1721407	None	None	None	None	None	None	None	None	None	None	None	None	None	None	ZZZ3	0	.	GRCh37	chr1	78034157	78034162	+	Splice_Region	DEL	AAAAAA	AAAAAA	-	c.2332-11_2332-6delNNNNNN			ENST00000370801		ZZZ3,splice_region_variant,,ENST00000370801,NM_015534.4;ZZZ3,splice_region_variant,,ENST00000370798,;ZZZ3,splice_region_variant,,ENST00000476275,;ZZZ3,splice_region_variant,,ENST00000481346,;	-	ENSG00000036549	ENST00000370801	Transcript	splice_region_variant	-/4328	-/2712
chr1	79093818	A	G	.	22	22	0	rs273259	None	0.444888	0.3608	0.3545	0.751	0.3449	0.41	=45996/120418	=3765/10200	=4218/11398	=6451/8520	=2579/6564	=21725/66356	=365/900	=6893/16480	IFI44L	0	.	GRCh37	chr1	79093818	79093818	+	Missense_Mutation	SNP	A	A	G	c.218N>G	p.His73Arg	p.H73R	ENST00000370751	2/9	IFI44L,missense_variant,p.His73Arg,ENST00000370751,NM_006820.2;IFI44L,missense_variant,p.His50Arg,ENST00000450498,;IFI44L,missense_variant,p.His73Arg,ENST00000452835,;IFI44L,intron_variant,,ENST00000342282,;IFI44L,intron_variant,,ENST00000476521,;IFI44L,intron_variant,,ENST00000476876,;IFI44L,intron_variant,,ENST00000459784,;IFI44L,intron_variant,,ENST00000462041,;IFI44L,non_coding_transcript_exo…	G	ENSG00000137959	ENST00000370751	Transcript	missense_variant	397/5874	218/1359
chr1	79094081	T	A	.	23	23	0	rs1333973	None	0.428514	0.3011	0.3516	0.751	0.3439	0.41	=43102/112702	=2813/9012	=4184/11360	=6399/8458	=2578/6568	=20855/63072	=349/852	=5924/13380	IFI44L	0	.	GRCh37	chr1	79094081	79094081	+	Splice_Region	SNP	T	T	A	c.478+3N>A			ENST00000370751		IFI44L,splice_region_variant,,ENST00000370751,NM_006820.2;IFI44L,splice_region_variant,,ENST00000450498,;IFI44L,intron_variant,,ENST00000342282,;IFI44L,downstream_gene_variant,,ENST00000452835,;IFI44L,intron_variant,,ENST00000476521,;IFI44L,intron_variant,,ENST00000476876,;IFI44L,intron_variant,,ENST00000459784,;IFI44L,intron_variant,,ENST00000462041,;IFI44L,non_coding_transcript_exon_variant,,EN…	A	ENSG00000137959	ENST00000370751	Transcript	splice_region_variant	-/5874	-/1359
chr1	79095581	T	C	.	23	23	0	rs987495	COSM4417069	0.214457	0.1195	0.2709	0.245	0.2505	0.2342	=28655/121070	=1400/10394	=2872/11520	=2051/8568	=2183/6590	=15720/66604	=239/906	=4190/16488	IFI44L	0	.	GRCh37	chr1	79095581	79095581	+	Missense_Mutation	SNP	T	T	C	c.704N>C	p.Ile235Thr	p.I235T	ENST00000370751	4/9	IFI44L,missense_variant,p.Ile235Thr,ENST00000370751,NM_006820.2;IFI44L,missense_variant,p.Ile212Thr,ENST00000450498,;IFI44L,5_prime_UTR_variant,,ENST00000342282,;IFI44L,downstream_gene_variant,,ENST00000452835,;IFI44L,non_coding_transcript_exon_variant,,ENST00000476521,;IFI44L,non_coding_transcript_exon_variant,,ENST00000476876,;IFI44L,non_coding_transcript_exon_variant,,ENST00000459784,;IFI44L,n…	C	ENSG00000137959	ENST00000370751	Transcript	missense_variant	883/5874	704/1359
chr1	79128570	G	GT	.	15	15	0	rs368139253	None	0.429113	0.4781	0.3228	0.4266	0.4225	0.4479	=49623/121252	=5102/10376	=3331/11508	=3236/8622	=2573/6610	=27514/66718	=396/908	=7471/16510	IFI44	0	.	GRCh37	chr1	79128570	79128571	+	Splice_Region	INS	-	-	T	c.1288+7_1288+8insT			ENST00000370747		IFI44,frameshift_variant,p.Trp51CysfsTer30,ENST00000446486,;IFI44,splice_region_variant,,ENST00000370747,NM_006417.4;IFI44,downstream_gene_variant,,ENST00000545124,;IFI44,downstream_gene_variant,,ENST00000438486,;IFI44,splice_region_variant,,ENST00000495254,;IFI44,splice_region_variant,,ENST00000485662,;IFI44,splice_region_variant,,ENST00000476911,;IFI44,intron_variant,,ENST00000472152,;IFI44,dow…	T	ENSG00000137965	ENST00000370747	Transcript	splice_region_variant	-/1687	-/1335
chr1	79357360	G	C	.	12	12	0	rs2275902	None	0.252796	0.2905	0.2046	0.2312	0.3091	0.2004	=31865/119652	=2728/9734	=2116/11348	=1999/8492	=1772/6554	=19412/66214	=253/888	=3585/16422	ELTD1	0	.	GRCh37	chr1	79357360	79357360	+	Missense_Mutation	SNP	G	G	C	c.1859N>G	p.Ala620Gly	p.A620G	ENST00000370742	14/15	ELTD1,missense_variant,p.Ala620Gly,ENST00000370742,NM_022159.3;ELTD1,missense_variant,p.Ala78Gly,ENST00000401034,;	C	ENSG00000162618	ENST00000370742	Transcript	missense_variant	1923/3527	1859/2073
chr1	79383548	G	T	.	13	13	0	.	None	None	None	None	None	None	None	None	None	None	None	None	None	None	None	ELTD1	0	.	GRCh37	chr1	79383548	79383548	+	Missense_Mutation	SNP	G	G	T	c.1649N>A	p.Ala550Glu	p.A550E	ENST00000370742	11/15	ELTD1,missense_variant,p.Ala550Glu,ENST00000370742,NM_022159.3;ELTD1,missense_variant,p.Ala8Glu,ENST00000401034,;	T	ENSG00000162618	ENST00000370742	Transcript	missense_variant	1713/3527	1649/2073
chr1	82052069	GA	G	.	10	7	3	.	None	None	None	None	None	None	None	None	None	None	None	None	None	None	None	RP5-837I24.4	0	.	GRCh37	chr1	82052070	82052070	+	Splice_Region	DEL	A	A	-	n.205-8delN			ENST00000430748		LPHN2,intron_variant,,ENST00000370728,;LPHN2,intron_variant,,ENST00000370730,;LPHN2,intron_variant,,ENST00000370725,;LPHN2,intron_variant,,ENST00000370723,;LPHN2,intron_variant,,ENST00000370727,;LPHN2,intron_variant,,ENST00000370721,;RP5-837I24.4,splice_region_variant,,ENST00000430748,;LPHN2,intron_variant,,ENST00000469377,;LPHN2,intron_variant,,ENST00000473719,;	-	ENSG00000236676	ENST00000430748	Transcript	splice_region_variant	-/641
chr1	83562661	A	G	.	20	20	0	rs323942	None	0.99401	1	0.9928	1	0.9821	0.9928	None	None	None	None	None	None	None	None	RP4-601K24.1	0	.	GRCh37	chr1	83562661	83562661	+	Splice_Site	SNP	A	A	G	n.1539+1N>G			ENST00000452901		RP4-601K24.1,splice_donor_variant,,ENST00000452901,;	G	ENSG00000230817	ENST00000452901	Transcript	splice_donor_variant	-/1712
chr1	83632383	A	T	.	6	6	0	rs2096423	None	0.949081	0.8185	0.9784	1	1	1	None	None	None	None	None	None	None	None	RP4-601K24.1	0	.	GRCh37	chr1	83632383	83632383	+	Splice_Region	SNP	A	A	T	n.1601-4N>T			ENST00000452901		RP4-601K24.1,splice_region_variant,,ENST00000452901,;	T	ENSG00000230817	ENST00000452901	Transcript	splice_region_variant	-/1712
chr1	84481714	CT	C	.	23	18	5	.	None	None	None	None	None	None	None	None	None	None	None	None	None	None	None	RP4-552O12.1	0	.	GRCh37	chr1	84481715	84481715	+	Splice_Region	DEL	T	T	-	n.1241-7delN			ENST00000421341		RP4-552O12.1,splice_region_variant,,ENST00000421341,;	-	ENSG00000229486	ENST00000421341	Transcript	splice_region_variant	-/1401
chr1	84864256	G	C	.	12	12	0	rs3738573	COSM912560	0.294129	0.1755	0.3156	0.4038	0.334	0.2853	=37571/120596	=1895/9802	=3147/11564	=3417/8594	=2037/6612	=22630/66694	=304/898	=4141/16432	DNASE2B	0	.	GRCh37	chr1	84864256	84864256	+	Missense_Mutation	SNP	G	G	C	c.9N>C	p.Gln3His	p.Q3H	ENST00000370665	1/6	DNASE2B,missense_variant,p.Gln3His,ENST00000370665,NM_021233.2;UOX,upstream_gene_variant,,ENST00000471089,;	C	ENSG00000137976	ENST00000370665	Transcript	missense_variant	42/1269	9/1086
chr1	84867610	G	A	.	17	17	0	rs3754274	COSM3751408	0.224641	0.0401	0.245	0.369	0.2744	0.2597	=16019/44488	=412/3430	=1026/2288	=1513/3054	=988/2962	=9684/23842	=125/376	=2271/8536	DNASE2B	0	.	GRCh37	chr1	84867610	84867610	+	Missense_Mutation	SNP	G	G	A	c.152N>A	p.Arg51Lys	p.R51K	ENST00000370665	2/6	DNASE2B,missense_variant,p.Arg51Lys,ENST00000370665,NM_021233.2;UOX,upstream_gene_variant,,ENST00000471089,;	A	ENSG00000137976	ENST00000370665	Transcript	missense_variant	185/1269	152/1086
chr1	84944989	A	G	.	18	17	1	rs2292191	None	0.490415	0.2005	0.4625	0.7331	0.6571	0.4806	=67431/116622	=2494/9986	=5693/11156	=6346/8272	=4446/6368	=40327/64070	=514/876	=7611/15894	RPF1	0	.	GRCh37	chr1	84944989	84944989	+	Missense_Mutation	SNP	A	A	G	c.25N>G	p.Ser9Gly	p.S9G	ENST00000370654	1/9	RPF1,missense_variant,p.Ser9Gly,ENST00000370654,NM_025065.6;RPF1,missense_variant,p.Ser9Gly,ENST00000370656,;	G	ENSG00000117133	ENST00000370654	Transcript	missense_variant	40/1385	25/1050
chr1	84956161	CTT	C	.	12	12	0	.	COSM3728819	None	None	None	None	None	None	=6/95032	=0/8486	=0/9534	=0/6934	=0/5776	=6/52414	=0/708	=0/11180	RPF1	0	.	GRCh37	chr1	84956162	84956163	+	Splice_Region	DEL	TT	TT	-	c.616+7_616+8delNN			ENST00000370654		RPF1,splice_region_variant,,ENST00000370654,NM_025065.6;	-	ENSG00000117133	ENST00000370654	Transcript	splice_region_variant	-/1385	-/1050
chr1	84964238	TG	T	.	24	8	16	rs142755328	None	None	None	None	None	None	None	None	None	None	None	None	None	None	None	GNG5	0	.	GRCh37	chr1	84964239	84964239	+	Splice_Region	DEL	G	G	-	c.*20-8delN			ENST00000370641		GNG5,splice_region_variant,,ENST00000370641,;GNG5,splice_region_variant,,ENST00000370645,NM_005274.2;RPF1,downstream_gene_variant,,ENST00000370654,NM_025065.6;GNG5,splice_region_variant,,ENST00000487806,;	-	ENSG00000174021	ENST00000370641	Transcript	splice_region_variant	-/920	-/207
chr1	85113229	A	G	.	16	16	0	rs1057746	COSM3751415	0.51258	0.2458	0.5346	0.7034	0.6521	0.5174	=70856/121362	=2936/10404	=6592/11576	=6156/8652	=4226/6610	=41953/66708	=534/908	=8459/16504	SSX2IP	0	.	GRCh37	chr1	85113229	85113229	+	Missense_Mutation	SNP	A	A	G	c.1732N>C	p.Cys578Arg	p.C578R	ENST00000342203	14/14	SSX2IP,missense_variant,p.Cys551Arg,ENST00000437941,NM_001166295.1,NM_001166417.1;SSX2IP,missense_variant,p.Cys578Arg,ENST00000342203,NM_014021.3,NM_001166293.1,NM_001166294.1;SSX2IP,missense_variant,p.Cys551Arg,ENST00000605755,;SSX2IP,downstream_gene_variant,,ENST00000370612,;SSX2IP,downstream_gene_variant,,ENST00000603677,;SSX2IP,3_prime_UTR_variant,,ENST00000481102,;SSX2IP,3_prime_UTR_variant,…	G	ENSG00000117155	ENST00000342203	Transcript	missense_variant	1996/5835	1732/1845
chr1	85594466	G	A	.	24	24	0	rs709783	COSM1344585	0.217652	0.3245	0.2406	0.2133	0.1829	0.0971	=21172/120928	=3136/10186	=2353/11536	=2048/8632	=1088/6596	=11173/66586	=162/906	=1212/16486	WDR63	0	.	GRCh37	chr1	85594466	85594466	+	Missense_Mutation	SNP	G	G	A	c.2393N>A	p.Arg798His	p.R798H	ENST00000294664	21/23	WDR63,missense_variant,p.Arg798His,ENST00000294664,NM_145172.3;WDR63,missense_variant,p.Arg759His,ENST00000370596,;WDR63,missense_variant,p.Arg759His,ENST00000326813,NM_001288563.1;WDR63,missense_variant,p.Arg80His,ENST00000484007,;WDR63,3_prime_UTR_variant,,ENST00000464801,;	A	ENSG00000162643	ENST00000294664	Transcript	missense_variant	2573/2995	2393/2676
chr1	85624549	C	T	.	20	19	1	rs709786	None	0.999201	0.997	1	1	1	1	=120284/120348	=9738/9776	=11529/11530	=8598/8598	=6604/6604	=66450/66474	=896/896	=16469/16470	SYDE2	0	.	GRCh37	chr1	85624549	85624549	+	Missense_Mutation	SNP	C	C	T	c.3469N>A	p.Val1157Ile	p.V1157I	ENST00000341460	7/7	SYDE2,missense_variant,p.Val1157Ile,ENST00000341460,NM_032184.1;	T	ENSG00000097096	ENST00000341460	Transcript	missense_variant	3519/5512	3469/3585
chr1	85648620	C	T	.	12	12	0	rs817443	None	0.979433	0.9259	0.9942	1	0.999	1	=120178/120750	=9266/9800	=11549/11574	=8626/8626	=6614/6614	=66720/66730	=896/898	=16507/16508	SYDE2	0	.	GRCh37	chr1	85648620	85648620	+	Missense_Mutation	SNP	C	C	T	c.1705N>A	p.Val569Ile	p.V569I	ENST00000341460	3/7	SYDE2,missense_variant,p.Val569Ile,ENST00000341460,NM_032184.1;SYDE2,non_coding_transcript_exon_variant,,ENST00000234668,;	T	ENSG00000097096	ENST00000341460	Transcript	missense_variant	1755/5512	1705/3585
chr1	85666156	T	G	.	10	10	0	rs12121540	COSM3751417	0.304513	0.1543	0.379	0.4683	0.2376	0.3548	=34380/120148	=1636/9686	=5223/11542	=4113/8588	=1399/6610	=16215/66324	=260/890	=5534/16508	SYDE2	0	.	GRCh37	chr1	85666156	85666156	+	Missense_Mutation	SNP	T	T	G	c.524N>C	p.Gln175Pro	p.Q175P	ENST00000341460	1/7	SYDE2,missense_variant,p.Gln175Pro,ENST00000341460,NM_032184.1;SYDE2,non_coding_transcript_exon_variant,,ENST00000234668,;	G	ENSG00000097096	ENST00000341460	Transcript	missense_variant	574/5512	524/3585
chr1	85736457	T	C	.	27	12	15	.	None	None	None	None	None	None	None	None	None	None	None	None	None	None	None	BCL10	0	.	GRCh37	chr1	85736457	85736457	+	Missense_Mutation	SNP	T	T	C	c.190N>G	p.Arg64Gly	p.R64G	ENST00000370580	2/3	BCL10,missense_variant,p.Arg64Gly,ENST00000370580,NM_003921.4;	C	ENSG00000142867	ENST00000370580	Transcript	missense_variant	928/2819	190/702
chr1	86241399	GA	G	.	19	7	12	rs550729519	None	0.00519169	0.0053	0.0058	0.0079	0	0.0072	=1786/96800	=79/8330	=103/9396	=125/7240	=31/5808	=1183/53544	=14/746	=251/11736	COL24A1	0	.	GRCh37	chr1	86241400	86241400	+	Splice_Region	DEL	A	A	-	c.4339-8delN			ENST00000370571		COL24A1,splice_region_variant,,ENST00000370571,NM_152890.5;COL24A1,splice_region_variant,,ENST00000436319,;COL24A1,splice_region_variant,,ENST00000426639,;	-	ENSG00000171502	ENST00000370571	Transcript	splice_region_variant	-/6825	-/5145
chr1	86334316	T	C	.	18	18	0	rs17411495	COSM4416288	0.465855	0.3253	0.3948	0.5942	0.4145	0.6268	=55063/119940	=3200/9732	=4898/11362	=4989/8578	=3185/6560	=28898/66320	=436/900	=9457/16488	COL24A1	0	.	GRCh37	chr1	86334316	86334316	+	Splice_Region	SNP	T	T	C	c.3193-7N>G			ENST00000370571		COL24A1,splice_region_variant,,ENST00000370571,NM_152890.5;COL24A1,splice_region_variant,,ENST00000436319,;COL24A1,splice_region_variant,,ENST00000426639,;	C	ENSG00000171502	ENST00000370571	Transcript	splice_region_variant	-/6825	-/5145
chr1	86435957	TAAAA	T	.	16	10	6	.	COSM252980	None	None	None	None	None	None	None	None	None	None	None	None	None	None	COL24A1	0	.	GRCh37	chr1	86435958	86435961	+	Splice_Region	DEL	AAAA	AAAA	-	c.2419-7_2419-4delNNNN			ENST00000370571		COL24A1,splice_region_variant,,ENST00000370571,NM_152890.5;COL24A1,splice_region_variant,,ENST00000436319,;COL24A1,splice_region_variant,,ENST00000426639,;	-	ENSG00000171502	ENST00000370571	Transcript	splice_region_variant	-/6825	-/5145
chr1	86487981	G	A	.	18	18	0	rs516213	COSM3997684	0.78774	0.9327	0.7536	0.872	0.6431	0.6779	=80359/120464	=8842/9796	=7623/11488	=7150/8580	=3274/6602	=41839/66608	=602/894	=11029/16496	COL24A1	0	.	GRCh37	chr1	86487981	86487981	+	Splice_Region	SNP	G	G	A	c.2203-5N>T			ENST00000370571		COL24A1,splice_region_variant,,ENST00000370571,NM_152890.5;COL24A1,splice_region_variant,,ENST00000436319,;COL24A1,splice_region_variant,,ENST00000426639,;	A	ENSG00000171502	ENST00000370571	Transcript	splice_region_variant	-/6825	-/5145
chr1	86512536	C	T	.	13	13	0	rs60891279	COSM3997685	0.183906	0.1097	0.2651	0.2788	0.1322	0.182	=20537/120624	=1074/9782	=3025/11560	=2474/8620	=857/6612	=9905/66644	=160/900	=3042/16506	COL24A1	0	.	GRCh37	chr1	86512536	86512536	+	Missense_Mutation	SNP	C	C	T	c.1922N>A	p.Arg641His	p.R641H	ENST00000370571	12/60	COL24A1,missense_variant,p.Arg641His,ENST00000370571,NM_152890.5;COL24A1,missense_variant,p.Arg641His,ENST00000436319,;COL24A1,missense_variant,p.Arg641His,ENST00000426639,;	T	ENSG00000171502	ENST00000370571	Transcript	missense_variant	2289/6825	1922/5145
chr1	86557967	G	A	.	15	15	0	rs11161732	COSM3997686	0.370208	0.3563	0.4467	0.3849	0.3767	0.3129	=43470/120280	=3477/9760	=4525/11526	=3401/8610	=1761/6592	=24921/66432	=333/892	=5052/16468	COL24A1	0	.	GRCh37	chr1	86557967	86557967	+	Missense_Mutation	SNP	G	G	A	c.1636N>T	p.Pro546Ser	p.P546S	ENST00000370571	6/60	COL24A1,missense_variant,p.Pro546Ser,ENST00000370571,NM_152890.5;COL24A1,missense_variant,p.Pro546Ser,ENST00000436319,;COL24A1,missense_variant,p.Pro546Ser,ENST00000426639,;	A	ENSG00000171502	ENST00000370571	Transcript	missense_variant	2003/6825	1636/5145
chr1	86590528	G	C	.	7	7	0	.	None	None	None	None	None	None	None	None	None	None	None	None	None	None	None	COL24A1	0	.	GRCh37	chr1	86590528	86590528	+	Splice_Region	SNP	G	G	C	c.1491N>G	p.=	p.P497P	ENST00000370571	3/60	COL24A1,splice_region_variant,p.=,ENST00000370571,NM_152890.5;COL24A1,splice_region_variant,p.=,ENST00000436319,;COL24A1,downstream_gene_variant,,ENST00000496682,;COL24A1,splice_region_variant,p.=,ENST00000426639,;	C	ENSG00000171502	ENST00000370571	Transcript	splice_region_variant	1858/6825	1491/5145
chr1	86591837	G	A	.	22	22	0	rs11161747	None	0.645168	0.5401	0.7176	0.622	0.7425	0.6595	=84461/119752	=5523/9664	=8299/11330	=5303/8528	=4323/6572	=49269/66312	=644/892	=11100/16454	COL24A1	0	.	GRCh37	chr1	86591837	86591837	+	Missense_Mutation	SNP	G	G	A	c.182N>T	p.Ala61Val	p.A61V	ENST00000370571	3/60	COL24A1,missense_variant,p.Ala61Val,ENST00000370571,NM_152890.5;COL24A1,missense_variant,p.Ala61Val,ENST00000436319,;COL24A1,missense_variant,p.Ala61Val,ENST00000496682,;COL24A1,missense_variant,p.Ala61Val,ENST00000426639,;	A	ENSG00000171502	ENST00000370571	Transcript	missense_variant	549/6825	182/5145
chr1	86952324	A	G	.	15	15	0	rs2734705	COSM3747095	0.886981	0.9425	0.9078	0.8472	0.835	0.8916	=104738/121384	=9716/10404	=10613/11566	=7542/8650	=5713/6614	=55614/66732	=781/908	=14759/16510	CLCA1	0	.	GRCh37	chr1	86952324	86952324	+	Missense_Mutation	SNP	A	A	G	c.1070N>G	p.Asn357Ser	p.N357S	ENST00000234701	8/15	CLCA1,missense_variant,p.Asn357Ser,ENST00000234701,;CLCA1,missense_variant,p.Asn357Ser,ENST00000394711,NM_001285.3;	G	ENSG00000016490	ENST00000234701	Transcript	missense_variant	1421/3310	1070/2745
chr1	86959173	T	C	.	28	28	0	rs2791494	COSM3747096	0.849641	0.7753	0.8761	0.9058	0.8241	0.8998	=102185/121376	=8081/10402	=10439/11574	=7971/8652	=5641/6614	=54510/66718	=768/908	=14775/16508	CLCA1	0	.	GRCh37	chr1	86959173	86959173	+	Missense_Mutation	SNP	T	T	C	c.1571N>C	p.Met524Thr	p.M524T	ENST00000234701	11/15	CLCA1,missense_variant,p.Met524Thr,ENST00000234701,;CLCA1,missense_variant,p.Met524Thr,ENST00000394711,NM_001285.3;	C	ENSG00000016490	ENST00000234701	Transcript	missense_variant	1922/3310	1571/2745
chr1	87031560	A	G	.	23	23	0	.	COSM1667686	None	None	None	None	None	None	None	None	None	None	None	None	None	None	CLCA4	0	.	GRCh37	chr1	87031560	87031560	+	Missense_Mutation	SNP	A	A	G	c.811N>G	p.Ser271Gly	p.S271G	ENST00000370563	6/14	CLCA4,missense_variant,p.Ser271Gly,ENST00000370563,NM_012128.3;CLCA4,5_prime_UTR_variant,,ENST00000263723,;	G	ENSG00000016602	ENST00000370563	Transcript	missense_variant	853/3211	811/2760
chr1	89236029	T	A	.	20	20	0	rs7541301	COSM3997694	0.510184	0.3548	0.4856	0.4702	0.5676	0.7198	=67615/119336	=3735/9672	=5856/11448	=3919/8408	=4154/6590	=38048/65832	=531/900	=11372/16486	PKN2	0	.	GRCh37	chr1	89236029	89236029	+	Splice_Region	SNP	T	T	A	c.505-6N>A			ENST00000370521		PKN2,splice_region_variant,,ENST00000370521,NM_006256.2;PKN2,splice_region_variant,,ENST00000370505,;PKN2,splice_region_variant,,ENST00000370513,;PKN2,splice_region_variant,,ENST00000316005,;PKN2,upstream_gene_variant,,ENST00000436111,;	A	ENSG00000065243	ENST00000370521	Transcript	splice_region_variant	-/6121	-/2955
chr1	89250481	ATCT	A	.	19	19	0	rs201679232	None	0.00299521	0.0015	0.0043	0	0.0099	0	=1664/119788	=39/9748	=26/11488	=0/8596	=141/6606	=1392/66386	=10/894	=56/16070	PKN2	0	.	GRCh37	chr1	89250482	89250484	+	In_Frame_Del	DEL	TCT	TCT	-	c.1146_1148delNNN	p.Leu384del	p.L384del	ENST00000370521	7/22	PKN2,inframe_deletion,p.Leu384del,ENST00000370521,NM_006256.2;PKN2,inframe_deletion,p.Leu227del,ENST00000370505,;PKN2,inframe_deletion,p.Leu384del,ENST00000370513,;PKN2,inframe_deletion,p.Leu384del,ENST00000316005,;PKN2,inframe_deletion,p.Leu58del,ENST00000544045,;PKN2,intron_variant,,ENST00000436111,;	-	ENSG00000065243	ENST00000370521	Transcript	inframe_deletion	1505-1507/6121	1146-1148/2955
chr1	89271574	T	C	.	18	18	0	rs786906	None	0.511581	0.3563	0.4856	0.4702	0.5676	0.7249	=68032/120628	=3752/9790	=5937/11534	=3962/8596	=4164/6612	=38248/66688	=532/900	=11437/16508	PKN2	0	.	GRCh37	chr1	89271574	89271574	+	Splice_Region	SNP	T	T	C	c.1677N>C	p.=	p.S559S	ENST00000370521	12/22	PKN2,splice_region_variant,p.=,ENST00000370521,NM_006256.2;PKN2,splice_region_variant,p.=,ENST00000370505,;PKN2,splice_region_variant,p.=,ENST00000370513,;PKN2,splice_region_variant,p.=,ENST00000544045,;PKN2,3_prime_UTR_variant,,ENST00000316005,;PKN2,downstream_gene_variant,,ENST00000436111,;	C	ENSG00000065243	ENST00000370521	Transcript	splice_region_variant	2036/6121	1677/2955
chr1	89298999	A	C	.	16	16	0	.	None	None	None	None	None	None	None	None	None	None	None	None	None	None	None	PKN2	0	.	GRCh37	chr1	89298999	89298999	+	Missense_Mutation	SNP	A	A	C	c.2823N>C	p.Glu941Asp	p.E941D	ENST00000370521	22/22	PKN2,missense_variant,p.Glu941Asp,ENST00000370521,NM_006256.2;PKN2,missense_variant,p.Glu784Asp,ENST00000370505,;PKN2,missense_variant,p.Glu893Asp,ENST00000370513,;PKN2,missense_variant,p.Glu615Asp,ENST00000544045,;PKN2,downstream_gene_variant,,ENST00000449189,;PKN2,non_coding_transcript_exon_variant,,ENST00000495119,;TCEB1P19,downstream_gene_variant,,ENST00000411919,;	C	ENSG00000065243	ENST00000370521	Transcript	missense_variant	3182/6121	2823/2955
chr1	89449278	C	T	.	35	7	28	rs201168911	COSM3997696	None	None	None	None	None	None	=31226/111526	=3125/9748	=3635/10468	=1660/7998	=1471/6092	=17172/61268	=219/822	=3944/15130	RBMXL1	0	.	GRCh37	chr1	89449278	89449278	+	Missense_Mutation	SNP	C	C	T	c.232N>A	p.Ala78Thr	p.A78T	ENST00000399794	3/3	RBMXL1,missense_variant,p.Ala78Thr,ENST00000399794,NM_001162536.2;RBMXL1,missense_variant,p.Ala78Thr,ENST00000321792,NM_019610.5;CCBL2,intron_variant,,ENST00000260508,NM_001008661.2;CCBL2,intron_variant,,ENST00000370491,NM_001008662.2;CCBL2,intron_variant,,ENST00000370485,;CCBL2,intron_variant,,ENST00000370486,;RBMXL1,non_coding_transcript_exon_variant,,ENST00000413769,;CCBL2,intron_variant,,ENST…	T	ENSG00000213516	ENST00000399794	Transcript	missense_variant	948/5084	232/1173
chr1	89449298	C	G	.	36	7	29	rs111779380	COSM1287567	None	None	None	None	None	None	=41853/116470	=3905/10042	=4686/11194	=2349/8434	=2070/6294	=23152/63888	=308/860	=5383/15758	RBMXL1	0	.	GRCh37	chr1	89449298	89449298	+	Missense_Mutation	SNP	C	C	G	c.212N>C	p.Gly71Ala	p.G71A	ENST00000399794	3/3	RBMXL1,missense_variant,p.Gly71Ala,ENST00000399794,NM_001162536.2;RBMXL1,missense_variant,p.Gly71Ala,ENST00000321792,NM_019610.5;CCBL2,intron_variant,,ENST00000260508,NM_001008661.2;CCBL2,intron_variant,,ENST00000370491,NM_001008662.2;CCBL2,intron_variant,,ENST00000370485,;CCBL2,intron_variant,,ENST00000370486,;RBMXL1,non_coding_transcript_exon_variant,,ENST00000413769,;CCBL2,intron_variant,,ENST…	G	ENSG00000213516	ENST00000399794	Transcript	missense_variant	928/5084	212/1173
[truncated: 19,336 more rows]
[truncated: 38 more columns]

## Sheet: Mutations used for gRNA design
#CHROM	POS	REF	ALT	FILTER	DP	AD	RD	ID	COSMIC	TG_All	TG_AFR	TG_AMR	TG_EAS	TG_EUR	TG_SAS	EXAC_All	EXAC_AFR	EXAC_AMR	EXAC_EAS	EXAC_FIN	EXAC_NFE	EXAC_OTH	EXAC_SAS	Hugo_Symbol	Entrez_Gene_Id	Center	NCBI_Build	Chromosome	Start_Position	End_Position	Strand	Variant_Classification	Variant_Type	Reference_Allele	Tumor_Seq_Allele1	Tumor_Seq_Allele2	HGVSc	HGVSp	HGVSp_Short	Transcript_ID	Exon_Number	all_effects	Allele	Gene	Feature	Feature_type	Consequence	cDNA_position	CDS_position
[truncated: 7 more rows]
[truncated: 38 more columns]
