# Supplementary material for: i-CRISPR: a personalized cancer therapy strategy through cutting cancer-specific mutations
Source: Mol Cancer. 2022 Aug 16;21:164. doi: 10.1186/s12943-022-01612-x (PMC9380384; doi:10.1186/s12943-022-01612-x)
Supplement: Supplementary file 2 — Additional file 2. [file 12943_2022_1612_MOESM2_ESM.zip › 6.6 indels in DU145-B13 clone(1).xlsx]

## Sheet: chr_sample4_B13.more_than3.inde
chromosome	position	ref	alt	Func.refGene	Gene.refGene
1	10616	CCGCCGTTGCAAAGGCGCGCCG	C	upstream	DDX11L1
1	54728	C	CTTTCTTTCTTTCTTTCTTTCTTTCTTTCTTTCTTTCTT	intergenic	gene-MIR1302-2,OR4F5
1	63735	CCTA	C	upstream	OR4F5
1	77174	CAAAA	CA,CAAA,C	intergenic	OR4F5,OR4F29
1	82133	CAAAAA	C,CAA,CAAA	intergenic	OR4F5,OR4F29
1	83829	GAGAAAGAAAGAAAGAAAGAAAGAA	GAGAAAGAAAGAAAGAA,GAGAAAGAAAGAAAGAAAGAA,G	intergenic	OR4F5,OR4F29
1	84003	AAAG	A	intergenic	OR4F5,OR4F29
1	94824	CTTTT	C,CTT,CTTTTT	intergenic	OR4F5,OR4F29
1	98999	TTTTATTTA	T,TTTTATTTATTTA	intergenic	OR4F5,OR4F29
1	99092	CTTT	CTT,C,CTTTT	intergenic	OR4F5,OR4F29
1	108545	CAAA	C,CAAAA	intergenic	OR4F5,OR4F29
1	109575	CGTGTGTGT	C,CGTGTGT,CGTGTGTGTGT	intergenic	OR4F5,OR4F29
1	128594	CCTT	C	intergenic	OR4F5,OR4F29
1	129010	AATG	A	intergenic	OR4F5,OR4F29
1	157107	CAAA	C,CAAAAA,CA,CAA	intergenic	OR4F5,OR4F29
1	238990	TAA	TAAA,T	intergenic	OR4F5,OR4F29
1	241329	ATTTT	A,ATTTTT	intergenic	OR4F5,OR4F29
1	243850	CAAGT	C	intergenic	OR4F5,OR4F29
1	245334	T	TTTTA	intergenic	OR4F5,OR4F29
1	245415	CTT	CTTT,C,CT	intergenic	OR4F5,OR4F29
1	247916	CAGG	C	intergenic	OR4F5,OR4F29
1	267355	TATA	T	intergenic	OR4F5,OR4F29
1	531773	ACAAT	A	intergenic	OR4F29,gene-MIR12136
1	589082	GAGAAAGAAAGAAAGAAAGAA	GAGAAAGAAAGAAAGAAAGAAAGAA,GAGAAAGAA,G	intergenic	gene-MIR12136,OR4F16
1	701123	CAAAA	C,CAAA,CA	intergenic	OR4F16,SAMD11
1	701779	GAATA	G	intergenic	OR4F16,SAMD11
1	705687	CTTT	C	intergenic	OR4F16,SAMD11
1	711220	CAAA	C,CAAAAA	intergenic	OR4F16,SAMD11
1	712918	TTTGTTTG	T	intergenic	OR4F16,SAMD11
1	713786	G	GGCT	intergenic	OR4F16,SAMD11
1	724137	T	TAATGGAATGG,TAATGG	intergenic	OR4F16,SAMD11
1	724948	TATGGA	T	intergenic	OR4F16,SAMD11
1	725060	A	AGGAATGGAAT,AGGAATGGAATGGAAT	intergenic	OR4F16,SAMD11
1	726313	CGAATGGAATG	C	intergenic	OR4F16,SAMD11
1	726934	G	GGAATC	intergenic	OR4F16,SAMD11
1	751488	GAA	G,GA,GAAA	intergenic	OR4F16,SAMD11
1	756277	G	GCCAGCAGATCCACCCTGTCTACACTACCTGCCTGGGCAGTAGTTCCACGCAATCTCCCCTACCTGCCTCTCCAGCAGACCCGCCCTATCTATACTACTTGCCTGTCCAGCAGATCCACTCTATCTACACGACCTGCCTGT	intergenic	OR4F16,SAMD11
1	757807	CCCTGGCCAGCAGATCCACCCTGTCTATACTACCTG	C	intergenic	OR4F16,SAMD11
1	768116	AGTTTT	A,AGTTTTGTTTTGTTTT,AGTTTTGTTTT	intergenic	OR4F16,SAMD11
1	775789	TAA	T,TAAAAA,TA	intergenic	OR4F16,SAMD11
1	793328	CT	C,CCTT,CCTTTT	intergenic	OR4F16,SAMD11
1	807302	ATT	ATTT,ATTTT,A	intergenic	OR4F16,SAMD11
1	811290	G	GCCCACGCTCC	intergenic	OR4F16,SAMD11
1	814371	GTGTT	G	intergenic	OR4F16,SAMD11
1	816848	TGTTACA	T	intergenic	OR4F16,SAMD11
1	818334	TTCTCTC	T	intergenic	OR4F16,SAMD11
1	818351	TTTTTTTTGA	T	intergenic	OR4F16,SAMD11
1	821293	ATAT	A	intergenic	OR4F16,SAMD11
1	821343	C	CCTAGGG	intergenic	OR4F16,SAMD11
1	821604	T	TGCCCTTTGGCAGAGCAGGTGTGCTGTGCTG	intergenic	OR4F16,SAMD11
1	825306	ACGCATTGGTCAGGACAGGTGATGCTG	A	intergenic	OR4F16,SAMD11
1	825338	C	CAAAA	intergenic	OR4F16,SAMD11
1	825831	A	AAAAAGAAAAAAAAAAG,AAAGAAAAAAAAAAG	intergenic	OR4F16,SAMD11
1	829169	AAAAAAAAAAAAAATATATATATATATATATATATAT	A	intergenic	OR4F16,SAMD11
1	842918	TAAAAA	T	intergenic	OR4F16,SAMD11
1	844070	A	AGAGGGGACAAGTGG	intergenic	OR4F16,SAMD11
1	860788	TTGG	T	intronic	SAMD11
1	860792	CGCCTGCG	C	intronic	SAMD11
1	866511	C	CCCCT	intronic	SAMD11
1	867993	GTTTC	G	intronic	SAMD11
1	872776	GCCC	G,GCC,GC	intronic	SAMD11
1	874778	GCCTCCCCAGCCACGGTGAGGACCCACCCTGGCATGATCCCCCTCATCA	G	exonic	SAMD11
1	874950	T	TCCCTGGAGGACC	intronic	SAMD11
1	875159	AGCCAGTGGACGCCGACCT	A	intronic	SAMD11
1	878906	CTTTTTTTT	CTTTTT,CTTTTTTT,C,CT,CTTT	intronic	SAMD11
1	884091	C	CACCCTGGTCCCCCTGGTCCCTTTGGCCCTGCACCTGGCTGGACCCTGGTCCCCCTGGTCCCTTTGGCCCTGCACCTGGCTGG,CACCCTGGTCCCCCTGGTCCCTTTGGCCCTGCACCTGGCTGG	intronic	NOC2L
1	884426	A	AACAGCAAAG	intronic	NOC2L
1	884551	GAGAA	G	intronic	NOC2L
1	886049	ACAG	A	intronic	NOC2L
1	893457	TTTTTC	T	intronic	NOC2L
1	894890	A	AAGAC	upstream	KLHL17,NOC2L
1	900717	CTTAT	C	UTR3	KLHL17
1	919991	C	CT,CTTTATTTCTTTCTTTCTTTCTTTAT	intergenic	PERM1,HES4
1	919994	A	ATTTCTTTCTTTCTTTCTTTCTTTC,ATTTCTTTCTTTCTTTCTTTC	intergenic	PERM1,HES4
1	922666	CT	CTTTTTT,C,CTTTTT	intergenic	PERM1,HES4
1	924199	G	GGAGTGTTTCGGGAGTTCTGGGTTGATTGTTTCTGGAGTTCAGGGTT	intergenic	PERM1,HES4
1	924448	GTTGA	G	intergenic	PERM1,HES4
1	928347	GGGAGGGTCCATGTGTCCGTCATCTGA	G	intergenic	PERM1,HES4
1	930888	ATTTTT	A	intergenic	PERM1,HES4
1	934142	A	AGGGGAGG	downstream	HES4
1	934144	C	CGGAGGGGAGGGCGCGGAGCGGAGGGGAGGGCGCGGAGCGGAGG,CGCGGAGCGGAGGGGAGGGCGCGGAGCGGAGG	downstream	HES4
1	937795	CTTTTT	CT,CTTTT,CATTTTTTTTT,C	intergenic	HES4,ISG15
1	941137	AGCCCCCGCAGCAGT	A	intergenic	HES4,ISG15
1	943126	CTTTTTTTTTTTTTTTTTTTTTTTT	C,CTTTTTTTTT	intergenic	HES4,ISG15
1	945861	ATTAT	A	intergenic	HES4,ISG15
1	948421	A	AAAC	upstream	ISG15
1	950113	GAAGT	G	downstream	ISG15
1	951440	CTTT	C	downstream	ISG15
1	956227	C	CGGG,CG	intronic	AGRN
1	957967	T	TTGTAGTCTGACCTGTGGTCTGAC	intronic	AGRN
1	963700	GCCCC	G,GC,GCC	intronic	AGRN
1	966269	ATGTGTGTGTGTGCAGTGCATGGTGCTGTGAGATCAGCG	A	intronic	AGRN
1	970549	TGGGG	TGG,TGGG,T	intronic	AGRN
1	977156	CCGGCCAGTGCCAGGGTCGAGGTGGGCGGCTCCCCCGGGGGAGGGCTG	C	intronic	AGRN
1	984147	CAAAAAAAAAAAA	C,CA	intronic	AGRN
1	991805	GCGGGTA	G	downstream	AGRN
1	997436	CTCCCTCCCTTGTCCCCGTTCCCTCCG	C	intergenic	AGRN,RNF223
1	1032964	ATTTT	A,AT,ATT	intronic	C1orf159
1	1037451	CAAAAAA	C,CAAAAAAAA	intronic	C1orf159
1	1037994	TAAAAAAAAAAAA	T	intronic	C1orf159
1	1046745	CAAAAAAAA	C,CAAA	intronic	C1orf159
1	1055404	CAA	C,CAAA	intergenic	C1orf159,gene-MIR200B
1	1055427	GAAA	G	intergenic	C1orf159,gene-MIR200B
1	1065586	AAAAAAAAAAAC	A	intergenic	C1orf159,gene-MIR200B
1	1065588	AAAAAAAAAC	*,A	intergenic	C1orf159,gene-MIR200B
1	1066810	C	CTTTTTTTTTTTT,CTTTTTTTTTTTTT,CTTTTTTTTTTT,CTTTTTTTTTTTTTTT,CTTTTTTTTTTTTTTTT	intergenic	C1orf159,gene-MIR200B
1	1068832	CGCCGCCTGCCTGCCCG	C	intergenic	C1orf159,gene-MIR200B
1	1069472	AAAAAAAAAAG	*,A	intergenic	C1orf159,gene-MIR200B
1	1069474	AAAAAAAAG	*,A	intergenic	C1orf159,gene-MIR200B
1	1069475	AAAAAAAG	A,*	intergenic	C1orf159,gene-MIR200B
1	1073949	CAAAAAAA	C,CAA	intergenic	C1orf159,gene-MIR200B
1	1080927	T	TCTGACCTCATGGCCGACCCCAC	intergenic	C1orf159,gene-MIR200B
1	1088777	TATGACCCAGCTCTATCATCCCATCAGGGTTCCGCGTTCTCCACACGACCCAGCTCTATCATCCCATTGGGGATCCAGGCTCTCCAC	T	intergenic	C1orf159,gene-MIR200B
1	1092675	AGCCCACCCATCCCGCCCCCAGCCCACCCATCCCATCCCC	A,*	intergenic	C1orf159,gene-MIR200B
1	1097407	CCCCA	C	intergenic	C1orf159,gene-MIR200B
1	1103389	GGGGCGGAGGGCCGAGCGGGGCCAGCAGACGGGTGA	G	upstream;downstream	gene-MIR429;gene-MIR200A,gene-MIR200B
1	1123785	ATTTTT	A,AT,ATTTTTTT,ATTTTTTTT	intronic	TTLL10
1	1125811	ATTTT	ATTTTT,A,ATTT,AT	intronic	TTLL10
1	1130880	CTTT	C,CT,CTTTTTTTTTTTTTTTTTTTTTTTT	intronic	TTLL10
1	1162827	CGAGCTCGTGGCCAGGCCCTGCGGGAAGGT	C	intronic	SDF4
1	1165842	ATTT	ATT,A,AT	intronic	SDF4
1	1176028	T	TCATTCACCCCGGCCGTGGTCCCTGCCCCAGCCCCCGCCGCCCC	downstream	C1QTNF12
1	1192268	GAAAAAA	GA,GAAAAA,G	intronic	UBE2J2
1	1197031	GTTT	GTT,G,GT	intronic	UBE2J2
1	1199211	TAA	T,TAAA	intronic	UBE2J2
1	1200983	T	TTGTGTGTGTGTGTGTGTGTG,TTG	intronic	UBE2J2
1	1207354	CAAAAAAAAA	C,CAAAA,CAAAAAAAAAAAAAAAAAAAAA	intronic	UBE2J2
1	1213210	CAA	CAAA,C,CA	intergenic	UBE2J2,SCNN1D
1	1213871	CTT	CTTT,C,CT	upstream	SCNN1D
1	1214780	CTTTTT	C,CT,CTTTTTTTT	upstream	SCNN1D
1	1225425	CCTGCTCCGTCCCGTGTCTCTGCTCCGTCCCGTGTCT	C	intronic	SCNN1D
1	1229111	A	ACGCCCCTGCCCTGGAGGCCC,ACGCCCCTGCCCTGGAGGCCCCGCCCCTGCCCTGGAGCCC	intronic	ACAP3
1	1236806	ATTTT	ATTTTT,A,ATT,ATTT	intronic	ACAP3
1	1239055	C	CCCT	intronic	ACAP3
1	1247578	T	TG,TGGGG,TGG,TGGG	intronic	INTS11
1	1251132	GAGCGAGGGAGGTGGGGGCGGGGAGGGAGGGAGGGAGGCGGGC	G	intronic	INTS11
1	1276973	G	GACAC	intronic	DVL1
1	1284712	GCGCTCAGCCCC	G	UTR5	DVL1
1	1286753	ACGGGGGGAG	A	upstream;downstream	DVL1;MXRA8
1	1286763	TGAGGAGGGGGCCTGGACGGGGCAGGAGCGAC	T	upstream;downstream	DVL1;MXRA8
1	1295882	G	GGGGGCGGGC	intronic	MXRA8
1	1295887	T	TGGGGGGC	intronic	MXRA8
1	1298160	CAAA	C	intronic	MXRA8
1	1301807	AGTGTGATTGAATGAGT	A	intergenic	MXRA8,AURKAIP1
1	1301909	TTAG	T	intergenic	MXRA8,AURKAIP1
1	1302321	T	TGTGTGCA	intergenic	MXRA8,AURKAIP1
1	1304415	CAAAAA	C,CA,CAAAA	intergenic	MXRA8,AURKAIP1
1	1305183	CTT	C,CT,CTTT	intergenic	MXRA8,AURKAIP1
1	1313864	ATTTTTTT	ATTTTTT,A,ATTT	intergenic	AURKAIP1,CCNL2
1	1319935	CTTTTTT	CTTTTT,C,CTT,CTTT	downstream	CCNL2
1	1323945	GTC	G,GTGTCTC	intronic	CCNL2
1	1325493	CAAAAAAA	C,CA	intronic	CCNL2
1	1329505	CAAA	C,CAA,CA	intronic	CCNL2
1	1330132	GAAAAA	GAAAAAAAA,G,GAAA	intronic	CCNL2
1	1331951	GTTTTTTTTT	G,GTTT,GTTTTTTT	intronic	CCNL2
1	1359336	ATTT	ATCTTTT,A	upstream	TMEM88B
1	1364379	CAAAAA	CAAAAAA,CA,CAA,CAAA,C	UTR3	TMEM88B
1	1378235	A	AATAAACCAAGTCAATTTTCTATAGTGACGGTG	UTR3	VWA1
1	1382488	ATTT	ATTTTT,A,ATT	intergenic	VWA1,ATAD3C
1	1383498	CAAAAA	C,CAA,CAAA	upstream	ATAD3C
1	1385702	CAAA	C,CA,CAA	UTR5	ATAD3C
1	1389023	ATTT	A,ATT,ATTTTT	intronic	ATAD3C
1	1395449	ATTT	ATTTT,A,ATT,AT	intronic	ATAD3C
1	1400969	TAAAA	T	intronic	ATAD3C
1	1401622	CAAAAAAAA	C,CAAA,CAAAAAAA	intronic	ATAD3C
1	1404479	TAAAAAAAAAAAAAA	TAAAAAAAAA,T	UTR3	ATAD3C
1	1405057	GTTT	GTT,G,GT	UTR3	ATAD3C
1	1408514	CTTTT	C,CT,CTT	intronic	ATAD3B
1	1433237	TAAA	T,TA,TAAAAAAA	downstream	ATAD3B
1	1434659	CTTTTTTT	C,CT	downstream	ATAD3B
1	1434966	CTTTTTTT	C,CTTTT,CTTT,CTTTTTT,CTTTTTTTT	downstream	ATAD3B
1	1446186	CTT	C,CT,CTTT	upstream	ATAD3A
1	1482240	CAAAAAAAA	C,CAAA,CAAAAAAA	intronic	SSU72
1	1483934	CAAAAA	C,CAAA,CAA	intronic	SSU72
1	1485353	CAAA	C,CAA,CAAAA	intronic	SSU72
1	1488398	CAAAAAAAA	C,CAA,CAAAAAAA	intronic	SSU72
1	1488999	CAAAAAAA	C,CAA,CAAAAAAAA	intronic	SSU72
1	1489171	CAAAA	CAAA,CAA,C	intronic	SSU72
1	1493584	TAA	T,TA,TAAAAAAAA	intronic	SSU72
1	1498917	CAAAAA	CAAAAAA,CA,C	intronic	SSU72
1	1503292	CAAAA	CAAAAAAAAAAA,CAAAAAAAAAAAAAA,C,CA	intronic	SSU72
1	1506624	CAAAAAAAAAAAAAAAAAA	CAA,C,CAAAA	intronic	SSU72
1	1506814	CAAA	C,CA,CAAAA,CAAAAA	intronic	SSU72
1	1508645	CAA	C,CA,CAAAAA	intronic	SSU72
1	1514790	ATTT	AT,ATT,A	intergenic	SSU72,FNDC10
1	1519615	ATTTT	ATTTTT,A,ATT	intergenic	SSU72,FNDC10
1	1521329	A	AAATAATAATAATAAT,AAATAATAATAATAATAATAAT	intergenic	SSU72,FNDC10
1	1522602	GTT	G,GT,GTTT,GTTTT	intergenic	SSU72,FNDC10
1	1523521	CAAAA	CA,C,CAAA	intergenic	SSU72,FNDC10
1	1523600	CTTT	C,CT,CTT	intergenic	SSU72,FNDC10
1	1524540	TTTTA	T	intergenic	SSU72,FNDC10
1	1524875	CTTT	C	intergenic	SSU72,FNDC10
1	1530375	T	TGAGACA	intergenic	SSU72,FNDC10
1	1531276	G	GAGAC	intergenic	SSU72,FNDC10
1	1539673	CTTTTTTTTTTTT	C	intergenic	FNDC10,MIB2
1	1541474	G	GAGGGGTC	intergenic	FNDC10,MIB2
1	1541479	G	GGTCAGGCGAGGGGTC	intergenic	FNDC10,MIB2
1	1546950	CTTT	CT,CTT,C	intergenic	FNDC10,MIB2
1	1548710	ATT	A,ATTT	intergenic	FNDC10,MIB2
1	1550395	CAAA	CAA,C,CA	upstream	MIB2
1	1583878	TGCACAC	T	intronic	CDK11B
1	1585313	CACAA	C	intronic	CDK11B
1	1587340	A	AAAAC	intronic	CDK11B
1	1588535	C	CTAA	intronic	CDK11B
1	1588744	AGCG	A	UTR5	CDK11B
1	1589057	TAAG	T	intronic	CDK11B
1	1589609	CAAAAAAAAAAA	C	intronic	CDK11B
1	1598448	G	GCGGGCAGATCACAAGGT	intronic	SLC35E2B
1	1598863	T	TAAATA,TAAAATA	intronic	SLC35E2B
1	1600430	CAAAA	C,CAA,CAAA	intronic	SLC35E2B
1	1616228	CAAAAAAA	CAAAAAAAAAAAA,CAAAAAAAAAA,CA,C	intronic	SLC35E2B
1	1616547	CAAAA	C,CAA,CAAA	intronic	SLC35E2B
1	1616853	GAA	GAAA,GA,G	intronic	SLC35E2B
1	1620058	AAAC	A	intronic	SLC35E2B
1	1626128	CAAAAAAAAAAAA	C,CAAAA	upstream	SLC35E2B
1	1628379	TGTGTGTCTCTGAGTGTGTGGTGCCTGC	T	intergenic	SLC35E2B,MMP23A
1	1634138	G	GCCCA	UTR3	CDK11A
1	1634142	T	TCTCCGCCCTG	UTR3	CDK11A
1	1647893	C	CTTTCTT	exonic	CDK11A
1	1648253	CAAAAAAAAAAAAAAAAAAA	CAAAAA,C	intronic	CDK11A
1	1648339	G	GATGTTA	intronic	CDK11A
1	1648438	TCCATCCTTGTCCTC	T	intronic	CDK11A
1	1648609	G	GAGC	intronic	CDK11A
1	1648815	CTAACACCCG	C	intronic	CDK11A
1	1649121	GGTTTTCGGTCTGTGACACACGCACACTTTCAGCTGGAGTATCCTCTCTA	G	intronic	CDK11A
1	1651077	C	CTCGCTCTGTCACCCAGGCT	intronic	CDK11A
1	1652135	C	CTTA	intronic	CDK11A
1	1654065	AGCG	A	intronic	CDK11A
1	1654379	TAAG	T	intronic	CDK11A
1	1654691	AAAG	A	intronic	CDK11A
1	1656100	CGATG	C	upstream;downstream	CDK11A;SLC35E2A
1	1663680	CAAA	C,CAA,CA	UTR3	SLC35E2A
1	1664273	T	TATCG	intronic	SLC35E2A
1	1666447	G	GTTTT,GGTTT	intronic	SLC35E2A
1	1668240	CAAA	CAA,C,CA	intronic	SLC35E2A
1	1673871	TAAA	TAAAA,T,TA,TAA	intronic	SLC35E2A
1	1675153	CAA	CAAA,C	intronic	SLC35E2A
1	1675491	GAGA	G	intronic	SLC35E2A
1	1677614	GTTTTTT	G,GTTT,GT,GTTTTT	upstream	SLC35E2A
1	1681044	C	CGTCCATGCATATTTTTCTGTGTGATGTGTCTGTGTGTGTGTCTCAGTGGT	downstream	NADK
1	1684347	C	CCCT	exonic	NADK
1	1685921	TCCCTGGGACCGAAGTCGCCCCA	T	intronic	NADK
1	1695072	AAAG	A	intronic	NADK
1	1697849	CAAAAAAAAAAAAAAAAAAAAAA	C,CAAA	intronic	NADK
1	1701408	CAAAACAAAAACA	C,CAAAACA	intronic	NADK
1	1703599	ATT	ATTT,A,AT	intronic	NADK
1	1707900	GAAAC	G	intronic	NADK
1	1708211	TAAAAA	TA,TAAAA,T	intronic	NADK
1	1721134	CAAAA	CAAA,C,CA	intronic	GNB1
1	1727190	T	TCAAAAAAA	intronic	GNB1
1	1734202	TAAAA	TAAAAAA,T,TA	intronic	GNB1
1	1735434	AAAAAAAAAG	A,*	intronic	GNB1
1	1738902	GAAAAAAAAA	G,GAA	intronic	GNB1
1	1740628	ATTTTTTTTTT	A,ATTTTT,ATTTTTTTTT	intronic	GNB1
1	1741974	CAAAAA	C,CAAAA,CA	intronic	GNB1
1	1749744	TAAAAAAA	T,TA,TAAAA,TAA	intronic	GNB1
1	1751795	TAAAAAAAA	TAAAAAA,T,TA	intronic	GNB1
1	1753739	CTTTT	CTTT,CT,C	intronic	GNB1
1	1754681	GAAAAAAA	G,GA	intronic	GNB1
1	1766106	CTTTTTT	C,CTTTT,CT	intronic	GNB1
1	1767826	CTTTTTTTT	C,CTT,CTTTTTTT	intronic	GNB1
1	1768295	CTTTTT	C,CTT,CTTTT	intronic	GNB1
1	1768694	ATTTTT	ATTTTTT,A,ATT	intronic	GNB1
1	1769888	CTT	CTTT,C	intronic	GNB1
1	1777450	G	GTCC	intronic	GNB1
1	1778732	A	ACAACAAAATCCCTTTTT	intronic	GNB1
1	1779796	CAA	C,*,CA	intronic	GNB1
1	1784125	GAA	G,GA,GAAA	intronic	GNB1
1	1792549	CAA	C,CA,CAAAA	intronic	GNB1
1	1793910	ATT	ATTT,A,AT	intronic	GNB1
1	1798074	TAA	TAAA,T,TA	intronic	GNB1
1	1800624	CAAAAA	C,CAAA,CAAAAAA	intronic	GNB1
1	1806044	TAAAAAAA	TAAAAAAAA,TAA,T	intronic	GNB1
1	1807931	C	CGA,CGAGA	intronic	GNB1
1	1811147	GAAA	G,GA,GAAAA	intronic	GNB1
1	1813865	CAAAAAAAA	C,CA,CAAAAAA,CAAAAAAA	intronic	GNB1
1	1814717	CAA	C,CA,CAAA	intronic	GNB1
1	1816990	CTTTTTTTT	C,CTTT,CTTTTTTT	intronic	GNB1
1	1821098	TAAAAAA	TAAAAAAA,T,TAAAA	intronic	GNB1
1	1823093	C	CAGAG	upstream	GNB1
1	1827835	CTTT	CTT,C,CT	intergenic	GNB1,CALML6
1	1828156	CTTT	C,CT,CTT	intergenic	GNB1,CALML6
1	1828629	CTTTT	C	intergenic	GNB1,CALML6
1	1829121	CA	C,CAA,CAAAA	intergenic	GNB1,CALML6
1	1830087	CACACACATAAGTTGGATAT	C	intergenic	GNB1,CALML6
1	1833757	TAAAA	TAAAAA,T	intergenic	GNB1,CALML6
1	1835259	CTTT	C,CTTTT	intergenic	GNB1,CALML6
1	1835863	A	AAAATAAAT,AAAATAAATAAAT	intergenic	GNB1,CALML6
1	1850627	CAGCGGCAGG	C	exonic	TMEM52
1	1853615	T	TCTGA	UTR3	CFAP74
1	1862871	TAAAA	TAAA,T,TAA	intronic	CFAP74
1	1863516	AAACAAAAAAC	A	intronic	CFAP74
1	1863518	ACAAAAAAC	*,A	intronic	CFAP74
1	1866995	ACACGTGTGTACGTGTGTGTGTTAGGTTATAGGTACACAGGTATG	A	intronic	CFAP74
1	1867306	TAC	T,TACAC	intronic	CFAP74
1	1869280	ACACCAGGTCCACCTCTGGACACAGGTCCACC	A	intronic	CFAP74
1	1877281	A	AAGAAC	intronic	CFAP74
1	1879851	A	AATAT	intronic	CFAP74
1	1880033	G	GTT,GTTT	intronic	CFAP74
1	1880358	T	TCCTTCCCTCCTCTTTCCCTCCCTTCTTTCCTTCCCTTTCCCTCCCTC	intronic	CFAP74
1	1880386	T	TCCCTCCCTTACTCCTTCCTTCCTTCCCTTCCCCTTCCTTCTTCCTTCTCTCCCTCCCTCCCTTC	intronic	CFAP74
1	1881775	ATTT	ATT,A,AT	intronic	CFAP74
1	1886756	G	GCTGGTGCGCGT	intronic	CFAP74
1	1893915	CAA	CA,CAAA,C	intronic	CFAP74
1	1894895	CAAAAAAAAAAAA	CAA,C	intronic	CFAP74
1	1898276	ATTTT	A	intronic	CFAP74
1	1915428	ATTT	ATTTT,AT,A	intronic	CFAP74
1	1923916	ATTT	ATT,AT,A	intronic	CFAP74
1	1924637	CAAA	C,CAA,CA	intronic	CFAP74
1	1925613	TAAAAAA	TA,TAA,TAAAAA,T	intronic	CFAP74
1	1935367	C	CGGGCCG	upstream	CFAP74
1	1937347	CTCTCTCTCTCTCTCTCTCGT	C	intergenic	CFAP74,GABRD
1	1938035	CAA	CAAA,C,CA	intergenic	CFAP74,GABRD
1	1943718	C	CAAAATAAAAT	intergenic	CFAP74,GABRD
1	1949773	AATAAC	A,AATAACATAAC	upstream	GABRD
1	1976542	G	GCCGC	intergenic	GABRD,PRKCZ
1	1986380	ATTTT	A	intronic	PRKCZ
1	1989745	ATTTTTT	ATTTTTTT,A,ATTT	intronic	PRKCZ
1	1993921	CTTT	CT,CTTTTT,C	intronic	PRKCZ
1	1997117	CAAA	CAAAAAAAAAAAAA,C,CA	intronic	PRKCZ
1	2010283	CTTTT	CTTT,C,CT	intronic	PRKCZ
1	2017494	CTTT	CTT,C,CT	intronic	PRKCZ
1	2029549	C	CAGGTGACCAGGAGTGACTA	intronic	PRKCZ
1	2032458	TAAAAA	T,TA,TAA,TAAA	intronic	PRKCZ
1	2049437	C	CTTTTTTTTTT,CCTTT,CCT	intronic	PRKCZ
1	2050652	CTTT	C,CT,CTTTT	intronic	PRKCZ
1	2072784	CTTTTT	CTTT,C,CTT	intronic	PRKCZ
1	2089151	GTTT	GTTTT,G	intronic	PRKCZ
1	2091677	CGTGT	C,CGT,CGTGTGTGT	intronic	PRKCZ
1	2101933	A	AAGAT	intronic	PRKCZ
1	2131834	CAAAA	C,CAA,CA,CAAAAA	UTR5	FAAP20
1	2138269	CAAA	C,CAA,CAAAAA	intronic	FAAP20
1	2139348	CGTGTGTGTGTGTGTGTGTGT	C,CGTGT,CGTGTGTGTGTGTGTGTGTGTGTGTGTGTGT,CGTGTGTGTGTGTGTGTGTGTGTGTGTGTGTGT,CGTGTGTGTGTGTGTGTGTGTGTGTGTGTGTGTGT	intronic	FAAP20
1	2142665	CTTT	C,CTT,*	intronic	FAAP20
1	2151610	CAAAAA	CAAAAAA,CA,C,CAAAA	intergenic	FAAP20,SKI
1	2151913	CAAA	C,CAAAA	intergenic	FAAP20,SKI
1	2153543	CTTTTTTTT	CT,CTTTTTTT,C	intergenic	FAAP20,SKI
1	2156906	ATTTTT	A,ATTTT,AT	intergenic	FAAP20,SKI
1	2166484	ATTT	ATTTT,AT,A	intronic	SKI
1	2177227	CTTT	CT,C,CTT	intronic	SKI
1	2195305	CAAA	CAAAA,C,CA	intronic	SKI
1	2221028	G	GGTGCAGGGCAGGGCAGGAGAACCAAGATCGTGGGGGTGGGGGA	intronic	SKI
1	2243616	C	CCGTTT	downstream	SKI
1	2256416	G	GGCT	intronic	MORN1
1	2256560	C	CCCTT	intronic	MORN1
1	2257081	ATTTTTTT	ATTTT,A,AT,ATT	intronic	MORN1
1	2263251	C	CCTCTCCCGCCGCTGCGCCTCTCCCTCGTGCGG	intronic	MORN1
1	2265338	TGCTGGAAAGAACA	T	intronic	MORN1
1	2277268	CCACA	C,CCA,CCACACA	intronic	MORN1
1	2300794	GAAA	G,GAAAA	intronic	MORN1
1	2302665	C	CACA,CACAACCACA	intronic	MORN1
1	2304198	GACC	G	intronic	MORN1
1	2320214	CAAAAAAAAA	CAAAAA,C,CAAA	intronic	MORN1
1	2320552	CAA	C,CAAA	intronic	MORN1
1	2320570	A	AAAG	intronic	MORN1
1	2324473	C	CGGACGCCAGGCAGAGGACTTCATCCCAGGCTTCAGTGCTCCT	intronic	RER1
1	2332666	C	CCCT	intronic	RER1
1	2332691	T	TCC,TTCCTCCCTCCTCC	intronic	RER1
1	2342669	CTTTTTTTT	C,CTT,CTTTTTT	intronic	PEX10
1	2346415	CTTTT	C,CT,CTT,CTTT	upstream	PEX10
1	2347837	G	GCGACA,GGGACA	intergenic	PEX10,PLCH2
1	2352393	CTT	CTTTT,C,CT	intergenic	PEX10,PLCH2
1	2353420	G	GAAGAA	intergenic	PEX10,PLCH2
1	2353710	A	AAAAC	intergenic	PEX10,PLCH2
1	2356603	CAAA	CAAAA,C,CAA	intergenic	PEX10,PLCH2
1	2357129	GTTTT	GTTTTT,G,GTT,GT	intergenic	PEX10,PLCH2
1	2375034	A	AGCCCCGCCGTGC	intergenic	PEX10,PLCH2
1	2389318	GAAAAA	GAAAA,G,GA	intergenic	PEX10,PLCH2
1	2393548	GCCTGACACCCCTCCGCCTGATACCCCCTCCGCCTGACACCCCTACA	G	intergenic	PEX10,PLCH2
1	2398881	GCCTTCCTCA	G	UTR5	PLCH2
1	2399908	TGGGGCAGGGTCTACAGCTCCCCAAACACAGCGCTAGCTCTGGGCCAGA	T	intronic	PLCH2
1	2415196	C	CCCCGTGTGGGGGGCGCTGACT,CCCCGTGTGGGGGGCGTTGACT	intronic	PLCH2
1	2416662	T	TGCTCTCTGGAC	intronic	PLCH2
1	2472908	CTTTT	CTTTTT,C,CTTT	intergenic	HES5,TNFRSF14
1	2510709	ATTTTTTT	A,ATTTT,ATTTTTT,ATTT	intergenic	TNFRSF14,PRXL2B
1	2531295	C	CAAA,CA	intronic	MMEL1
1	2531975	GAAA	G	intronic	MMEL1
1	2532123	TCAAACAAACAAA	T	intronic	MMEL1
1	2532159	C	CTGT	intronic	MMEL1
1	2540473	TACACACACACAC	TACAC,TACACAC,T,TACACACAC	intronic	MMEL1
1	2547781	CAAA	CAAAAA,C	intronic	MMEL1
1	2548865	CAAA	CAA,C,CA	intronic	MMEL1
1	2551094	CAAAA	C,CAAA,CA	intronic	MMEL1
1	2553011	ATT	ATTT,A	intronic	MMEL1
1	2554322	CAAAA	C,CAA,CAAA	intronic	MMEL1
1	2557376	G	GGAA	intronic	MMEL1
1	2561259	GCCC	G	intronic	MMEL1
1	2583444	CCAGGTGAGCACCTGACATCGTGGAGCAGCAGCCCACACCCA	C	intronic	TTC34
1	2585644	CACACA	CTACACA,C	intronic	TTC34
1	2587299	GGCGAGCA	G	intronic	TTC34
1	2587308	CTGACAGCCTGGAGCAGTGCCCAAACCCCCAGGT	C	intronic	TTC34
1	2591702	C	CCCACACCCCCAGGTGAGAATCTGACATCGTGGAGCAGCACCCCCCACCGACAGGTGAGCATCTGACAGCCTGGAGCAGCAA	intronic	TTC34
1	2606545	GAGCAGTGCCCACACCCCCAGGTGAGAATCTGACAGCCCGT	G	intronic	TTC34
1	2614437	TGCGCATCTGATGGTCTGGAGCAGCACCCACACCCACAGGTGAGCATCAGACAGCCTGGAACCGCAGCCACACCCCCAGGC	T	intronic	TTC34
1	2615861	AACACCACCCTGCACCCCCAGGTGAGCATCTGACGGCCTGC	A	intronic	TTC34
1	2618149	ACAGCACACACACCCCCAGGCGAGCATCTGACAGCCTGGAACGGCACCCACACCCCCAGGTGAGCATGTGACAGCCTGGAT	A	intronic	TTC34
1	2618289	GTGAGCATCGGACAGCCTGGAGCAGCACCCACACCCCCTGA	G	intronic	TTC34
1	2618296	TCGGACAGCCTGGAGCAGCACCCACACCCC	*,T	intronic	TTC34
1	2618330	TGAGCATCTGAC	T	intronic	TTC34
1	2619412	GAGAGCATC	G	intronic	TTC34
1	2619422	GACAGCCTGGAACAGGACCCACACCCCCAGGCGAGCATCTGACTGCATGTAACAGCACCCACACCCCCAGGTA	G	intronic	TTC34
1	2621328	ACGCAAACC	A	intronic	TTC34
1	2629142	A	ACCGCCTGGAGCAGCACCCACACCCCCAGGTGAGCATCCGG	intronic	TTC34
1	2630379	G	GTATCTGA	intronic	TTC34
1	2630381	A	AGCGTGGAACAGCACCCTGCACTCCCCAGTTGAGCC	intronic	TTC34
1	2701506	GCTCTGGGCCA	G	intronic	TTC34
1	2701545	TGCTCTGGGCC	T	intronic	TTC34
1	2734719	GTT	GT,G,GTTTT	intergenic	TTC34,ACTRT2
1	2741456	AGTGT	A,AGTGTGTGTGTGT	intergenic	TTC34,ACTRT2
1	2752828	CTTT	C,CT,CTTTT	intergenic	TTC34,ACTRT2
1	2757401	A	AGTGT	intergenic	TTC34,ACTRT2
1	2757425	AGTGT	A	intergenic	TTC34,ACTRT2
1	2761795	A	AACAAAAC	intergenic	TTC34,ACTRT2
1	2775802	GAAGGAGAGGAAGAAAGGAAGGGAGGCAAGAAGGAAGGAAGCAGGGAGGAAGGAAGGAGGAAGGAGGAAGGAAGGAAGA	G	intergenic	TTC34,ACTRT2
1	2789559	CTCTT	C	intergenic	TTC34,ACTRT2
1	2789619	TTTTCTTCTCTTTC	T	intergenic	TTC34,ACTRT2
1	2794108	G	GGCAGGCGGTGTTGGGGACCGTCAGGAGGACAGAGGCGGAGCGGCCTGGA,GGCAGGCGGCGTTGGGGACCGTCAGGAGGACAGAGGTGGAGCGGCCTGGA	intergenic	TTC34,ACTRT2
1	2794132	G	GGAGGACAGAGGTGGAGCGGCCTGGAGCAGGCGGCGTTGGGGACCGTCAT	intergenic	TTC34,ACTRT2
1	2815608	AAAAC	A	intergenic	TTC34,ACTRT2
1	2855068	C	CATGTACACACACACCCGTGCAAGG	intergenic	TTC34,ACTRT2
1	2861203	ATGTGTGTC	A	intergenic	TTC34,ACTRT2
1	2869474	C	CCTCT,CCTCTCT,CCTCTCTCT	intergenic	TTC34,ACTRT2
1	2888607	CGGG	C,CGG,CG	intergenic	TTC34,ACTRT2
1	2897557	CAACAGGAGGTCTGGTAACAGGAGGTCTGGT	C	intergenic	TTC34,ACTRT2
1	2902573	A	ATCCATCCTCCATCC	intergenic	TTC34,ACTRT2
1	2906030	T	TCATC	intergenic	TTC34,ACTRT2
1	2923834	CAAAAA	CAAAAAA,C,CA,CAA	intergenic	TTC34,ACTRT2
1	2942659	ATGATGATGGTGG	A	intergenic	ACTRT2,PRDM16
1	2944190	CGGGG	CGGGGG,C	intergenic	ACTRT2,PRDM16
1	2995968	C	CTTCGGGG	intronic	PRDM16
1	3000159	C	CCGG	intronic	PRDM16
1	3002692	C	CTGTT	intronic	PRDM16
1	3005012	A	ATTATTATTTAT	intronic	PRDM16
1	3006479	C	CTCATTCAT	intronic	PRDM16
1	3014120	ATTC	A	intronic	PRDM16
1	3025647	AAATAAT	A	intronic	PRDM16
1	3028030	T	TGGGGAGGAGGAGGGAGGCGGGGGGAGGAGGGGGGAGGAGG	intronic	PRDM16
1	3030755	A	ACGCACACGCACGCG	intronic	PRDM16
1	3066953	CAAAA	C,CA,CAAAAA	intronic	PRDM16
1	3068912	TCATC	T	intronic	PRDM16
1	3073986	TAAAAA	T,TA,TAAAAAA	intronic	PRDM16
1	3092716	T	TATCCATCCATCC,TATCC,TATCCATCC	intronic	PRDM16
1	3092731	C	CCATT	intronic	PRDM16
1	3093273	TATCC	TATCCATCC,T	intronic	PRDM16
1	3097657	CACACGCAGTCTT	C	intronic	PRDM16
1	3139667	CTTTTTTT	CTTTTTT,CT,C	intronic	PRDM16
1	3142094	CTGTGTGTGTGTG	C,CTGTGTGTG,CTGTGTG	intronic	PRDM16
1	3142133	TGTGTGCGC	T	intronic	PRDM16
1	3156620	AAGAGGAGAGG	A,AAGAGG	intronic	PRDM16
1	3167869	A	AGGGGTGAGGT	intronic	PRDM16
1	3172416	C	CGACACCCGAAGCCAACCCCGTGGCCGCACT	intronic	PRDM16
1	3177691	GAAAAA	G,GAAAA,GAAAAAA	intronic	PRDM16
1	3190540	TAAAAAAAAAAAA	T,TAAAAAAA	intronic	PRDM16
1	3193234	A	AGGTGCCGTGAACAGAGCCAGCGAGG	intronic	PRDM16
1	3203790	A	AGCCACGCGGGCATCCAGGATTGCATTTACCGGGGCTGGAGGTGCCCC	intronic	PRDM16
1	3213844	ATTTTTT	ATTTT,ATTTTT,A,ATT	intronic	PRDM16
1	3219072	T	TAAA,TAA	intronic	PRDM16
1	3242476	CCTTGGCCCTCCTCGGCCCT	C	intronic	PRDM16
1	3242594	TCCTTGGCCATCCTCGGCCCTCTTGGCCCCCCTTGGCCATCCTCGACCATCCTTGGCCCC	T,TCCTTGGCCATCCTCGACCATCCTTGGCCCC	intronic	PRDM16
1	3248014	T	TTGAA	intronic	PRDM16
1	3252166	AACACAC	AAC,AACACACACACACAC,A	intronic	PRDM16
1	3257744	CAAGCTCCAGAGTGCAAAGCTCTCGAGA	C	intronic	PRDM16
1	3268093	TGTC	T	intronic	PRDM16
1	3297964	GTTTT	G	intronic	PRDM16
1	3338481	AAGACAGACAGGCAGGC	A	intronic	PRDM16
1	3359789	GCCGTCCTGCAACTCTGGGCTCTGCCTCTTCATCCCTC	G	intergenic	PRDM16,ARHGEF16
1	3365316	TAAA	T,TA,TAA	intergenic	PRDM16,ARHGEF16
1	3365868	CTT	CTTT,CT,C	intergenic	PRDM16,ARHGEF16
1	3393871	C	CCCCCACACTACCCACCCCCATCACCCCACAACCCACCCCCATCACCCCCACACTACCCACCCCCATCA	intronic	ARHGEF16
1	3398879	G	GGGGGGGCGGGTAGCC	downstream	ARHGEF16
1	3402495	CAAAAAAAAAAAAAAAAAAAAAA	CAAAAAAAAAAAA,CAAAAAAAAAAAAA,C,CA,CAA	downstream	MEGF6
1	3430141	CTTTTT	C	intronic	MEGF6
1	3442962	ATTTT	ATTTTT,A	intronic	MEGF6
1	3455260	CTGTG	C,CTGTGTGTGTGTGTG	intronic	MEGF6
1	3476086	TAAAAA	T,TAA,TAAAAAA	intronic	MEGF6
1	3476583	GAAA	G,GA,GAAAA	intronic	MEGF6
1	3488273	CTGGGTGTGCTGGGTCCTTGCGGGTGCACTGGGTCTTCCCTGGTGTGCTGGGTCCCCG	C	intronic	MEGF6
1	3492195	C	CGTCTT	intronic	MEGF6
1	3492553	TCTC	T	intronic	MEGF6
1	3493256	GCACACT	G	intronic	MEGF6
1	3493270	GTACACTCA	G	intronic	MEGF6
1	3495280	CCAA	C	intronic	MEGF6
1	3499924	GCAGCCACCAGACAACCCA	G	intronic	MEGF6
1	3500449	C	CGCACAGCCACCAGACAAT	intronic	MEGF6
1	3512634	G	GGAAGATAAGTAGCTCCCAAGTAAATTGAGATTCAGCTTGAAGAAA	intronic	MEGF6
1	3521712	ACACT	A	intronic	MEGF6
1	3522119	CACTCAT	C	intronic	MEGF6
1	3545175	GTTCTGGGAGCTCCTCCCCC	G	UTR3	TPRG1L
1	3557049	ACCCGAGGCTCTGAGCATCAGCAGGGCGGGGTGCAGCG	A	intronic	WRAP73
1	3559301	CAAAAAA	C,CA	intronic	WRAP73
1	3560118	TCAGCGGCCCCACTAACCCCCGAAATGGGGTCGCGCCTTCGGAAGGGGACC	T	intronic	WRAP73
1	3582221	CTTT	CTT,C,CT	intronic	TP73
1	3582383	CTTTTT	CTTTTTT,C	intronic	TP73
1	3582688	CAAAAAAAA	C,CA	intronic	TP73
1	3596383	GTCTCTGTCTCTCTTTGTCCTTGTATC	G	intronic	TP73
1	3598418	GTAACAGACCACAGGCCTCACACACTTGTTCCGGCCCAAGCATCCCCCAGGCCAAACCTAGACACAGTGGATCA	G	intronic	TP73
1	3636454	TTGTGTG	T,TTGTGTGTGTGTG	intronic	TP73
1	3641582	CAA	C,CA,CAAA	intronic	TP73
1	3666443	ATTTTTT	A,AT	intergenic	TP73,CCDC27
1	3683401	CTTTT	CT,CTT,C,CTTTTT	intronic	CCDC27
1	3699984	CAAA	C,CA,CAAAAA	intronic	LRRC47
1	3701557	CAAA	C	intronic	LRRC47
1	3709028	CT	C,CTTTT,CTTTTT	intronic	LRRC47
1	3711617	CA	CAAAA,C	intronic	LRRC47
1	3748802	CGTAACCAGGAGTGTATT	C	intronic	CEP104
1	3748958	GTGACCAGGAGTGTAGCGTAGGTCC	G	intronic	CEP104
1	3749090	GTAGTGTAGGT	G,*	intronic	CEP104
1	3749101	CATAACCAGGAGTGT	*,C	intronic	CEP104
1	3749551	CTT	CT,CTTT,C	intronic	CEP104
1	3753032	GTTTTTT	GTTTTTTT,G,GT	intronic	CEP104
1	3761262	C	CAAAAAAA,CAAAAAAAA,CAAAAAAAAAAAAAA	intronic	CEP104
1	3762650	CAAAAA	C,CAA,CAAAAAA,CA	intronic	CEP104
1	3765095	C	CAAA	intronic	CEP104
1	3765830	CTTTTT	C,CT,CTTTT	intronic	CEP104
1	3769465	C	CGGCCAAGGA	intronic	CEP104
1	3771434	ATTTTT	A,ATTTT,ATTTTTT,ATTTTTTT	intronic	CEP104
1	3771738	ATTTTT	ATTTT,A,AT	intronic	CEP104
1	3771912	CTTT	CTT,C,CT	intronic	CEP104
1	3789194	G	GCGGCCC	intronic	DFFB
1	3789195	T	TGTCCCTGCCGC	intronic	DFFB
1	3798600	C	CAAT	intronic	DFFB
1	3815080	A	AAAC	intronic	C1orf174
1	3816892	TCCCCCCC	T,TCC	upstream	C1orf174
1	3818443	G	GTTCTTTTCTT	upstream	C1orf174
1	3830231	CTTTTT	C	intergenic	C1orf174,AJAP1
1	3843654	GATCT	G,GATCTATCT	intergenic	C1orf174,AJAP1
1	3996592	CAAAAAAA	CAAAAA,CAAAAAA,C	intergenic	C1orf174,AJAP1
1	3997271	TTTTA	T,TTTTATTTA	intergenic	C1orf174,AJAP1
1	4002257	ATT	A,ATTT	intergenic	C1orf174,AJAP1
1	4002399	CTTTTTTTTTTTTT	CTTTTTTTTT,CTTTTTTTT,C	intergenic	C1orf174,AJAP1
1	4034564	C	CA,CAAA	intergenic	C1orf174,AJAP1
1	4038767	TTAGA	T	intergenic	C1orf174,AJAP1
1	4045727	CAAAA	CAAA,C,CAA	intergenic	C1orf174,AJAP1
1	4063505	T	TAA,TAAA,TAAAA	intergenic	C1orf174,AJAP1
1	4063979	CAAA	C,CA,CAA	intergenic	C1orf174,AJAP1
1	4067247	GAGA	G	intergenic	C1orf174,AJAP1
1	4067619	C	CAAAAAAAA	intergenic	C1orf174,AJAP1
1	4067635	A	AAAAAAAAC,AAAAAAC	intergenic	C1orf174,AJAP1
1	4071893	C	CAA,CAAA	intergenic	C1orf174,AJAP1
1	4074077	C	CT,CTTTTT,CTT	intergenic	C1orf174,AJAP1
1	4076360	TTCCAGCTGTTGGACTGGCAAACAG	T	intergenic	C1orf174,AJAP1
1	4085838	GAAA	G,GAA,GAAAA	intergenic	C1orf174,AJAP1
1	4086274	CTTT	C	intergenic	C1orf174,AJAP1
1	4090545	CTTT	CTT,C,CT	intergenic	C1orf174,AJAP1
1	4103945	CCCTT	C	intergenic	C1orf174,AJAP1
1	4112347	CAAAAAAA	C,CAA,CAAAAAAAA	intergenic	C1orf174,AJAP1
1	4114129	CTTT	CTT,C,CT	intergenic	C1orf174,AJAP1
1	4116662	A	AGTCTT	intergenic	C1orf174,AJAP1
1	4116665	CCAAGA	C	intergenic	C1orf174,AJAP1
1	4120185	T	TAAA,TA	intergenic	C1orf174,AJAP1
1	4124273	ACAGT	A	intergenic	C1orf174,AJAP1
1	4124401	GTCAC	G	intergenic	C1orf174,AJAP1
1	4124445	TTCAC	T	intergenic	C1orf174,AJAP1
1	4124463	GACTC	G	intergenic	C1orf174,AJAP1
1	4125172	TGCTC	T	intergenic	C1orf174,AJAP1
1	4125180	CATTCACTCACTCAT	C	intergenic	C1orf174,AJAP1
1	4125393	T	TTCAC	intergenic	C1orf174,AJAP1
1	4125479	TTCAC	T	intergenic	C1orf174,AJAP1
1	4126629	CCACT	C	intergenic	C1orf174,AJAP1
1	4126677	TGCTC	T	intergenic	C1orf174,AJAP1
1	4126685	CATTCACTCAT	C	intergenic	C1orf174,AJAP1
1	4126761	CACTT	C	intergenic	C1orf174,AJAP1
1	4126812	ACTCACACT	A	intergenic	C1orf174,AJAP1
1	4126938	G	GCTCAGTCAC	intergenic	C1orf174,AJAP1
1	4127024	GTCAC	G	intergenic	C1orf174,AJAP1
1	4127044	TACTC	T	intergenic	C1orf174,AJAP1
1	4127237	ACAG	A	intergenic	C1orf174,AJAP1
1	4127241	TCAC	T	intergenic	C1orf174,AJAP1
1	4127286	T	TTCAC	intergenic	C1orf174,AJAP1
1	4127300	CTTAT	C	intergenic	C1orf174,AJAP1
1	4127322	GTCAC	G	intergenic	C1orf174,AJAP1
1	4127335	TCACTCATA	T	intergenic	C1orf174,AJAP1
1	4127389	ACACTCGCTCAGT	A	intergenic	C1orf174,AJAP1
1	4127522	T	TCAC	intergenic	C1orf174,AJAP1
1	4127580	T	TTCAC	intergenic	C1orf174,AJAP1
1	4127610	TTCAC	T	intergenic	C1orf174,AJAP1
1	4127643	G	GCTCA	intergenic	C1orf174,AJAP1
1	4127652	G	GTCACTCAC	intergenic	C1orf174,AJAP1
1	4131916	G	GCTGCTC	intergenic	C1orf174,AJAP1
1	4133645	ATTTT	A,AT,ATT	intergenic	C1orf174,AJAP1
1	4147135	G	GGAT	intergenic	C1orf174,AJAP1
1	4155156	C	CTTTTTT,CTTTTTTTT	intergenic	C1orf174,AJAP1
1	4178374	CTGCCTGTGTGAGCAAGA	C	intergenic	C1orf174,AJAP1
1	4184255	CAAAAA	CAAAAAAAA,C,CAAAA	intergenic	C1orf174,AJAP1
1	4198042	C	CATT	intergenic	C1orf174,AJAP1
1	4220268	CAAAAA	C,CAA,CAAAAAA,CA	intergenic	C1orf174,AJAP1
1	4220967	ATT	A,ATTT	intergenic	C1orf174,AJAP1
1	4231969	GTTT	G	intergenic	C1orf174,AJAP1
1	4235505	GTTTT	G,GT,GTT	intergenic	C1orf174,AJAP1
1	4241356	T	TAAAG	intergenic	C1orf174,AJAP1
1	4249518	A	ACCT	intergenic	C1orf174,AJAP1
1	4260993	A	AGT,AGTGTGT,AGTGT	intergenic	C1orf174,AJAP1
1	4271471	AAAAAAAAAAAAAG	A,*	intergenic	C1orf174,AJAP1
1	4271472	AAAAAAAAAAAAG	*,A	intergenic	C1orf174,AJAP1
1	4271473	AAAAAAAAAAAG	*,A	intergenic	C1orf174,AJAP1
1	4274151	CCTTCCTTCCTTT	C	intergenic	C1orf174,AJAP1
1	4276511	G	GGGGCT	intergenic	C1orf174,AJAP1
1	4286402	A	AT,ATTT,ATTTTTT	intergenic	C1orf174,AJAP1
1	4311675	CTTTTT	CTTTTTTT,C,CTTT	intergenic	C1orf174,AJAP1
1	4324287	ATGTG	A,ATGTGTGTGTG,ATG	intergenic	C1orf174,AJAP1
1	4336308	G	GTCCTGT	intergenic	C1orf174,AJAP1
1	4345216	AAAATAAATAAATAAAT	A,AAAATAAATAAATAAATAAATAAAT	intergenic	C1orf174,AJAP1
1	4356017	TCATC	T,TCATCCATCCATC	intergenic	C1orf174,AJAP1
1	4356163	TCATC	T	intergenic	C1orf174,AJAP1
1	4356391	T	TCATC	intergenic	C1orf174,AJAP1
1	4356395	CCATCCATCCATCCATCCATCCATCCATCCATCCATCCACA	C	intergenic	C1orf174,AJAP1
1	4356478	CCCAT	C	intergenic	C1orf174,AJAP1
1	4356610	TCATCCATCCATC	TCATC,TCATCCATCCATCCATC,T	intergenic	C1orf174,AJAP1
1	4363258	GACCCCACCCC	GACCCC,G	intergenic	C1orf174,AJAP1
1	4364646	CGTGTGTGTGTGTGT	C,CGT,CGTGT	intergenic	C1orf174,AJAP1
1	4378416	AATATACATATACATATACATATAC	A	intergenic	C1orf174,AJAP1
1	4381060	A	ATCT	intergenic	C1orf174,AJAP1
1	4381991	CTGTT	C	intergenic	C1orf174,AJAP1
1	4386082	ATATT	A	intergenic	C1orf174,AJAP1
1	4392170	A	AACTACAGCACGCACACGTTACAACTGCAGCACACACGTCACAACTGCAGCACACACATGTCACAACC	intergenic	C1orf174,AJAP1
1	4396829	GTGA	G	intergenic	C1orf174,AJAP1
1	4412601	GAAAGAA	G	intergenic	C1orf174,AJAP1
1	4413593	GGTGTGTGTGT	G,GGT,GGTGTGTGTGTGT	intergenic	C1orf174,AJAP1
1	4417175	G	GAGAGAGAC,GAGAGAGAGAC	intergenic	C1orf174,AJAP1
1	4419921	C	CAAA,CAAAAAA	intergenic	C1orf174,AJAP1
1	4429640	ATGGTGATGG	A	intergenic	C1orf174,AJAP1
1	4433230	CCCAT	C	intergenic	C1orf174,AJAP1
1	4434008	A	ACCAT	intergenic	C1orf174,AJAP1
1	4458575	CGTGTGTGTGTGTGTGT	C,CGTGTGTGT,CGTGTGTGTGTGTGTGTGTGT	intergenic	C1orf174,AJAP1
1	4480338	TGTATATATATATATATGTGTGTATATATATATATGTATATATATATATATGTATATATATATATATATATATGTATATA	*,T	intergenic	C1orf174,AJAP1
1	4480339	GTATATATATATATA	G,*	intergenic	C1orf174,AJAP1
1	4480373	GTATATATATATATATGTATATATATATATATATATATGTATATATATATATATATATA	G,*	intergenic	C1orf174,AJAP1
1	4483069	C	CGCCGTGCCCTGCTCA	intergenic	C1orf174,AJAP1
1	4494498	CTTTT	C,CTT,CTTT,CTTTTT	intergenic	C1orf174,AJAP1
1	4498483	GGAGCTA	G	intergenic	C1orf174,AJAP1
1	4504949	CTTTTTTTT	CTTTT,C,CTTTTTTT	intergenic	C1orf174,AJAP1
1	4517858	CTTTTTTTT	CTTTTT,C,CTT	intergenic	C1orf174,AJAP1
1	4539147	ATT	AT,ATTT,A	intergenic	C1orf174,AJAP1
1	4539447	C	CTG,CTGTG	intergenic	C1orf174,AJAP1
1	4556914	TCTCA	T	intergenic	C1orf174,AJAP1
1	4556990	T	TCTCA,TCTCACA,TCTCTCACACACA	intergenic	C1orf174,AJAP1
1	4566018	TACAGA	T	intergenic	C1orf174,AJAP1
1	4568943	C	CTTCTTTTCTTTTCTTTTCTTTTCTT,CTCTTCTTCTTTTCTTTTCTTTTCTTTTCTT,CTTCTTTTCTTTTCTT	intergenic	C1orf174,AJAP1
1	4569164	T	TTGTGTGTGTGTGTG,TTGTGTGTGTGTGTGTG,TTGTG,TTGTGTG	intergenic	C1orf174,AJAP1
1	4572530	TAAG	T	intergenic	C1orf174,AJAP1
1	4580572	T	TACCACACACAGACCTTCCACCTCC	intergenic	C1orf174,AJAP1
1	4582785	A	AATCTATCTATCTATCT,AATCT,AATCTATCT	intergenic	C1orf174,AJAP1
1	4582956	CTATCTATCT	C	intergenic	C1orf174,AJAP1
1	4582981	ATCTATCATCTCTCTCTCTC	A,ATC	intergenic	C1orf174,AJAP1
1	4582988	ATCTCTC	A,*	intergenic	C1orf174,AJAP1
1	4586800	GCTCC	G	intergenic	C1orf174,AJAP1
1	4589364	CA	C,CAAAA	intergenic	C1orf174,AJAP1
1	4589389	CAA	CA,CAAAA,C	intergenic	C1orf174,AJAP1
1	4591770	CACACACACACACACAT	C	intergenic	C1orf174,AJAP1
1	4591774	CACACACACACAT	*,C	intergenic	C1orf174,AJAP1
1	4596005	TGAC	T	intergenic	C1orf174,AJAP1
1	4599903	T	TTTTAGTTTAGTTTAGTTTAGTTTAGTTTAG,TTTTAGTTTAGTTTAGTTTAGTTTAG	intergenic	C1orf174,AJAP1
1	4605001	TACAGAGAGAGACAGAGAG	T	intergenic	C1orf174,AJAP1
1	4613374	T	TATCA	intergenic	C1orf174,AJAP1
1	4620692	ATAT	A	intergenic	C1orf174,AJAP1
1	4624790	CAAAAAAA	CAAAAAA,CAAAAAAAA,C	intergenic	C1orf174,AJAP1
1	4631712	CTTTT	C	intergenic	C1orf174,AJAP1
1	4633951	TCCTCCTGGACAGCCAGGTC	T	intergenic	C1orf174,AJAP1
1	4634063	ATTT	A,AT,ATT,ATTTTT	intergenic	C1orf174,AJAP1
1	4643102	C	CCTCTCTCTCTCTCTCTCTCTCTCT,CCTCTCTCTCTCTCTCTCTCTCTCTCTCTCT,CCTCTCTCTCTCTCTCTCTCTCTCTCTCTCTCT,CCTCTCTCTCTCTCTCTCTCTCTCTCT	intergenic	C1orf174,AJAP1
1	4643431	A	ACAAAAGAAGGTGTTTATAATGTTATAAAAAGAACATCAATAAGAAAAAATGGAAAAATTATTCCTGTTGAAAAAGGAGTTATTGGGAAGATTATCAATGGTGTTTATCAAAGTATTGAAAAAC	intergenic	C1orf174,AJAP1
1	4656725	G	GAGCCC	intergenic	C1orf174,AJAP1
1	4660229	G	GCCTGCGAGCTCCTTAACAATGCGCGGTGTGGGCCA	intergenic	C1orf174,AJAP1
1	4668818	CAAAA	CAAA,C,CAA	intergenic	C1orf174,AJAP1
1	4674476	ATATAGT	A	intergenic	C1orf174,AJAP1
1	4674647	T	TTCCTCTAATGC	intergenic	C1orf174,AJAP1
1	4679352	CTTT	C,CT,CTTTTTT	intergenic	C1orf174,AJAP1
1	4685762	CCCA	C	intergenic	C1orf174,AJAP1
1	4690970	TGCAAAGC	T	intergenic	C1orf174,AJAP1
1	4693416	CCACAGCACACAGCACACAGCACACAGGACACAGCACACAGCCCACAGCCCACAGCACACAGCACACAGGACACAGCA	*,C	intergenic	C1orf174,AJAP1
1	4695681	CTTTTTTT	C,CTT	intergenic	C1orf174,AJAP1
1	4707575	GTGA	G	intergenic	C1orf174,AJAP1
1	4711449	CGTGT	C	intergenic	C1orf174,AJAP1
1	4739868	GGTGTGTGTGTGT	G,GGTGTGTGTGTGTGTGTGTGTGT,GGTGT,GGTGTGTGT	intronic	AJAP1
1	4748831	CAAAAAAA	CAAAAAA,CAAAAA,C,CAAA	intronic	AJAP1
1	4759180	CCCAGT	C	intronic	AJAP1
1	4759188	G	GCCCC	intronic	AJAP1
1	4759192	AAGGG	A	intronic	AJAP1
1	4759200	C	CACTGG	intronic	AJAP1
1	4793482	C	CCATT	intronic	AJAP1
1	4795722	TGTGAG	T	intronic	AJAP1
1	4802982	TGAC	T	intronic	AJAP1
1	4808051	CAA	CAAA,C,CAAAA	intronic	AJAP1
1	4808807	CAAAAAA	C	intronic	AJAP1
1	4838631	ATCTCTCTCTCTCTCTCTCTC	A,ATCTCTCTCTCTCTCTCTCTCTCTC,ATCTCTCTCTCTCTCTCTCTCTCTCTC	intronic	AJAP1
1	4840191	CAAA	C,CA,CAAAAA	intronic	AJAP1
1	4840693	CTT	C,CT,CTTT	intronic	AJAP1
1	4867694	TAAAAAAAAAA	T,TA	intergenic	AJAP1,gene-MIR4689
1	4871247	ATTATCGGTGGTTT	A	intergenic	AJAP1,gene-MIR4689
1	4871289	TAGGCAGAGG	T	intergenic	AJAP1,gene-MIR4689
1	4871300	TTTAGGGGGCAGTGAAACTA	T	intergenic	AJAP1,gene-MIR4689
1	4873400	C	CACACACACAG,CACACACACACACACACACACAG,CACACACACACACAG	intergenic	AJAP1,gene-MIR4689
1	4883545	TACGTATATACATATAC	T	intergenic	AJAP1,gene-MIR4689
1	4883629	T	TACACACAC	intergenic	AJAP1,gene-MIR4689
1	4895065	ACT	A,ACTCTCTCT	intergenic	AJAP1,gene-MIR4689
1	4909280	T	TCATC	intergenic	AJAP1,gene-MIR4689
1	4915505	CAAAA	C,CAAAAAA	intergenic	AJAP1,gene-MIR4689
1	4920841	ACTTTAAG	A	intergenic	AJAP1,gene-MIR4689
1	4921666	GTTGT	G	intergenic	AJAP1,gene-MIR4689
1	4924146	CTTT	C	intergenic	AJAP1,gene-MIR4689
1	4931574	T	TACCACACACAC	intergenic	AJAP1,gene-MIR4689
1	4940107	TCCTGCCAGCCGGGGG	T	intergenic	AJAP1,gene-MIR4689
1	4944534	TAAA	T	intergenic	AJAP1,gene-MIR4689
1	4945625	C	CAAAAAAAAA	intergenic	AJAP1,gene-MIR4689
1	4953809	CCCT	C	intergenic	AJAP1,gene-MIR4689
1	4953814	A	AAGGGCT	intergenic	AJAP1,gene-MIR4689
1	4955387	G	GAC,GACAC	intergenic	AJAP1,gene-MIR4689
1	4965737	GCTCC	G	intergenic	AJAP1,gene-MIR4689
1	4965742	ACAGC	A	intergenic	AJAP1,gene-MIR4689
1	4969493	CAAAAA	CAAAAAAAA,C,CA,CAAA	intergenic	AJAP1,gene-MIR4689
1	4976118	CGTGTGTGTGT	CGTGTGTGTGTGT,C,CGTGTGTGTGTGTGTGTGT,CGTGTGTGTGTGTGTGTGTGTGT	intergenic	AJAP1,gene-MIR4689
1	4990371	ATTTT	A,ATTT,ATTTTT	intergenic	AJAP1,gene-MIR4689
1	4992162	ATATT	A	intergenic	AJAP1,gene-MIR4689
1	4999560	TCTGTATTGATATTGATATTGATATTTGGAGGATATCAATATC	T	intergenic	AJAP1,gene-MIR4689
1	5003161	TTTTTTG	T	intergenic	AJAP1,gene-MIR4689
1	5003790	AGATAGATAGAT	A,*	intergenic	AJAP1,gene-MIR4689
1	5013144	CAAT	C	intergenic	AJAP1,gene-MIR4689
1	5019963	GGAAGA	G	intergenic	AJAP1,gene-MIR4689
1	5029256	G	GAGGGGAGGGGAGGGGAAGGGAGGGGAGGGGA	intergenic	AJAP1,gene-MIR4689
1	5056281	T	TTTTC,TTTTCTTTC,TTCTTTCTTTC	intergenic	AJAP1,gene-MIR4689
1	5068291	CTGTGTGTG	C,CTGTGTGTGTG,CTGTG	intergenic	AJAP1,gene-MIR4689
1	5068817	CGTGT	CGTGTGTGT,CGTGTGTGTGT,C	intergenic	AJAP1,gene-MIR4689
1	5083880	CAA	CAAA,C,CA	intergenic	AJAP1,gene-MIR4689
1	5084764	A	AAAATAAATAAATAAAT,AAAATAAATAAAT	intergenic	AJAP1,gene-MIR4689
1	5094353	CAAA	CAAAA,C,CA	intergenic	AJAP1,gene-MIR4689
1	5123353	CTTTTTTTT	C	intergenic	AJAP1,gene-MIR4689
1	5133870	CAA	CAAA,C	intergenic	AJAP1,gene-MIR4689
1	5143734	TTCTCTCTCTCTCTCTC	T,TTCTC	intergenic	AJAP1,gene-MIR4689
1	5146399	G	GAC,GACAC	intergenic	AJAP1,gene-MIR4689
1	5148435	TAAAAA	T,TAAA,TA	intergenic	AJAP1,gene-MIR4689
1	5156038	C	CAAAA,CAAA	intergenic	AJAP1,gene-MIR4689
1	5164281	A	AAGAG	intergenic	AJAP1,gene-MIR4689
1	5167150	ACATTAGCACTT	A	intergenic	AJAP1,gene-MIR4689
1	5180539	CAA	CAAAAA,C,CAAA	intergenic	AJAP1,gene-MIR4689
1	5180925	T	TCATC	intergenic	AJAP1,gene-MIR4689
1	5184479	CAAAAAAAA	C,CAAAA,CAAAAAA,CAAA	intergenic	AJAP1,gene-MIR4689
1	5189425	C	CA,CAA,CAAA	intergenic	AJAP1,gene-MIR4689
1	5204650	GGGGCTCC	G	intergenic	AJAP1,gene-MIR4689
1	5218840	T	TAC,TACACAC	intergenic	AJAP1,gene-MIR4689
1	5219270	TAAACACACACACACAC	TAC,T	intergenic	AJAP1,gene-MIR4689
1	5220269	ATACT	A	intergenic	AJAP1,gene-MIR4689
1	5221219	ATTT	ATTTT,A,AT,ATTTTT	intergenic	AJAP1,gene-MIR4689
1	5228695	CAAA	C,CA,CAA	intergenic	AJAP1,gene-MIR4689
1	5235537	CTTT	CT,CTT,C	intergenic	AJAP1,gene-MIR4689
1	5250709	CTT	C,CT,CTTT	intergenic	AJAP1,gene-MIR4689
1	5258741	CTT	C,CTTT,CT	intergenic	AJAP1,gene-MIR4689
1	5263587	CAAA	C	intergenic	AJAP1,gene-MIR4689
1	5270519	CTTTT	C,CTT,CT,CTTTTTTT	intergenic	AJAP1,gene-MIR4689
1	5290998	CAAA	CAA,C,CA	intergenic	AJAP1,gene-MIR4689
1	5299838	ATTTTTTTT	ATTTTTTTTTT,A,ATTTTTTT,ATTTTTT	intergenic	AJAP1,gene-MIR4689
1	5302557	CTTT	C	intergenic	AJAP1,gene-MIR4689
1	5304421	C	CCAGAACCCTCAA	intergenic	AJAP1,gene-MIR4689
1	5306594	C	CCCTT	intergenic	AJAP1,gene-MIR4689
1	5309091	C	CTGTGTG,CTGTGTGTG,CTGTGTGTGTGTGTG,CTGTGTGTGTGTGTGTGTG,CTGTGTGTGTGTG	intergenic	AJAP1,gene-MIR4689
1	5321846	CAAA	C,CA,CAAAA	intergenic	AJAP1,gene-MIR4689
1	5342655	CTGGGTCTG	C	intergenic	AJAP1,gene-MIR4689
1	5344215	A	AGTATTTTCAGGGCTTG	intergenic	AJAP1,gene-MIR4689
1	5348540	CTTTTT	CTTTT,CT,CTTT,C	intergenic	AJAP1,gene-MIR4689
1	5355451	CTTT	C,CTT,CT	intergenic	AJAP1,gene-MIR4689
1	5374499	GACTT	G	intergenic	AJAP1,gene-MIR4689
1	5375294	GAGAAAGAAAGAA	GAGAA,G	intergenic	AJAP1,gene-MIR4689
1	5382059	CAAAAAAA	C,CAAA,CAAAAAA,CAAAAAAAA	intergenic	AJAP1,gene-MIR4689
1	5405102	CTTTTTT	C,CT,CTTT,CTTTTT	intergenic	AJAP1,gene-MIR4689
1	5446891	A	ATG,ATGTG	intergenic	AJAP1,gene-MIR4689
1	5446960	GGTGTGT	G,GGT,GGTGT	intergenic	AJAP1,gene-MIR4689
1	5447542	C	CTCTATGTGTG	intergenic	AJAP1,gene-MIR4689
1	5454794	A	AAAGG	intergenic	AJAP1,gene-MIR4689
1	5460893	G	GAGA	intergenic	AJAP1,gene-MIR4689
1	5464961	T	TGGTCACCTCCCAGGGACCACATTCCACTTC	intergenic	AJAP1,gene-MIR4689
1	5473101	GAAAAAA	GA,GAAA,GAAAAA,G	intergenic	AJAP1,gene-MIR4689
1	5474212	CGGGCATCTATGATGCTGATTGATGTCCCCAGCATCCCGGGCATCTATGATGCTGATTGATGTCCCCAGCATCCCG	C	intergenic	AJAP1,gene-MIR4689
1	5490471	C	CCTCCAGGTGGCCTCTCACCCTCCTGGGTCTCTCTT	intergenic	AJAP1,gene-MIR4689
1	5518207	CTTTTT	C,CTT,CTTT	intergenic	AJAP1,gene-MIR4689
1	5524920	CTTT	CT,C,CTTTT	intergenic	AJAP1,gene-MIR4689
1	5559356	T	TGATA	intergenic	AJAP1,gene-MIR4689
1	5559489	T	TATAGATAG,TATAGATAGATAG	intergenic	AJAP1,gene-MIR4689
1	5559586	AAGAT	A	intergenic	AJAP1,gene-MIR4689
1	5559708	A	AAGAT	intergenic	AJAP1,gene-MIR4689
1	5559788	GTAGA	G	intergenic	AJAP1,gene-MIR4689
1	5567664	CGGGG	C	intergenic	AJAP1,gene-MIR4689
1	5567669	CAGG	C	intergenic	AJAP1,gene-MIR4689
1	5567674	ATGG	A	intergenic	AJAP1,gene-MIR4689
1	5609071	CAAAAA	C,CAAA,CAAAA,CA	intergenic	AJAP1,gene-MIR4689
1	5609300	GTTT	GTT,G,GT	intergenic	AJAP1,gene-MIR4689
1	5623426	AAAAG	A	intergenic	AJAP1,gene-MIR4689
1	5629608	T	TTTGA	intergenic	AJAP1,gene-MIR4689
1	5644135	CAAAAA	C	intergenic	AJAP1,gene-MIR4689
1	5652536	CTT	C,CTTT	intergenic	AJAP1,gene-MIR4689
1	5655486	CAAA	CAAAAAA,C,CA	intergenic	AJAP1,gene-MIR4689
1	5659989	ATATTTTT	A,AT	intergenic	AJAP1,gene-MIR4689
1	5663642	ATCTC	A	intergenic	AJAP1,gene-MIR4689
1	5663698	CTCTA	C	intergenic	AJAP1,gene-MIR4689
1	5663800	CTCTA	C	intergenic	AJAP1,gene-MIR4689
1	5664264	C	CTCTG	intergenic	AJAP1,gene-MIR4689
1	5664360	CTCTA	C	intergenic	AJAP1,gene-MIR4689
1	5664502	A	ATCTC,ATCTCTC	intergenic	AJAP1,gene-MIR4689
1	5666449	A	AATATATAT,AATATAT	intergenic	AJAP1,gene-MIR4689
1	5685716	CAAAA	C,CA,CAAAAA	intergenic	AJAP1,gene-MIR4689
1	5713678	CA	C,CAAAAAA	intergenic	AJAP1,gene-MIR4689
1	5726864	GTGCA	G	intergenic	AJAP1,gene-MIR4689
1	5726869	C	CCGGT	intergenic	AJAP1,gene-MIR4689
1	5727010	A	AAAAAG	intergenic	AJAP1,gene-MIR4689
1	5727324	GGCAGGAGCTCTCTGGCTGA	G	intergenic	AJAP1,gene-MIR4689
1	5727642	TGCACCAGTGGCTCACGGCCAGCTCCCTCACCTGCACTCCAGCGGCTCACCTTCGGCTCCCTCACCAGCACTCCAGTGGCTCATGGCCAGCTCCCTCCCCTGCACCAGTGGTTCAGGGCCGCCTCCCTCCCCTGCACCCCAGCGTCTCACAGCCGTCTCCCTCC	T	intergenic	AJAP1,gene-MIR4689
1	5730122	GGAGC	G	intergenic	AJAP1,gene-MIR4689
1	5730134	TGGG	T	intergenic	AJAP1,gene-MIR4689
1	5730139	GGGGGGT	G	intergenic	AJAP1,gene-MIR4689
1	5730151	GGGC	G	intergenic	AJAP1,gene-MIR4689
1	5731080	T	TAGGGCGA	intergenic	AJAP1,gene-MIR4689
1	5731086	G	GCGA	intergenic	AJAP1,gene-MIR4689
1	5731456	GAAAGTGGGGCA	G	intergenic	AJAP1,gene-MIR4689
1	5731457	AAAGTGGGGCAGATAAAAAATGG	A,*	intergenic	AJAP1,gene-MIR4689
1	5731469	ATAAAAAATGG	*,A	intergenic	AJAP1,gene-MIR4689
1	5731554	CTT	CAATT,C	intergenic	AJAP1,gene-MIR4689
1	5731556	T	TAACC	intergenic	AJAP1,gene-MIR4689
1	5732233	GATAGA	G	intergenic	AJAP1,gene-MIR4689
1	5732926	A	ACAG	intergenic	AJAP1,gene-MIR4689
1	5736008	C	CAGG	intergenic	AJAP1,gene-MIR4689
1	5736016	TCAGGTG	T	intergenic	AJAP1,gene-MIR4689
1	5736189	TCTC	T	intergenic	AJAP1,gene-MIR4689
1	5739276	AGGATGGAT	AGGATGGATGGAT,A	intergenic	AJAP1,gene-MIR4689
1	5748446	CTGTGTGTGTG	C	intergenic	AJAP1,gene-MIR4689
1	5751830	T	TGACAACAAAGGTGACTCCAG	intergenic	AJAP1,gene-MIR4689
1	5755085	C	CAAAA,CAAAAA,CAA,CAAA	intergenic	AJAP1,gene-MIR4689
1	5756045	T	TGATAGATA,TGATAGATAGATA,TGATA	intergenic	AJAP1,gene-MIR4689
1	5757828	ATTTTT	A,AT,ATTTT,ATT	intergenic	AJAP1,gene-MIR4689
1	5760725	CAAAA	CAA,C,CAAA	intergenic	AJAP1,gene-MIR4689
1	5761839	G	GAAAGAAAGAAAGAAAGAAAGAAAGAAAGAAGA,GAAAGAAAGAAAGAAAGAAGA	intergenic	AJAP1,gene-MIR4689
1	5761932	G	GAGGAAGGAAGGA,GAGGAAGGAAGGAAGGA,GAGGAAGGA	intergenic	AJAP1,gene-MIR4689
1	5762770	CTTTTTTTTTTT	C,CT	intergenic	AJAP1,gene-MIR4689
1	5770814	AGGGAAGGAG	A	intergenic	AJAP1,gene-MIR4689
1	5778703	CAAA	C	intergenic	AJAP1,gene-MIR4689
1	5796440	GATAGATAGATACATACATAC	G	intergenic	AJAP1,gene-MIR4689
1	5796448	GATACATACATAC	*,G	intergenic	AJAP1,gene-MIR4689
1	5797692	A	AGGAT	intergenic	AJAP1,gene-MIR4689
1	5814494	CTTTT	C	intergenic	AJAP1,gene-MIR4689
1	5821406	GTT	G,GTTT	intergenic	AJAP1,gene-MIR4689
1	5832940	TAAA	TAAAAA,T,TAA	intergenic	AJAP1,gene-MIR4689
1	5833384	CAAAT	CAAATAAAT,C	intergenic	AJAP1,gene-MIR4689
1	5837216	CAAAAAAAAAAAAAAAAAA	C,CA	intergenic	AJAP1,gene-MIR4689
1	5845237	CAAAAAAAA	C,CAAA,CAAAAA,CAAAAAA	intergenic	AJAP1,gene-MIR4689
1	5855966	ACCAGTACTCAGTCACCG	A	intergenic	AJAP1,gene-MIR4689
1	5860563	CAAAAAA	CAAAA,CA,CAA,C	intergenic	AJAP1,gene-MIR4689
1	5860816	C	CGGGGG	intergenic	AJAP1,gene-MIR4689
1	5862914	C	CACCATCACCATCATCACCATCATCATCATCATCACCATCACCATCATCATCATCATCATCATCACCATCATCATCATCAATGTCATT,CACCATCACCATCATCACCATCATCATCATCACTGTCATCATCACCATCATCACCATCATCACCATCATCATCACCATCATCATCATCAATGTCATT	intergenic	AJAP1,gene-MIR4689
1	5863326	A	AACAC,AACACAC,AAC	intergenic	AJAP1,gene-MIR4689
1	5869329	CGCCACTCAACACACACAT	C	intergenic	AJAP1,gene-MIR4689
1	5869497	T	TCAA	intergenic	AJAP1,gene-MIR4689
1	5871460	A	ACCCCCCACCCCCCCCCACCCCCCCCACC	intergenic	AJAP1,gene-MIR4689
1	5876636	CATGGGATTCCTGGTGTGTGGAT	C	intergenic	AJAP1,gene-MIR4689
1	5876955	CAGTGTGTGGATACGGGGGATTCCT	C	intergenic	AJAP1,gene-MIR4689
1	5877520	T	TACAGGGGATTCCTGGTGTGTGGAC	intergenic	AJAP1,gene-MIR4689
1	5881404	AGGGAGG	A	intergenic	AJAP1,gene-MIR4689
1	5881437	AGGAG	A	intergenic	AJAP1,gene-MIR4689
1	5881477	AGGAAGGAGAGAGAGAAAGAAAAGAAAGAAAGAAAGGGAGAG	A	intergenic	AJAP1,gene-MIR4689
1	5884159	CAAAAAAAA	CAAAAA,CAAAAAA,C,CAA	intergenic	AJAP1,gene-MIR4689
1	5885934	T	TAATAAAATAAAATAA	intergenic	AJAP1,gene-MIR4689
1	5889743	ATGG	A	intergenic	AJAP1,gene-MIR4689
1	5892362	A	AGGGCTGTGGGCTGG	intergenic	AJAP1,gene-MIR4689
1	5898010	CAA	C,CAAA	intergenic	AJAP1,gene-MIR4689
1	5901744	GAAAAAA	GAAAA,G,GA	intergenic	AJAP1,gene-MIR4689
1	5907984	ATT	A,AT,ATTT	intergenic	AJAP1,gene-MIR4689
1	5929301	A	ACGCACCCACATG	intronic	NPHP4
1	5939882	CACACACACGCAAACACACACAG	C	intronic	NPHP4
1	5954509	CAAA	C,CA,CAA	intronic	NPHP4
1	5967766	G	GTGA	intronic	NPHP4
1	5972607	AAAAAAAAAG	A	intronic	NPHP4
1	5973211	CAAAA	CAA,CAAA,C	intronic	NPHP4
1	5974317	CAAAAAA	CA,CAAAAAAAAA,C	intronic	NPHP4
1	5991793	CAAAAA	C,CA,CAAA	intronic	NPHP4
1	6001349	CAAAAAAAAAAA	C,CA,CAA	intronic	NPHP4
1	6002647	CAAAA	CAAAAA,C,CA	intronic	NPHP4
1	6009403	T	TACACACACACACAC,TACACACACAC,TACACACACACACACAC,TACACACACACACACACAC	intronic	NPHP4
1	6016119	TGGG	T,TG,TGG	intronic	NPHP4
1	6018916	C	CAAAAAAA,CAAAAAA,CAA	intronic	NPHP4
1	6023129	TAAAG	T	intronic	NPHP4
1	6023749	CTTTT	CTTT,C,CTT	intronic	NPHP4
1	6061356	CCACA	CCACACA,C,CCA	intronic	KCNAB2
1	6064287	GTTT	G,GT,GTT	intronic	KCNAB2
1	6065130	GACATGGAAGCTGA	G	intronic	KCNAB2
1	6067261	T	TG,TGGG	intronic	KCNAB2
1	6067571	T	TGCGCCTCCTCC	intronic	KCNAB2
1	6075076	CTTTTTT	CTTTTTTT,C	intronic	KCNAB2
1	6076302	AGACCACCCT	A	intronic	KCNAB2
1	6077466	CTGTG	C,CTGTGTG	intronic	KCNAB2
1	6082985	C	CAGG	intronic	KCNAB2
1	6089341	CAAA	C,CAA,CAAAA	intronic	KCNAB2
1	6090508	CGT	C,CGTGTGT	intronic	KCNAB2
1	6097932	CTTTT	CTTT,C,CTT	intronic	KCNAB2
1	6114102	TAAA	T,TAAAA	intronic	KCNAB2
1	6115413	CTTTTT	C,CTT,CTTTT	intronic	KCNAB2
1	6120961	CAAAAA	C,CA,CAAA	intronic	KCNAB2
1	6144847	T	TTGGG	intronic	KCNAB2
1	6148292	CTTT	CT,CTT,C	intronic	KCNAB2
1	6148763	AAAT	A	intronic	KCNAB2
1	6166980	ATGGAGGGG	A	intronic	CHD5
1	6167141	GGTGGAAGGACGGACGA	G	intronic	CHD5
1	6167432	AGATGGAGGGATGATGGAGGAATGGAGGGGTGGAGAAATGGAGG	A	intronic	CHD5
1	6174312	CAA	CAAA,C,CA	intronic	CHD5
1	6175310	CAA	C,CA,CAAA	intronic	CHD5
1	6178438	CAAAAAAA	C,CAA,CAAAAAA	intronic	CHD5
1	6180561	TAAAA	TAAAAAA,T,TA,TAA	intronic	CHD5
1	6201027	A	AAAT,AAATAATAATAATAAT,AAATAATAATAATAATAAT,AAATAATAATAATAATAATAAT	intronic	CHD5
1	6226768	GGGGAAGT	G	intronic	CHD5
1	6229076	CAAA	C	intronic	CHD5
1	6232648	AGCT	A	intronic	CHD5
1	6234573	GTGGA	G	intronic	CHD5
1	6235056	TGGC	T	intronic	CHD5
1	6235320	G	GTGGA	intronic	CHD5
1	6235409	GTGGATGGTGGATGGATGCATGGA	G	intronic	CHD5
1	6235741	A	AATGG,AATGGATGG	intronic	CHD5
1	6235796	GGATA	G	intronic	CHD5
1	6248852	ATT	A,AT,ATTT	intronic	RPL22
1	6249227	G	GCTCCACACCAACAAAGCAAT	intronic	RPL22
1	6249672	TAA	TA,TAAAAAA,T	intronic	RPL22
1	6251419	CAAAAAA	C,CA	intronic	RPL22
1	6252058	CAAAA	C,CAA,CAAA	intronic	RPL22
1	6253383	ATTTTTT	A,ATT,ATTTT,AT	intronic	RPL22
1	6255521	AAAAT	A	intronic	RPL22
1	6261462	CTTTT	C,CTT,CTTT	upstream	RPL22
1	6262808	CTTTTTTTTT	CTTT,CTTTTTT,C	intergenic	RPL22,RNF207
1	6263617	CAAAA	C	intergenic	RPL22,RNF207
1	6263915	CAAA	CA,CAA,CAAAA,C	intergenic	RPL22,RNF207
1	6264596	CAAA	C,CA,CAAAA	upstream	RNF207
1	6275391	CTTT	C	intronic	RNF207
1	6275729	CTTTG	C	intronic	RNF207
1	6276622	CTTT	C,CT,CTTTT	intronic	RNF207
1	6289843	TACAC	TAC,T,TACACACAC	intronic	ICMT
1	6290963	GAAAA	GAAA,G,GA	intronic	ICMT
1	6319557	ATTTT	A,AT,ATTT	intronic	GPR153
1	6344636	CAAA	CAAAA,C	intronic	ACOT7
1	6359725	AGT	AGTGT,A	intronic	ACOT7
1	6364453	CTTT	CTTTTT,C,CT	intronic	ACOT7
1	6385462	TAAA	T,TAA,TAAAAA	intronic	ACOT7
1	6395387	CAAAAAA	CAAAAA,C,CA,CAAAA	intronic	ACOT7
1	6398060	CAAAAAA	CAAAA,CAAAAA,C	intronic	ACOT7
1	6404823	CAAAA	CAA,CA,C	intronic	ACOT7
1	6424602	CAA	CAAAA,C,CA	intronic	ACOT7
1	6424906	CAAAAAAA	C,CA,CAAAAAAAA	intronic	ACOT7
1	6425827	CAAA	CA,CAA,C	intronic	ACOT7
1	6429458	CTTT	C,CTTTTT	intronic	ACOT7
1	6430517	GTATTATTATTAT	GTATTATTATTATTATTAT,G	intronic	ACOT7
1	6433925	TAAA	T,TA,TAAAA	intronic	ACOT7
1	6435997	CAAA	C,CA,CAA	intronic	ACOT7
1	6436787	CAAAAA	CAAAA,C,CAA	intronic	ACOT7
1	6440773	CAAAA	C,CAAAAA	intronic	ACOT7
1	6443599	GTT	G,GT,GTTT	intronic	ACOT7
1	6448797	TAAAAAA	TAAAAA,T,TAAAA	intronic	ACOT7
1	6454652	CT	C,CTT,CTTTT	upstream	ACOT7
1	6460918	GAAA	GAAAA,G,GA	intergenic	ACOT7,HES2
1	6461064	CAAA	C,CAA,CAAAA	intergenic	ACOT7,HES2
1	6462437	CAAA	C,CA,CAA	intergenic	ACOT7,HES2
1	6463876	CTT	CTTTT,C	intergenic	ACOT7,HES2
1	6464767	CAAATAAATAAATAAATAAATAAAT	CAAATAAATAAATAAATAAATAAATAAAT,C	intergenic	ACOT7,HES2
1	6467508	C	CT,CTTTTTTTT	intergenic	ACOT7,HES2
1	6470065	ATTTTTTTTTTTT	AT,ATT,ATTTTTTTTTTT,A	intergenic	ACOT7,HES2
1	6491688	CAAAAAAAA	C,CAAAAAAAAA,CAAAAAAA	intronic	ESPN
1	6493666	CAA	C,CAAA	intronic	ESPN
1	6502631	TAAA	T	intronic	ESPN
1	6502927	CAAAA	C	intronic	ESPN
1	6503231	TAAA	TAAAA,T,TA	intronic	ESPN
1	6539342	CTTTT	CTTTTT,C,CT	intronic	PLEKHG5
1	6541584	A	AAAATAAAT,AAAAT	intronic	PLEKHG5
1	6554178	ATTTTTTT	A	intronic	PLEKHG5
1	6563467	CTTT	C,CTT,CT	intronic	PLEKHG5
1	6564632	CTT	CTTT,C	intronic	PLEKHG5
1	6568243	T	TGGG	intronic	PLEKHG5
1	6576939	TATATATACAC	T	intronic	PLEKHG5
1	6577366	CAA	C,CAAA	intronic	PLEKHG5
1	6582943	CA	CAAA,CAAAAAA,C,CAA	UTR3	NOL9
1	6583639	CAAAA	CAAAAA,C	UTR3	NOL9
1	6587696	AAAC	A	intronic	NOL9
1	6596405	CAAATA	C	intronic	NOL9
1	6598051	CAAAAAA	CAAA,CAAAA,C,CAA,CAAAAA	intronic	NOL9
1	6599538	AATT	A	intronic	NOL9
1	6600184	C	CTTTTT,CTTTTTTTT,CTT	intronic	NOL9
1	6601070	CGTTTTTTT	C,CT,CTTT,CTTTTT	intronic	NOL9
1	6602223	ATTT	A,AT,ATT	intronic	NOL9
1	6604419	A	AAAAATAAAAAAT	intronic	NOL9
1	6604604	C	CGCACGCACA	intronic	NOL9
1	6605770	G	GCCCATGAGCACA	intronic	NOL9
1	6605979	CAAA	C,CAAAAAA	intronic	NOL9
1	6608198	CTTTTTTTTTTT	CTTTTTT,CTTTTTTT,C	intronic	NOL9
1	6610097	ATTT	AT,ATT,A	intronic	NOL9
1	6610743	CTTTT	CTTTTT,C,CT	intronic	NOL9
1	6613892	A	ACTCT	intronic	NOL9
1	6613909	AAAAG	A	intronic	NOL9
1	6615926	CTTTTTTTT	C,CTTTTTTTTTTTT,CTTTTTTTTT	intronic	TAS1R1
1	6616445	T	TTCTA	intronic	TAS1R1
1	6621774	CAAA	C,CA,CAAAA	intronic	TAS1R1
1	6628521	GAA	*,GA,GAAA	intronic	TAS1R1
1	6630504	CAAAA	CAAAAA,C,CAA	intronic	TAS1R1
1	6632325	ATTTTTTTT	A,ATT,ATTTTT,ATTTTTT	intronic	TAS1R1
1	6641723	CAAAA	CA,CAAA,C	intronic	ZBTB48
1	6668747	TAAA	TAA,T,TA	intergenic	KLHL21,PHF13
1	6676085	ATT	ATTTTTT,A	intronic	PHF13
1	6691238	ATTTTTT	A,ATT,ATTTTT	intronic	THAP3
1	6692273	CAAA	CAAAA,C,CA	intronic	THAP3
1	6699388	CTTTT	CTTT,C,CTT	intronic	DNAJC11
1	6700131	CAAA	C,CAAAAA	intronic	DNAJC11
1	6701437	CAAAA	C,CA,CAA	intronic	DNAJC11
1	6703337	ATTTTT	ATTTT,A,AT	intronic	DNAJC11
1	6714841	CTTTT	CTTTTT,C	intronic	DNAJC11
1	6716160	TAAAAA	TAAAA,T,TAAA	intronic	DNAJC11
1	6722892	C	CCAG	intronic	DNAJC11
1	6726445	CTTTTTTTT	C	intronic	DNAJC11
1	6735349	GAAA	G	intronic	DNAJC11
1	6742223	CAAAAAA	C,CAAAA,CAAAAAAAA	intronic	DNAJC11
1	6747338	TAAA	TAAAA,T,TAA	intronic	DNAJC11
1	6747414	CTTTTTT	C,CTT,CTTTTT	intronic	DNAJC11
1	6751350	CAAG	C	intronic	DNAJC11
1	6752669	ATT	ATTT,AT,ATTTTT,A	intronic	DNAJC11
1	6755216	AAAAAAATT	A,AT	intronic	DNAJC11
1	6762193	CTTT	CTT,C,CT	upstream	DNAJC11
1	6769020	TTCTCTCTCTCTCTCTCTC	T,TTC,TTCTCTCTCTCTCTC,TTCTCTCTCTCTCTCTC	intergenic	DNAJC11,CAMTA1
1	6769840	ATTTTT	ATTTT,A,ATTT	intergenic	DNAJC11,CAMTA1
1	6770633	CAA	CAAA,C	intergenic	DNAJC11,CAMTA1
1	6771619	C	CTTGTTG	intergenic	DNAJC11,CAMTA1
1	6774672	GTGAA	G	intergenic	DNAJC11,CAMTA1
1	6780411	ATTTTTTTTT	ATTTTTTTTTT,AT,ATTT,A	intergenic	DNAJC11,CAMTA1
1	6787431	A	AAAC	intergenic	DNAJC11,CAMTA1
1	6788877	CAT	C,CATATATAT	intergenic	DNAJC11,CAMTA1
1	6789111	C	CATAT,CATATATAT	intergenic	DNAJC11,CAMTA1
1	6790510	TAA	TAAA,T	intergenic	DNAJC11,CAMTA1
1	6792436	TTTTCTTTCTTTC	T,TTTTC	intergenic	DNAJC11,CAMTA1
1	6793250	T	TCACACACACA,TCA	intergenic	DNAJC11,CAMTA1
1	6795722	A	AAAAAG,AAAAAAAAG	intergenic	DNAJC11,CAMTA1
1	6795736	G	GAAAAAAA	intergenic	DNAJC11,CAMTA1
1	6796344	CTTTTTT	C,CT,CTT,CTTT	intergenic	DNAJC11,CAMTA1
1	6797022	C	CTCCATCTA	intergenic	DNAJC11,CAMTA1
1	6800311	CTTT	CT,CTTTT,C	intergenic	DNAJC11,CAMTA1
1	6804291	GTTTTTTTT	GT,GTT,G,GTTTTTT	intergenic	DNAJC11,CAMTA1
1	6804595	CTTT	C,CTTTT	intergenic	DNAJC11,CAMTA1
1	6806978	CGGG	CGG,CGGGG,C	intergenic	DNAJC11,CAMTA1
1	6807798	ATATC	A	intergenic	DNAJC11,CAMTA1
1	6808750	CCCTCCTCCT	C	intergenic	DNAJC11,CAMTA1
1	6811800	CTGTGTG	C,CTGTGTGTGTGTG,CTGTGTGTGTG,CTGTGTGTGTGTGTG	intergenic	DNAJC11,CAMTA1
1	6819611	CAAAAAAA	C,CAA,CAAAAA,CAAAAAA	intergenic	DNAJC11,CAMTA1
1	6821864	ATTTTT	ATTT,ATTTT,A	intergenic	DNAJC11,CAMTA1
1	6822768	CTTT	CTTTT,CTTTTT,C,CT	intergenic	DNAJC11,CAMTA1
1	6827590	CTT	*,CTTTT,CT	intergenic	DNAJC11,CAMTA1
1	6827759	CTT	CTTTTTTTTTTTTTT,CTTTTTTTTTTTTTTTTTTT,CTTTTTTTTTTTTT,C,CTTT	intergenic	DNAJC11,CAMTA1
1	6830153	CAAAAAAAA	CAAAAA,C,CAAAA	intergenic	DNAJC11,CAMTA1
1	6850435	AGTGT	A	intronic	CAMTA1
1	6851172	CTTTT	C,CTTT,CT	intronic	CAMTA1
1	6856192	CTTTTT	C,CTT,CTTT	intronic	CAMTA1
1	6858056	ATT	A,AT,ATTT	intronic	CAMTA1
1	6858644	ATTTTT	A	intronic	CAMTA1
1	6864236	CTTTTTT	CTTTTTTT,C,CT	intronic	CAMTA1
1	6867779	CAAAAA	CAAAA,C,CAA	intronic	CAMTA1
1	6882854	CCACACACA	C,CCACA,CCACACA,CCACACACACA	intronic	CAMTA1
1	6888346	CTTTTT	C,CT,CTTTT	intronic	CAMTA1
1	6894214	ATTT	A	intronic	CAMTA1
1	6897003	C	CTTT	intronic	CAMTA1
1	6904568	CAAAAAAAA	C,CAAAAAA,CAAAAAAA,CA	intronic	CAMTA1
1	6907929	ATT	ATTT,A,AT	intronic	CAMTA1
1	6910096	GAAAAAAA	GAAAAAA,G,GAAA	intronic	CAMTA1
1	6913046	T	TAACTCAGGAAAGTCCAAGA	intronic	CAMTA1
1	6918502	TGTG	T	intronic	CAMTA1
1	6940443	GTTTTTT	G,GTTTTTTT	intronic	CAMTA1
1	6944395	C	CACACACACAA	intronic	CAMTA1
1	6957533	A	ATAAGATTAACACTATGAGAAACCATCTACTG	intronic	CAMTA1
1	6962134	A	ACACACAC,ACACACACAC,ACAC	intronic	CAMTA1
1	6966241	A	AATGCTCCTGGCAAT	intronic	CAMTA1
1	6974162	CTTTT	CTTTTT,CT,CTTT,C	intronic	CAMTA1
1	6977907	GGGGC	G	intronic	CAMTA1
1	6986498	CTCTTTCTTTCTTTCTT	C,CTCTTTCTTTCTTTCTTTCTTTCTTTCTT,CTCTTTCTT,CTCTTTCTTTCTT	intronic	CAMTA1
1	6986745	T	TTCCTTCCC	intronic	CAMTA1
1	6987252	T	TATTC	intronic	CAMTA1
1	6997855	C	CCATCACCAT	intronic	CAMTA1
1	7002137	C	CTT,CTTT	intronic	CAMTA1
1	7026671	CTT	CTTTTT,CTTTTTT,C,CT	intronic	CAMTA1
1	7055355	CTTTTT	C,CT,CTTTTTTTT	intronic	CAMTA1
1	7057716	C	CT,CTT,CTTT	intronic	CAMTA1
1	7061939	T	TTTC	intronic	CAMTA1
1	7078183	CTGG	C	intronic	CAMTA1
1	7091061	ATTTTTT	A	intronic	CAMTA1
1	7093648	CTT	CT,CTTT,C	intronic	CAMTA1
1	7099573	GCCTC	G	intronic	CAMTA1
1	7125714	C	CTTG	intronic	CAMTA1
1	7142500	A	AATAGATAG,AATAGATAGATAG,AATAG	intronic	CAMTA1
1	7149592	CCCCATCCCATCCCAT	CCCCATCCCAT,C	intronic	CAMTA1
1	7158159	T	TTGTG,TTG	intronic	CAMTA1
1	7161866	CACAA	C	intronic	CAMTA1
1	7163370	CGTCT	C	intronic	CAMTA1
1	7163493	C	CACA	intronic	CAMTA1
1	7163611	CTACACACA	C	intronic	CAMTA1
1	7163682	C	CACACA	intronic	CAMTA1
1	7163892	AACT	A	intronic	CAMTA1
1	7164171	TGTACACACAACACACATAACTACACAC	T	intronic	CAMTA1
1	7167338	A	ATGTG,ATGTGTG,ATGTGTGTGTG	intronic	CAMTA1
1	7178350	CTTTTT	C,CTT,CTTTT,CTTTTTT	intronic	CAMTA1
1	7189979	TTGTGTG	T,TTGTGTGTG	intronic	CAMTA1
1	7192108	TAC	T,TACAC	intronic	CAMTA1
1	7207483	CAAA	C,CA,CAA	intronic	CAMTA1
1	7216187	AAAT	A	intronic	CAMTA1
1	7240571	CTT	C,CTTT,CT	intronic	CAMTA1
1	7241835	A	AAGAC	intronic	CAMTA1
1	7264890	CTTTT	C,CT,CTT	intronic	CAMTA1
1	7283206	TCCAC	T	intronic	CAMTA1
1	7285151	CTTT	C	intronic	CAMTA1
1	7290499	CCCCCCG	C	intronic	CAMTA1
1	7294848	CTTT	C,CT,CTTTT	intronic	CAMTA1
1	7302831	AAAATAAATAAAT	A	intronic	CAMTA1
1	7306730	CTTT	CT,C,CTTTTTT	intronic	CAMTA1
1	7330304	TACACACACACAC	T	intronic	CAMTA1
1	7331625	G	GAGAT,GAGATAGAT	intronic	CAMTA1
1	7332772	A	AAAG,AAAAG,AAG	intronic	CAMTA1
1	7336351	ATATATATATATATTTTTTT	AT,ATTT,A	intronic	CAMTA1
1	7336353	ATATATATATATTTTTT	*,A	intronic	CAMTA1
1	7337516	G	GGTGTGTGTGTGT,GGTGTGTGT,GGTGT,GGTGTGT	intronic	CAMTA1
1	7341859	TTGTGTGTGTGTG	TTGTGTGTGTGTGTG,T,TTGTGTGTGTG,TTGTG	intronic	CAMTA1
1	7344186	GTTC	GTTCTTCTTCTTCTTC,G,GTTCTTC	intronic	CAMTA1
1	7364657	CTTTT	CTTT,C,CTT	intronic	CAMTA1
1	7369347	ATTTTTTTT	AT,A	intronic	CAMTA1
1	7370696	CTTTCTTTCTTT	C	intronic	CAMTA1
1	7370723	CTTT	C	intronic	CAMTA1
1	7372463	C	CTCTT	intronic	CAMTA1
1	7383003	T	TCCCTC	intronic	CAMTA1
1	7383567	CTTTTTTT	CTTTTT,C,CT	intronic	CAMTA1
1	7384866	CAAAA	C,CAAA,CAAAAA,CA	intronic	CAMTA1
1	7395200	G	GT,GTGTGTGTGTGTGTGTGTGTGTGT	intronic	CAMTA1
1	7395832	TAAA	TA,TAA,T	intronic	CAMTA1
1	7400604	G	GCCTCCCTCCCTC	intronic	CAMTA1
1	7417747	TTTA	T	intronic	CAMTA1
1	7418599	T	TGCCCC	intronic	CAMTA1
1	7430975	C	CTTTTTT,CTTTTTTTT,CTTTTT	intronic	CAMTA1
1	7442890	TGATAGATAGATAGATA	T	intronic	CAMTA1
1	7449370	GCAGC	G	intronic	CAMTA1
1	7451388	A	AGT,AGTGT	intronic	CAMTA1
1	7452318	C	CT,CTTT	intronic	CAMTA1
1	7453114	TAA	T,TAAA	intronic	CAMTA1
1	7454871	TTGTGTGTG	TTGTGTGTGTG,TTGTGTGTGTGTG,T	intronic	CAMTA1
1	7461581	TAAA	T	intronic	CAMTA1
1	7471589	CAAAAAAAAA	C,CAA	intronic	CAMTA1
1	7480343	C	CTAG	intronic	CAMTA1
1	7481215	CTT	C,CTTTT	intronic	CAMTA1
1	7481884	A	ACCTATGTCTCCT	intronic	CAMTA1
1	7486750	A	ACTC	intronic	CAMTA1
1	7494511	CCATT	C	intronic	CAMTA1
1	7506241	GAA	GAAA,G	intronic	CAMTA1
1	7553703	TGGGGGG	T,TG,TGGGG	intronic	CAMTA1
1	7554211	CAAA	C	intronic	CAMTA1
1	7559238	A	ATGAG	intronic	CAMTA1
1	7561678	G	GTTT	intronic	CAMTA1
1	7573986	AACACATACACACACAC	A	intronic	CAMTA1
1	7580260	A	ACCTCCTCCTCCTCCT,ACCTCCTCCTCCTCCTCCTCCT	intronic	CAMTA1
1	7588862	GATGAATGA	G,GATGAATGAATGA	intronic	CAMTA1
1	7590825	ATT	A,ATTT	intronic	CAMTA1
1	7590872	GTTTT	G,GT,GTTTTTT	intronic	CAMTA1
1	7602319	TTTG	T	intronic	CAMTA1
1	7602939	G	GTGTGTGTGTGTT,GTGTGTGTGTGTGTT,GTGTGTT	intronic	CAMTA1
1	7607408	GCACACACA	G,GCA,GCACACA,GCACACACACACACACA	intronic	CAMTA1
1	7613276	TGAGTGAATGAATGAGGGAATGAATGAATGAGG	T	intronic	CAMTA1
1	7653549	CTTTT	C,CTTT,CTTTTT	intronic	CAMTA1
1	7662140	TTTCC	T	intronic	CAMTA1
1	7695668	CAAA	C,CAAAA,CA	intronic	CAMTA1
1	7699833	GAA	G,GA,GAAA	intronic	CAMTA1
1	7714814	T	TACAC	intronic	CAMTA1
1	7714858	TACACACACCCAC	T	intronic	CAMTA1
1	7715166	A	ACACACC	intronic	CAMTA1
1	7715345	C	CACACAA	intronic	CAMTA1
1	7728454	C	CACAA	intronic	CAMTA1
1	7733847	TATTA	T	intronic	CAMTA1
1	7734402	GAGC	G	intronic	CAMTA1
1	7740921	C	CCAG	intronic	CAMTA1
1	7748071	C	CTTTTTTTT,CTTTTT	intronic	CAMTA1
1	7749327	CAA	C,CAAAAAA	intronic	CAMTA1
1	7752004	AAGGGAGGGAAGGAAGGGAGGGAGGAAGGGAAGGAAGGAGGGAGGG	A	intronic	CAMTA1
1	7758134	ACCCC	ACC,ACCC,A	intronic	CAMTA1
1	7770660	CAAAAAA	C,CA,CAA,CAAA	intronic	CAMTA1
1	7775492	CTTTTT	CTTTTTT,C,CTT	intronic	CAMTA1
1	7778614	CTTTTTTT	CT,C,CTTTTTT,CTTTTTTTTT	intronic	CAMTA1
1	7778913	C	CT,CTTTTT,CTT	intronic	CAMTA1
1	7782533	C	CAGTT	intronic	CAMTA1
1	7784878	CAAA	CAAAA,C,CA,CAA	intronic	CAMTA1
1	7790988	CTATA	C	intronic	CAMTA1
1	7792076	CTTT	CTTTT,C	intronic	CAMTA1
1	7794601	CAAAA	C,CA,CAA	intronic	CAMTA1
1	7827963	TAA	TAAA,T	UTR3	CAMTA1
1	7828173	TAAAAAAA	TAA,TAAAAAA,T,TA	UTR3	CAMTA1
1	7838921	CTTGT	C	intronic	VAMP3
1	7848967	GAAAAA	GAAAA,GAAAAAA,GA,G	intronic	PER3
1	7856379	CTT	CTTT,C,CT	intronic	PER3
1	7859670	CAAA	CAA,C,CA	intronic	PER3
1	7864933	CTTT	C,CTT,CTTTT	intronic	PER3
1	7868292	CAAAAAAAAAAAAA	CA,C	intronic	PER3
1	7872684	CAAAAAAAA	C,CAA,CAAAA,CA	intronic	PER3
1	7876051	CAAAAAA	CAAAAA,C,CAAA,CA	intronic	PER3
1	7879852	ATT	A,AT,ATTT	intronic	PER3
1	7885951	CAAA	C,CA,CAAAAA	intronic	PER3
1	7892426	CTTTTTTTTT	CTTTTTTT,C,CTT,CTTT	intronic	PER3
1	7910030	ATT	A,AT,ATTT	intronic	UTS2
1	7911379	AAAAG	A	intronic	UTS2
1	7915273	TAATC	T	upstream	UTS2
1	7915742	CATT	C	intergenic	UTS2,TNFRSF9
1	7916657	T	TGCTGACAGTTGGGGAACCTTCCCGAAGGCCCAGGCTGGCTGTGTGGGAGCGCCTGGAGGCCTC	intergenic	UTS2,TNFRSF9
1	7917912	GAAAAAAA	GAAAAAA,G,GAA,GAAA,GA	intergenic	UTS2,TNFRSF9
1	7921101	CAAAA	C,CAA,CA	intergenic	UTS2,TNFRSF9
1	7931400	GCTCT	G	intergenic	UTS2,TNFRSF9
1	7937186	CAAA	CAAAA,C,CAA	intergenic	UTS2,TNFRSF9
1	7937932	TAAA	T,TA,TAA	intergenic	UTS2,TNFRSF9
1	7939799	TAACAAC	T	intergenic	UTS2,TNFRSF9
1	7944362	ATTT	A,AT,ATTTT	intergenic	UTS2,TNFRSF9
1	7945190	T	TCATCCATC,TCACC	intergenic	UTS2,TNFRSF9
1	7946106	T	TCCCAGGTGTAAGGTATCCCAGGTA	intergenic	UTS2,TNFRSF9
1	7947652	CAAAAAAAAA	C,CAA	intergenic	UTS2,TNFRSF9
1	7949320	CAAAAAAA	C,CA,CAAAAAAAAA	intergenic	UTS2,TNFRSF9
1	7950184	TAAAAAA	T,TAAA,TAAAAAAA	intergenic	UTS2,TNFRSF9
1	7950788	CAAAAA	CAAAAAA,CA,C,CAA	intergenic	UTS2,TNFRSF9
1	7951596	AAAAGAAAG	AAAAGAAAGAAAGAAAGAAAG,AAAAGAAAGAAAGAAAGAAAGAAAG,A,AAAAGAAAGAAAG	intergenic	UTS2,TNFRSF9
1	7952529	GTTTTTTTTT	G,GTTT,GTTTTTTTTTT,GTTTTT	intergenic	UTS2,TNFRSF9
1	7953551	CTAAA	C	intergenic	UTS2,TNFRSF9
1	7962259	C	CCCT	intergenic	UTS2,TNFRSF9
1	7966509	GAGAAAGAA	GAGAAAGAAAGAAAGAAAGAAAGAA,G	intergenic	UTS2,TNFRSF9
1	7968355	TAAA	T,TA,TAA	intergenic	UTS2,TNFRSF9
1	7968868	ATTTT	AT,ATT,A	intergenic	UTS2,TNFRSF9
1	7971960	CAAA	CAAAAAAAA,C,CAA	intergenic	UTS2,TNFRSF9
1	7973647	T	TTTGTTGTTGTTGTTG,TTTTTTGTTGTTGTTG,TTTTTGTTGTTG	intergenic	UTS2,TNFRSF9
1	7975123	ATTTTTTTTTTTT	ATTTTTTTTTTT,A,ATTT	downstream	TNFRSF9
1	7980364	CTTTTTT	CTTTTT,CT,CTTT,C,CTT	UTR3	TNFRSF9
1	7984354	CATATATATATATATATATATATAT	CATATATAT,C	intronic	TNFRSF9
1	7985362	CA	C,CAAAA	intronic	TNFRSF9
1	7989217	CCTTT	C,CT,CTT	intronic	TNFRSF9
1	7990027	CTTTT	CTTTTTTT,C,CTT	intronic	TNFRSF9
1	7996478	A	AAAAC	intronic	TNFRSF9
1	8001949	CAAA	C	upstream	TNFRSF9
1	8002266	TGGA	T	upstream	TNFRSF9
1	8005749	CTTTTT	CTTTTTT,CTTTTTTT,C,CTT	intergenic	TNFRSF9,PARK7
1	8011364	GAAAA	G,GAA,GAAA	intergenic	TNFRSF9,PARK7
1	8012111	T	TCCTCTC	intergenic	TNFRSF9,PARK7
1	8013616	G	GAAAA,GAAAAA,GAAA	intergenic	TNFRSF9,PARK7
1	8017530	ATTTTTTT	A,AT,ATTTTTT	intergenic	TNFRSF9,PARK7
1	8018929	TGGGG	TGGGGG,T,TG	intergenic	TNFRSF9,PARK7
1	8021910	GGTGCTGGACGGTGTCCCT	G	intronic	PARK7
1	8022800	CTTTTTT	CTTTTT,CT,CTT,C	intronic	PARK7
1	8023446	CTTT	C,CT,CTTTT	intronic	PARK7
1	8034910	CTTT	CTTTT,C,CT,CTTTTT	intronic	PARK7
1	8038904	CAAA	C,CA,CAA	intronic	PARK7
1	8040220	CAA	C,CAAA	intronic	PARK7
1	8041720	GTT	G,GTTT	intronic	PARK7
1	8047511	T	TCAG	downstream	PARK7
1	8050348	C	CCAT	intergenic	PARK7,ERRFI1
1	8053179	CTTTTT	C,CTT,CTTTTTT	intergenic	PARK7,ERRFI1
1	8055141	CTCTT	C	intergenic	PARK7,ERRFI1
1	8055680	CAATAAATA	C	intergenic	PARK7,ERRFI1
1	8059397	ATTTTT	ATTT,ATTTT,A	intergenic	PARK7,ERRFI1
1	8060584	TAATTTGGCTGAGTAGAG	T	intergenic	PARK7,ERRFI1
1	8078433	CGGGG	C	intronic	ERRFI1
1	8080612	ATTTT	A,ATT,ATTTTT	intronic	ERRFI1
1	8087064	C	CTG,CAGTGAGGGACAGTGTAGGACAGTGAGGGACAGTGTGGGACGGTGAGGGACTG	upstream	ERRFI1
1	8096144	A	ATATATATATATATACG	intergenic	ERRFI1,SLC45A1
1	8097727	ATTTTTTTTTTTTTTTTTTTTTTTTTTTTTTTTTT	A,ATTT	intergenic	ERRFI1,SLC45A1
1	8099130	A	ACTAT	intergenic	ERRFI1,SLC45A1
1	8103156	ATCTCTCTCTC	ATCTCTC,ATCTCTCTC,A,ATCTCTCTCTCTC	intergenic	ERRFI1,SLC45A1
1	8106110	CAAAAA	C,CAAA,CAAAAAA,CAAAAAAA	intergenic	ERRFI1,SLC45A1
1	8111092	GCAAA	G	intergenic	ERRFI1,SLC45A1
1	8115509	CTTT	CT,CTT,CTTTT,C	intergenic	ERRFI1,SLC45A1
1	8115825	GTTTTTT	GTTT,G,GT,GTT	intergenic	ERRFI1,SLC45A1
1	8118021	CTCTT	C	intergenic	ERRFI1,SLC45A1
1	8121167	CAATAAT	CAAT,CAATAATAATAATAAT,C,CAATAATAAT	intergenic	ERRFI1,SLC45A1
1	8122802	GTTTTTT	GTTTTT,G,GTT	intergenic	ERRFI1,SLC45A1
1	8126946	ATTTT	ATTT,ATT,A,AT	intergenic	ERRFI1,SLC45A1
1	8128579	AACACACACAC	A,AACAC,AACACACACACAC	intergenic	ERRFI1,SLC45A1
1	8129517	C	CATTATTATTATTATT,CATTATTATTATTATTATTATTATT,CATTATTATTATT	intergenic	ERRFI1,SLC45A1
1	8131487	ATTTTTT	ATTTTT,A,ATTTT,AT	intergenic	ERRFI1,SLC45A1
1	8136817	AAAAAAG	A,*	intergenic	ERRFI1,SLC45A1
1	8136818	AAAAAG	*,A	intergenic	ERRFI1,SLC45A1
1	8143075	TAAAAAA	TAAAAAAA,T,TAAAAA	intergenic	ERRFI1,SLC45A1
1	8145647	ATTT	ATT,A,AT	intergenic	ERRFI1,SLC45A1
1	8148569	ATTTTTTTTT	ATTTTTTT,AT,A	intergenic	ERRFI1,SLC45A1
1	8149311	CAGATAGATAGATCGATAGAT	C	intergenic	ERRFI1,SLC45A1
1	8149312	AGATAGATAGATC	*,A	intergenic	ERRFI1,SLC45A1
1	8149455	C	CATAG	intergenic	ERRFI1,SLC45A1
1	8163948	GTTT	G,GT,GTTTT	intergenic	ERRFI1,SLC45A1
1	8174783	CAAA	C,CA,CAA	intergenic	ERRFI1,SLC45A1
1	8177408	A	AAAATAAATAAAT	intergenic	ERRFI1,SLC45A1
1	8177818	C	CTTTTTTTTT,CT	intergenic	ERRFI1,SLC45A1
1	8187753	CTTTTTTTTTT	C,CTT,CTTTTTTT	intergenic	ERRFI1,SLC45A1
1	8189273	C	CCGG	intergenic	ERRFI1,SLC45A1
1	8189340	CTTT	CTTTTTTT,C,CT	intergenic	ERRFI1,SLC45A1
1	8189936	T	TTTAGAAATC	intergenic	ERRFI1,SLC45A1
1	8190978	CAAAAAA	C,CAAAAAAA	intergenic	ERRFI1,SLC45A1
1	8197482	C	CA,CAAAA	intergenic	ERRFI1,SLC45A1
1	8205293	AAAC	A	intergenic	ERRFI1,SLC45A1
1	8208851	TAAAAA	T,TAA,TA,TAAAA	intergenic	ERRFI1,SLC45A1
1	8215284	GGAA	G	intergenic	ERRFI1,SLC45A1
1	8217800	TAAAAA	TA,TAAAA,T	intergenic	ERRFI1,SLC45A1
1	8220154	CT	C,CTTTT	intergenic	ERRFI1,SLC45A1
1	8221273	CTTTTT	CTTTTTTT,C,CT	intergenic	ERRFI1,SLC45A1
1	8225167	ATT	ATTT,A,AT	intergenic	ERRFI1,SLC45A1
1	8227539	TAAAA	T	intergenic	ERRFI1,SLC45A1
1	8227571	GCACACACA	G,GCACA,GCA,GCACACA	intergenic	ERRFI1,SLC45A1
1	8227929	TAAA	T	intergenic	ERRFI1,SLC45A1
1	8233405	ATT	A,ATTT	intergenic	ERRFI1,SLC45A1
1	8235390	CAAAAA	CAAAAAA,C,CAAA	intergenic	ERRFI1,SLC45A1
1	8237308	CAAA	CAA,C,CA	intergenic	ERRFI1,SLC45A1
1	8248378	T	TAATAAATA	intergenic	ERRFI1,SLC45A1
1	8253497	TAAA	T	intergenic	ERRFI1,SLC45A1
1	8258784	TTCC	T	intergenic	ERRFI1,SLC45A1
1	8265232	CTTT	CTT,C,CT	intergenic	ERRFI1,SLC45A1
1	8282233	ATTT	A,AT,ATTTTT	intergenic	ERRFI1,SLC45A1
1	8282979	TGG	T,TGGG	intergenic	ERRFI1,SLC45A1
1	8284968	CAA	C,CAAA,CA	intergenic	ERRFI1,SLC45A1
1	8289021	AGAAAGAGGGAGGGAGG	A	intergenic	ERRFI1,SLC45A1
1	8289025	AGAGGGAGGGAGGGAGGGAGGGAGG	*,AGAGGGAGGGAGGGAGG	intergenic	ERRFI1,SLC45A1
1	8289035	AGGGAGGGAGGGAGG	*,AGAGG	intergenic	ERRFI1,SLC45A1
1	8289517	CAAAAA	CAAAA,CA,C	intergenic	ERRFI1,SLC45A1
1	8290128	CAAAA	C,CA,CAAAAA	intergenic	ERRFI1,SLC45A1
1	8290931	ATTT	A,ATT,AT	intergenic	ERRFI1,SLC45A1
1	8293882	ATATATT	A	intergenic	ERRFI1,SLC45A1
1	8293886	ATTTT	ATTTTTTTT,*	intergenic	ERRFI1,SLC45A1
1	8296329	CCTTT	C	intergenic	ERRFI1,SLC45A1
1	8300039	ATTTT	A,AT,ATTTTT	intergenic	ERRFI1,SLC45A1
1	8302252	TAAAA	T,TAAA,TAAAAA	intergenic	ERRFI1,SLC45A1
1	8302740	CTTTATTTA	CTTTATTTATTTATTTATTTA,C,CTTTA	intergenic	ERRFI1,SLC45A1
1	8305966	CAA	C,CAAA,CA	intergenic	ERRFI1,SLC45A1
1	8306416	A	AAAG	intergenic	ERRFI1,SLC45A1
1	8307174	ATTT	A,AT,ATTTT	intergenic	ERRFI1,SLC45A1
1	8308586	GTTT	GTT,G,GT	intergenic	ERRFI1,SLC45A1
1	8313350	TTTTG	T	intergenic	ERRFI1,SLC45A1
1	8314669	CTTT	C,CT,CTT	intergenic	ERRFI1,SLC45A1
1	8315901	CTTT	C	intergenic	ERRFI1,SLC45A1
1	8320699	CTTT	C,CT,CTT	intergenic	ERRFI1,SLC45A1
1	8321418	TTTCCTTCCTTCCTTCCTTCCTTCCTTCC	T,TTTCCTTCCTTCCTTCC	intergenic	ERRFI1,SLC45A1
1	8322940	CTT	CTTTTT,C	intergenic	ERRFI1,SLC45A1
1	8323393	G	GCACACA	intergenic	ERRFI1,SLC45A1
1	8324394	GACACACAC	GACACACACAC,G	intergenic	ERRFI1,SLC45A1
1	8324439	A	AT,ATAT	intergenic	ERRFI1,SLC45A1
1	8325411	A	AGTGTGTGTGTGT,AGTGTGTGTGTGTGTGT	intergenic	ERRFI1,SLC45A1
1	8326306	GTTTT	G,GTTTTT,GT	intergenic	ERRFI1,SLC45A1
1	8327252	GTTT	GTTTT,G	intergenic	ERRFI1,SLC45A1
1	8332573	CGT	CGTGTGT,C	intergenic	ERRFI1,SLC45A1
1	8332842	ATTTT	ATTTTT,A,AT,ATT	intergenic	ERRFI1,SLC45A1
1	8337913	CTTTTTTTT	CTTTTTTT,C,CT	intergenic	ERRFI1,SLC45A1
1	8347061	CTT	C,CTTTT,CTTT	intergenic	ERRFI1,SLC45A1
1	8350526	CTTT	C	intergenic	ERRFI1,SLC45A1
1	8352726	C	CTTTTT,CTTTT,CTTTTTT	intergenic	ERRFI1,SLC45A1
1	8357719	CTTTTT	C,CT,CTTT,CTTTT	intergenic	ERRFI1,SLC45A1
1	8361340	TGGGATTCATCAATATCCTGTAGCTGGGC	T	intergenic	ERRFI1,SLC45A1
1	8363922	TCAAACAAACAAACAAACAAA	T	intergenic	ERRFI1,SLC45A1
1	8366778	CAA	CAAA,C	intergenic	ERRFI1,SLC45A1
1	8367012	TTTG	T	intergenic	ERRFI1,SLC45A1
1	8369895	CAAA	CAA,C,CA	intergenic	ERRFI1,SLC45A1
1	8371124	GCT	GCTCTCT,G	intergenic	ERRFI1,SLC45A1
1	8401618	GAAA	GAAAAA,GAAAAAA,G	intronic	SLC45A1
1	8402883	C	CGGG	intronic	SLC45A1
1	8402887	A	ATCACTTGAGCCCAGGG	intronic	SLC45A1
1	8404952	A	ATCCACATATCCAGCCATCCACC	downstream	SLC45A1
1	8407640	CAAAA	CA,C,CAAA	intergenic	SLC45A1,RERE
1	8410705	CCCCCG	C	downstream	RERE
1	8427054	CTAAT	C	intronic	RERE
1	8429568	TAAAAA	T,TAAA,TA,TAAAA	intronic	RERE
1	8432567	C	CGTGTGTGTGTGT,CGTGTGTGTGTGTGT,CGTGTGTGTGTGTGTGT	intronic	RERE
1	8443925	TAAATA	T	intronic	RERE
1	8446028	TAAAAAAAAAAA	T	intronic	RERE
1	8446082	ATTTTTTTTTTTT	A	intronic	RERE
1	8460282	A	ATATG,ATATGTGTGTGTG,ATATGTGTGTGTGTG	intronic	RERE
1	8460897	CAAAAAAA	CAAAAA,C,CAA	intronic	RERE
1	8461098	CATATATATAT	C	intronic	RERE
1	8463493	CTTT	C,CT,CTT	intronic	RERE
1	8463885	CTTTTTTTT	CTTTTTTTTTTTTTT,C,CT	intronic	RERE
1	8474115	CAAA	C,CAAAAAA	intronic	RERE
1	8486509	CAAAAAAA	C,CAAA,CAAAAAA	intronic	RERE
1	8487697	TAA	TAAAA,T	intronic	RERE
1	8500648	TAAA	T	intronic	RERE
1	8500791	CAAA	C,CA,CAA	intronic	RERE
1	8530873	CTTTTTTTTT	C,CTTTTTT,CTTTTTTTTTTTT	intronic	RERE
1	8544488	CTTTT	CTTTTT,C,CTTT	intronic	RERE
1	8545856	CTTTTT	CTTT,CTTTT,C,CT	intronic	RERE
1	8548146	CAAA	C,CAAAA	intronic	RERE
1	8556210	TAAAAAA	TAAAAAAAAAAAAAA,T,TAAAAA	intronic	RERE
1	8558790	TATAC	T	intronic	RERE
1	8561091	AGGGG	AG,AGG,A,*	intronic	RERE
1	8563147	AAAAT	A,AAAATAAAT	intronic	RERE
1	8567796	CTT	C,CT,CTTTTTTTTT	intronic	RERE
1	8576286	GAA	GAAAAA,G	intronic	RERE
1	8581235	CAA	CAAA,CAAAAA,C,CA	intronic	RERE
1	8586352	CTTT	CT,CTT,C	intronic	RERE
1	8589346	CTTT	CT,C,CTTTTTTTTTT	intronic	RERE
1	8596163	CAAA	C,CA,CAAAA	intronic	RERE
1	8606041	CTTTTTT	C,CTTTTTTTTTTTTTTTTT	intronic	RERE
1	8614737	CAAA	CA,CAAAAA,C	intronic	RERE
1	8619339	CAA	C,CA,CAAAAAAAA	intronic	RERE
1	8624921	GTGTGTGTGTA	G	intronic	RERE
1	8624923	GTGTGTGTA	*,G	intronic	RERE
1	8634399	CTTTTTT	C,CTTTTTTT,CTTTT	intronic	RERE
1	8635618	ATAT	A	intronic	RERE
1	8651487	TAA	TAAA,T,TA	intronic	RERE
1	8655217	CAAA	C	intronic	RERE
1	8656731	CTTTT	CTTTTT,CTTTTTT,C,CTT,CTTT	intronic	RERE
1	8657149	ATTTT	A,AT,ATTTTT	intronic	RERE
1	8661076	CTTTT	CTTTTTTTT,C,CT	intronic	RERE
1	8661795	AACACAC	AAC,A,AACACACACACACACAC	intronic	RERE
1	8665904	C	CTTT,CTT,CTTTTT	intronic	RERE
1	8667784	CTTTT	CTTTTT,C	intronic	RERE
1	8687656	CAAA	CAAAA,C	intronic	RERE
1	8696006	TTTATC	T	intronic	RERE
1	8698842	ATTTTT	ATT,A,ATTT	intronic	RERE
1	8713753	CAAAAAAAA	CA,C	intronic	RERE
1	8727739	AAAC	A	intronic	RERE
1	8728983	CTGTG	C	intronic	RERE
1	8729083	CTGTGTG	C,CTGTGTGTGTGTGTGTG	intronic	RERE
1	8735554	CAAAA	C,CAA,CAAA,CAAAAA	intronic	RERE
1	8735797	TATAC	T,TATACATAC	intronic	RERE
1	8738547	CAA	CAAA,C,CA	intronic	RERE
1	8743090	CAAA	C,CA,CAA,CAAAA	intronic	RERE
1	8752403	CTT	C,CTTT	intronic	RERE
1	8754088	CAAA	CAAAAA,C,CA	intronic	RERE
1	8755032	AGGG	AGGGGG,A	intronic	RERE
1	8761346	TAC	TACACAC,T	intronic	RERE
1	8762130	GAAA	GAA,G,GA	intronic	RERE
1	8766172	CAAAAAAA	C,CAA,CAAAA	intronic	RERE
1	8771216	CAAAAAAAA	CAA,C	intronic	RERE
1	8776358	CAAAA	CAAA,C,CA	intronic	RERE
1	8779089	TTGTC	T	intronic	RERE
1	8780328	CAA	CAAA,CA,C	intronic	RERE
1	8784934	TAA	TAAAAAAAAAAAA,T	intronic	RERE
1	8788522	CAA	C,CAAA,CA	intronic	RERE
1	8789276	ATTTTTT	AT,ATTT,ATTTTTTT,A	intronic	RERE
1	8803485	ATTTTTTT	A,ATTTTT,ATTTT,ATTTTTT	intronic	RERE
1	8806984	CCAGA	C	intronic	RERE
1	8810209	CAAAA	CAAAAAAA,CAAAAAAAA,C	intronic	RERE
1	8817149	CAAA	C,CA,CAA	intronic	RERE
1	8818446	CTTTT	CT,CTTTTT,CTTT,C	intronic	RERE
1	8819897	TAC	TACAC,T	intronic	RERE
1	8823997	TAAA	TA,TAA,T	intronic	RERE
1	8826605	CAAA	CA,CAA,C	intronic	RERE
1	8834406	ATTTTTTTTT	A,AT,ATTTTTTTTTTTT	intronic	RERE
1	8841415	CAAA	C,CA,CAAAAA	intronic	RERE
1	8847889	CAAAAAAA	C,CA,CAAAAAAAA	intronic	RERE
1	8848421	GTTT	G	intronic	RERE
1	8848725	GTTTT	GTTTTT,G,GTTT	intronic	RERE
1	8854136	AATTT	A,ATT,AT	intronic	RERE
1	8854416	CAAAAAAAA	C,CA	intronic	RERE
1	8869196	TAAAAAAA	T,TAAAAAA,TAA	intronic	RERE
1	8873673	CTTT	C,CTT,CTTTT,CTTTTTT	intronic	RERE
1	8877520	ATT	A,AT,ATTT,ATTTT	UTR5	RERE
1	8878959	ATTT	ATTTT,A	upstream	RERE
1	8879327	TAA	TA,TAAA,T	upstream	RERE
1	8883456	GAAAAAAA	GAAAAAAAAA,G,GA	intergenic	RERE,ENO1
1	8886910	CAAAA	C,CAA,CAAA	intergenic	RERE,ENO1
1	8891070	CAAAA	CAAA,C,CA	intergenic	RERE,ENO1
1	8901666	CAAAAAAA	CAA,CAAA,C,CAAAAAAAA	intergenic	RERE,ENO1
1	8902083	CTTTT	C,CT,CTTT	intergenic	RERE,ENO1
1	8911125	CAAAAAAAAA	C,CAAAAAAAAAAA	intergenic	RERE,ENO1
1	8911217	CAAAAAAAA	C,CAAAA,CA,CAAA	intergenic	RERE,ENO1
1	8911373	CAAAA	C,CAAAAA	intergenic	RERE,ENO1
1	8912587	A	AAAAG,AAAAGAAAG	intergenic	RERE,ENO1
1	8913476	TAAAAAAAAAAAAAAA	T,TAAAA,TAAAAA,TAAAAAA	intergenic	RERE,ENO1
1	8921939	TAAAAAA	TAAAAAAA,TAAAAAAAA,T,TAA	intronic	ENO1
1	8927611	ATT	A,AT,*	intronic	ENO1
1	8934636	CAAA	CAAAA,CAAAAA,C,CAA	intronic	ENO1
1	8937754	A	AAAC	intronic	ENO1
1	8942842	ATTT	ATTTT,A,ATT	intergenic	ENO1,CA6
1	8950392	CAAAAA	C,CAA,CAAAAAA	intergenic	ENO1,CA6
1	8953389	GAAAAAAA	GAA,GAAAAA,G	intergenic	ENO1,CA6
1	8961091	CTTTTT	C,CTT,CTTTTTT	intergenic	ENO1,CA6
1	8961263	TTTTTATTTTATTTTA	TTTTTA,T	intergenic	ENO1,CA6
1	8966647	ATTTTTT	ATTTTTTT,A,AT	intergenic	ENO1,CA6
1	8966959	ATTTTTT	ATTTT,A,ATTT	intergenic	ENO1,CA6
1	8972925	GAA	GAAAA,G	intergenic	ENO1,CA6
1	8976768	CAA	C,CA,CAAA	intergenic	ENO1,CA6
1	8977072	CAAAAAAAAA	CAAA,C	intergenic	ENO1,CA6
1	8989032	CAAAAAAAA	C,CAAAAAAAAAAA,CAAAAA,CAAAAAAA	intergenic	ENO1,CA6
1	8990788	CTTTT	C,CT,CTTTTTTTTTTTTTTTTTTTT	intergenic	ENO1,CA6
1	8991199	CTTTT	CT,CTT,CTTTTT,C	intergenic	ENO1,CA6
1	8995145	CT	CTTT,CTTTTTTT,C	intergenic	ENO1,CA6
1	8995446	TAAA	TA,TAA,T	intergenic	ENO1,CA6
1	9003737	C	CCCTTTCCTTCCT	intergenic	ENO1,CA6
1	9011289	AAAAG	A	intronic	CA6
1	9013694	A	ATCAG	intronic	CA6
1	9015079	T	TAAC	intronic	CA6
1	9017844	CAAAAA	CAAAAAA,C,CA	intronic	CA6
1	9019990	CAA	C,CAAA	intronic	CA6
1	9020802	AACACACACACACACAC	AACACACACACAC,AACACACACACACAC,A,AACACAC	intronic	CA6
1	9028022	CTTTT	CT,CTTTTTT,C	intronic	CA6
1	9034815	C	CAGA	UTR3	CA6
1	9038695	CAAAAAAAAAAAAAAAAAAAA	C	intergenic	CA6,SLC2A7
1	9039618	CTT	CTTTTT,C	intergenic	CA6,SLC2A7
1	9040562	TAA	T,TA,TAAA	intergenic	CA6,SLC2A7
1	9055139	GATT	G	intergenic	CA6,SLC2A7
1	9060804	GGTGT	G,GGT,GGTGTGT	intergenic	CA6,SLC2A7
1	9061478	ATTT	A,AT,ATTTT	downstream	SLC2A7
1	9064390	T	TAAA,TAAAAAAA,TAAAAAAAAAAAA	intronic	SLC2A7
1	9065840	CAAA	CAA,C,CA	intronic	SLC2A7
1	9068662	GTT	G,GT,GTTTT,GTTTTT	intronic	SLC2A7
1	9082739	CCACCT	C	intronic	SLC2A7
1	9083888	ATTC	A	intronic	SLC2A7
1	9085006	G	GGCCCACCTTGT	intronic	SLC2A7
1	9088251	CAAAAAA	CAAAAAAA,CA,CAAAA,C	upstream	SLC2A7
1	9093279	GTTAT	G	downstream	SLC2A5
1	9105929	CAAAA	CAAA,C,CA,CAAAAA	intronic	SLC2A5
1	9106724	CGTGT	C	intronic	SLC2A5
1	9119191	CTTTCT	C	intronic	SLC2A5
1	9119621	A	AGAGTCTTGC	intronic	SLC2A5
1	9120044	TACAC	T	intronic	SLC2A5
1	9125112	CAAAAA	C,CA,CAAAA	intronic	SLC2A5
1	9128248	CAAA	CAAAAAA,C,CA	intronic	SLC2A5
1	9130131	GTTTTTTTT	G,GT	intronic	SLC2A5
1	9137848	AGAAG	A	intergenic	SLC2A5,GPR157
1	9141527	TAA	T,TAAA	intergenic	SLC2A5,GPR157
1	9142939	CAAAA	C,CAA,CAAAAA	intergenic	SLC2A5,GPR157
1	9154677	A	AAAACAAAAAAC	intergenic	SLC2A5,GPR157
1	9157735	CAAAAAA	CAAAAA,C,CAAA	intergenic	SLC2A5,GPR157
1	9161272	ATT	A,ATTTT	UTR3	GPR157
1	9162469	CAA	CAAAA,C,CA	UTR3	GPR157
1	9163163	TAAAAAA	TAAAAAAAA,T,TA	UTR3	GPR157
1	9168316	C	CCCT	intronic	GPR157
1	9169138	ATTTTTTTT	A,ATTTTTTTTT,ATTTTTT,ATTTTTTT	intronic	GPR157
1	9174015	AACACACACACAC	AACACAC,AACACACACAC,A	intronic	GPR157
1	9174385	CAAAAA	CAAAAAAA,CAAAAAAAA,C,CAA,CAAA	intronic	GPR157
1	9176789	GAAAAA	GAAAAAA,G	intronic	GPR157
1	9189324	G	GTACCCCGGCCTTTAAGCCCCGCCTACATTCCCCGCCCCGCCCCGCCGTCCCGGGCCCTGAGCCCCGCCCACGCGCCGCACCCCGCCCTTC,GTACCCCGGCCTTTAAGCCCCGCCTACATTCCCCGCCCCGCCCCGCCGTCCCGGGCCCTGAGCCCCGCCCACGCGCCGCACCCCGCCCCTC	upstream	GPR157
1	9191289	ATTTTTT	A,AT,ATTTT,ATTTTT	intergenic	GPR157,gene-MIR34A
1	9191938	CTTTT	CTTTTT,C	intergenic	GPR157,gene-MIR34A
1	9198863	CAA	C,CA,CAAA	intergenic	GPR157,gene-MIR34A
1	9199576	CAAA	C	intergenic	GPR157,gene-MIR34A
1	9213640	CAAAAA	C,CAA,CAAAA	upstream	gene-MIR34A
1	9213804	TAAA	T,TA,TAA,TAAAA	upstream	gene-MIR34A
1	9214276	A	AGGGAGGGCAAAGGTCAGTGGGGATGGT	intergenic	gene-MIR34A,H6PD
1	9216726	A	AAAGAAG,AAAAAG,AAAAAGAAG	intergenic	gene-MIR34A,H6PD
1	9219601	TAAA	T,TAA,TAAAA	intergenic	gene-MIR34A,H6PD
1	9220052	TAA	T,TA,TAAA	intergenic	gene-MIR34A,H6PD
1	9222194	AGGGAGCGGGGCTCGCTG	A	intergenic	gene-MIR34A,H6PD
1	9225730	CTTT	CTTTTT,C,CTT	intergenic	gene-MIR34A,H6PD
1	9227697	CAAAAA	CA,CAAAAAAA,C,CAA	intergenic	gene-MIR34A,H6PD
1	9233282	ATTTT	ATTT,A,AT	intergenic	gene-MIR34A,H6PD
1	9235971	ATTTTT	A,ATTTT,ATTTTTT	intergenic	gene-MIR34A,H6PD
1	9241232	T	TCTAGGCTCCTGGAGCCCAGAGGTGG	intergenic	gene-MIR34A,H6PD
1	9245771	CTT	C,CT,CTTT	intergenic	gene-MIR34A,H6PD
1	9249413	CAAA	C,CAA,CAAAA	intergenic	gene-MIR34A,H6PD
1	9253934	TGATAGATAGATAGATA	T,TGATA,TGATAGATA,TGATAGATAGATA	intergenic	gene-MIR34A,H6PD
1	9258982	C	CGGCGGGCGGGCGGGCAGGCGGGCA,CGGCGGGCGGGCGGGCA	intergenic	gene-MIR34A,H6PD
1	9265354	GTCTTT	G	intergenic	gene-MIR34A,H6PD
1	9265356	CTT	CTTT,*,C	intergenic	gene-MIR34A,H6PD
1	9266845	ATTT	ATT,A,ATTTT	intergenic	gene-MIR34A,H6PD
1	9272508	CAAA	CAAAAA,C	intergenic	gene-MIR34A,H6PD
1	9278443	CTT	CTTT,C	intergenic	gene-MIR34A,H6PD
1	9279506	CTCAGCTAG	C	intergenic	gene-MIR34A,H6PD
1	9280386	TAAAAAAAAA	T,TA	intergenic	gene-MIR34A,H6PD
1	9281248	CAAAA	CAAAAA,C,CA	intergenic	gene-MIR34A,H6PD
1	9283684	T	TTTC	intergenic	gene-MIR34A,H6PD
1	9283868	CTT	C,CTTT	intergenic	gene-MIR34A,H6PD
1	9290878	CAA	C,CA,CAAA	intergenic	gene-MIR34A,H6PD
1	9292847	CTTTT	C,CT,CTT	upstream	H6PD
1	9293008	CTTT	C	upstream	H6PD
1	9296727	TAAAAA	T	intronic	H6PD
1	9311495	C	CTGT	intronic	H6PD
1	9326887	CTTT	C,CT,CTT	UTR3	H6PD
1	9331006	CTT	C,CT,CTTTTTTTTTTTTTTTT	UTR3	H6PD
1	9334761	ATTTTT	A	intergenic	H6PD,SPSB1
1	9339840	GGCGAGAGAGAGAGA	G	intergenic	H6PD,SPSB1
1	9339844	AGAGAGAGAGAGC	*,A	intergenic	H6PD,SPSB1
1	9346699	A	AGGT	intergenic	H6PD,SPSB1
1	9353015	CGCCGGG	C	UTR5	SPSB1
1	9354162	T	TGTGA	intronic	SPSB1
1	9354328	T	TGTGA	intronic	SPSB1
1	9360022	CAAAAA	C,CA,CAAAA	intronic	SPSB1
1	9366986	CTTCTT	C	intronic	SPSB1
1	9369342	TGAGAGAGAGA	T	intronic	SPSB1
1	9369380	TGTGTGTGTGTGTGA	T	intronic	SPSB1
1	9369384	TGTGTGTGTGA	*,T	intronic	SPSB1
1	9374234	C	CAAAAA,CAAAAAA,CA	intronic	SPSB1
1	9377896	ATTTT	A,AT,ATT,ATTT	intronic	SPSB1
1	9379040	T	TGAGTTCAAGACCA	intronic	SPSB1
1	9389763	CAAAAA	CA,C,CAAAA	intronic	SPSB1
1	9403422	ACCT	A	intronic	SPSB1
1	9408002	CTTT	C,CT,CTT	intronic	SPSB1
1	9413977	C	CA,CAAAA	intronic	SPSB1
1	9417204	ATGGG	A	intronic	SPSB1
1	9417256	ATGGGTGGATGGATCAGTGAATGAATGGATGGATGGATGGATGGATAAATGAACAGGTGGATGAGTGGGTAGATGGATGGATGGATGGATGAG	A	intronic	SPSB1
1	9419764	GAA	GAAAAA,G,GA	intronic	SPSB1
1	9421215	CTTTTTT	C,CTT,CTTT	intronic	SPSB1
1	9424889	T	TTTG	intronic	SPSB1
1	9433995	GCTGGT	G	intergenic	SPSB1,SLC25A33
1	9439745	GGAAA	G	intergenic	SPSB1,SLC25A33
1	9439843	GAAAGAAAGAAAGA	G,GAAGA	intergenic	SPSB1,SLC25A33
1	9440341	GGAAGAGGAGGAAGAGGAGGAA	G	intergenic	SPSB1,SLC25A33
1	9449632	CAAAAAA	CAAAA,CAAAAA,C,CA,CAAA	intergenic	SPSB1,SLC25A33
1	9462876	CAAAAAA	C,CA,CAAAAA	intergenic	SPSB1,SLC25A33
1	9471744	CTTTTTTTT	C,CTTTTT,CTT	intergenic	SPSB1,SLC25A33
1	9472565	CAAA	C,CA,CAA	intergenic	SPSB1,SLC25A33
1	9478552	CTTTTTTT	C	intergenic	SPSB1,SLC25A33
1	9479262	ATTT	AT,ATT,A	intergenic	SPSB1,SLC25A33
1	9480086	CTTTTTTT	C	intergenic	SPSB1,SLC25A33
1	9480957	CAAAAAAAA	C,CAA,CAAAAA,CAAAAAA	intergenic	SPSB1,SLC25A33
1	9490821	CTTTTTTT	C,CT,CTT,CTTTTT	intergenic	SPSB1,SLC25A33
1	9492266	CTTTT	C,CTTTTT,CTTTTTT	intergenic	SPSB1,SLC25A33
1	9502238	CAAA	C	intergenic	SPSB1,SLC25A33
1	9502427	C	CAAA,CAA	intergenic	SPSB1,SLC25A33
1	9505964	CTTTT	C,CTT,CT	intergenic	SPSB1,SLC25A33
1	9517863	CACAAA	C	intergenic	SPSB1,SLC25A33
1	9518185	CTTTT	CTTTTT,C	intergenic	SPSB1,SLC25A33
1	9523622	CAAAAA	C,CA,CAAAA	intergenic	SPSB1,SLC25A33
1	9524820	CTTTT	C,CT,CTT	intergenic	SPSB1,SLC25A33
1	9525140	TAA	T,TAAA	intergenic	SPSB1,SLC25A33
1	9525291	AGAC	A	intergenic	SPSB1,SLC25A33
1	9529073	CAAA	C,CAA,CAAAA	intergenic	SPSB1,SLC25A33
1	9530656	CAAAA	CAA,CAAA,C,CA	intergenic	SPSB1,SLC25A33
1	9536505	TAAAAAA	TA,T	intergenic	SPSB1,SLC25A33
1	9547642	TAAAAA	T	intergenic	SPSB1,SLC25A33
1	9548133	CTTTT	C	intergenic	SPSB1,SLC25A33
1	9549749	CTTTTT	C,CTTTT,CT	intergenic	SPSB1,SLC25A33
1	9551830	CAAAA	C,CA,CAAA	intergenic	SPSB1,SLC25A33
1	9552706	CAA	C,CAAAA	intergenic	SPSB1,SLC25A33
1	9553492	CAA	CAAA,C	intergenic	SPSB1,SLC25A33
1	9556654	A	AAG,AAGAGAG	intergenic	SPSB1,SLC25A33
1	9562936	TAAA	T,TAAAA	intergenic	SPSB1,SLC25A33
1	9563041	GGGAAGGAAGGAA	GGGAA,GGGAAGGAA,G,GGGAAGGAAGGAAGGAAGGAA	intergenic	SPSB1,SLC25A33
1	9568787	CTTTT	C,CT,CTTTTT	intergenic	SPSB1,SLC25A33
1	9570696	GAAA	G	intergenic	SPSB1,SLC25A33
1	9570996	CAA	CAAA,C	intergenic	SPSB1,SLC25A33
1	9571961	TTTA	T	intergenic	SPSB1,SLC25A33
1	9575365	TAAAAAAA	TAAAAAAAAA,T,TA	intergenic	SPSB1,SLC25A33
1	9577508	CTT	C,CTTT	intergenic	SPSB1,SLC25A33
1	9578282	CAAA	CAA,C,CA	intergenic	SPSB1,SLC25A33
1	9583496	CAAAA	C	intergenic	SPSB1,SLC25A33
1	9585599	TACACACACACACACACAC	TACACAC,T,TACACACACAC,TAC	intergenic	SPSB1,SLC25A33
1	9586028	CTTT	CTTTT,C	intergenic	SPSB1,SLC25A33
1	9589332	GAAAA	GAAAAA,G,GA,GAA	intergenic	SPSB1,SLC25A33
1	9591889	GGTGT	GGTGTGTGTGT,G	intergenic	SPSB1,SLC25A33
1	9593855	CTTTTTT	C	intergenic	SPSB1,SLC25A33
1	9596619	CTTTTTTT	C	intergenic	SPSB1,SLC25A33
1	9601792	TAAA	TAAAA,T	intronic	SLC25A33
1	9606232	ATTTTTTTT	A,ATTT,ATTTTTTT	intronic	SLC25A33
1	9609679	CTTT	C	intronic	SLC25A33
1	9613278	TTTTTTTTG	T	intronic	SLC25A33
1	9615168	CTTTTTTT	CTTTTTT,C,CT	intronic	SLC25A33
1	9622107	CAAAA	CAAAAAA,C,CAA	intronic	SLC25A33
1	9622405	CAA	C,CAAA,CA	intronic	SLC25A33
1	9622977	CTTTT	C,CTT,CTTTTTT	intronic	SLC25A33
1	9624796	AAATAT	A	intronic	SLC25A33
1	9625935	CAA	C,CAAA	intronic	SLC25A33
1	9629303	CAA	CAAA,C,CA	intronic	SLC25A33
1	9630760	GTTTTT	GTTTTTT,G	intronic	SLC25A33
1	9632959	CAAAAA	C,CAAA,CAAAA	intronic	SLC25A33
1	9641787	CAAA	C	intronic	SLC25A33
1	9647243	C	CTTTTT,CTTTTTT	upstream	TMEM201
1	9652699	TCCGTGCTCAGGGCTCTGGAGTGGTGTCATCATTAAGGACACGTGC	T	intronic	TMEM201
1	9676774	CAAAA	C	downstream	TMEM201
1	9679956	CAAA	C	intergenic	TMEM201,PIK3CD
1	9682869	ATTTTT	ATTTT,AT,A	intergenic	TMEM201,PIK3CD
1	9684705	CTTT	C,CT,CTT	intergenic	TMEM201,PIK3CD
1	9684883	ATTTT	ATTT,A,AT	intergenic	TMEM201,PIK3CD
1	9690765	AGTGTGTGTGTGT	A,AGT	intergenic	TMEM201,PIK3CD
1	9698835	ATT	ATTTT,A	intergenic	TMEM201,PIK3CD
1	9704574	CAAAT	C,CAAATAAAT	intergenic	TMEM201,PIK3CD
1	9705058	TTTTTC	T	intergenic	TMEM201,PIK3CD
1	9705078	CTTTTCT	C	intergenic	TMEM201,PIK3CD
1	9707002	CAA	C,CAAA	intergenic	TMEM201,PIK3CD
1	9707539	A	AATTATTATT,AATTATT,AATT	intergenic	TMEM201,PIK3CD
1	9709159	C	CAACA,CAACAAACAAACA,CAACAAACAAACAAACA	intergenic	TMEM201,PIK3CD
1	9714543	A	ACCCC	intronic	PIK3CD
1	9715736	ACTTT	A	intronic	PIK3CD
1	9715755	CTTT	CTT,C,CT	intronic	PIK3CD
1	9717000	CAAAAAAAAA	C,CAA	intronic	PIK3CD
1	9718579	ATTTTTT	A	intronic	PIK3CD
1	9725259	CAAAAAAAA	C,CA	intronic	PIK3CD
1	9727797	CT	CTT,CTTTT,C	intronic	PIK3CD
1	9730208	CAAAAAA	C,CAAA,CAAAA	intronic	PIK3CD
1	9735104	G	GAA,GAGAA	intronic	PIK3CD
1	9735443	CAAAAA	C	intronic	PIK3CD
1	9743110	TTTTG	T	intronic	PIK3CD
1	9743183	AAAAAAAAAAAAAAAACC	A	intronic	PIK3CD
1	9767380	CTTT	C	intronic	PIK3CD
1	9770690	CAG	C,CAGAG	intronic	PIK3CD
1	9773911	CTT	CTTT,CT,C	intronic	PIK3CD
1	9799872	ATTTT	A	intronic	CLSTN1
1	9805823	GTTTTTTT	G	intronic	CLSTN1
1	9807234	CAAAAAAAA	C,CA	intronic	CLSTN1
1	9820742	GTTTTT	G,GTTTT,GTT	intronic	CLSTN1
1	9824695	TAAAAAAAA	T,TAA	intronic	CLSTN1
1	9830087	CAAAA	C,CAA,CAAA	intronic	CLSTN1
1	9833957	ATTT	A	intronic	CLSTN1
1	9836920	TTATC	T,TTATCTATCTATC	intronic	CLSTN1
1	9838281	A	AAC,AACAC	intronic	CLSTN1
1	9846706	CAAAAAA	C	intronic	CLSTN1
1	9848925	CAAAA	CAAA,C,CA	intronic	CLSTN1
1	9856019	CAAA	CA,CAA,C	intronic	CLSTN1
1	9860615	GAAAAAAA	G	intronic	CLSTN1
1	9862881	ATTT	A,ATTTT,ATTTTTT,ATTTTT	intronic	CLSTN1
1	9865924	CAAAA	C	intronic	CLSTN1
1	9870199	A	AAGGGAAGGGGGGAGGGAGGGAAGGGGGCAGGGAGGGAGGGAAGGGGGAGGGAGGGAAGGGGGGTAGGGAGGGAGGGAAGGGAGGTAGGGAGGGAGGGAAGGGGGGTAGGGAGGGAGGGAAGGGGGGTAGGGAGGGAGGG	intronic	CLSTN1
1	9876635	GTTTT	G	intronic	CLSTN1
1	9878061	CTTTTTT	CTTTTT,C,CTTT,CT	intronic	CLSTN1
1	9878835	CTTTTTTT	C,CT,CTTTTTT	intronic	CLSTN1
1	9887486	CAAAAAA	CAAAA,C,CA	intergenic	CLSTN1,CTNNBIP1
1	9888487	C	CAAA,CAA	intergenic	CLSTN1,CTNNBIP1
1	9888754	CAA	C,CAAA	intergenic	CLSTN1,CTNNBIP1
1	9888901	TAAA	T	intergenic	CLSTN1,CTNNBIP1
1	9888913	AAAAT	A	intergenic	CLSTN1,CTNNBIP1
1	9889855	CTTTTTTTT	C,CTTT,CTTTTTTT	intergenic	CLSTN1,CTNNBIP1
1	9892028	G	GATA	intergenic	CLSTN1,CTNNBIP1
1	9893488	CAAAAA	C,CA,CAAAA	intergenic	CLSTN1,CTNNBIP1
1	9897707	CAA	C,CAAA,CA	intergenic	CLSTN1,CTNNBIP1
1	9905872	CAA	C,CAAAA	intergenic	CLSTN1,CTNNBIP1
1	9914426	CAAA	CA,CAA,C	intronic	CTNNBIP1
1	9915313	CTTTTTT	C,CTT,CTTT	intronic	CTNNBIP1
1	9915783	CTTTTT	C,CTT,CTTT	intronic	CTNNBIP1
1	9926737	CAA	CAAA,C	intronic	CTNNBIP1
1	9945994	GAAA	G,GAA,GA	intronic	CTNNBIP1
1	9948607	CAA	CAAA,C	intronic	CTNNBIP1
1	9951839	ATTTTTTT	A,ATTT,ATTTT	intronic	CTNNBIP1
1	9954963	ATTT	A,ATTTTT	intronic	CTNNBIP1
1	9959513	CAAAAA	C	intronic	CTNNBIP1
1	9968425	ATTCTTTTT	A,ATT	intronic	CTNNBIP1
1	9968428	CTT	C,CT,*	intronic	CTNNBIP1
1	9972878	TCGGC	T	intergenic	CTNNBIP1,LZIC
1	9976470	GTTT	G,GT,GTTTT,GTTTTT	intergenic	CTNNBIP1,LZIC
1	9976915	AAG	AAGAGAG,A	intergenic	CTNNBIP1,LZIC
1	9977097	TAAAAAAAAA	T,TA	intergenic	CTNNBIP1,LZIC
1	9979415	A	AAAACAAAC	intergenic	CTNNBIP1,LZIC
1	9983576	CTTTTT	CTTT,CTTTT,CTT,C	intronic	LZIC
1	9985944	CTTTTTTTTTT	CTTTTTTT,C,CTTT,CT,CTT	intronic	LZIC
1	9987736	CTTT	C	UTR3	LZIC
1	9988924	CAAA	C,CA,CAA	UTR3	LZIC
1	9992743	GAAAA	GAAAAA,G	intronic	LZIC
1	9996186	CAAA	C,CA,CAA	intronic	LZIC
1	9999600	CTTTT	CT,CTT,C	intronic	LZIC
1	10001235	TTTCG	T	intronic	LZIC
1	10009468	CT	CTTTT,C	intronic	NMNAT1
1	10011146	CAAA	C	ncRNA_intronic	TMEM274P
1	10011535	G	GTTGT,GT	ncRNA_intronic	TMEM274P
1	10013855	CTTTTTTTTTTTT	C,CTTTTTT,CTTTTTTTTTT	ncRNA_intronic	TMEM274P
1	10014987	CAAAA	CAAA,C,CAA	ncRNA_intronic	TMEM274P
1	10015461	C	CAAA,CAAAA	ncRNA_intronic	TMEM274P
1	10016789	CTTT	C	ncRNA_intronic	TMEM274P
1	10019431	GAAAAAAA	G,GA	ncRNA_intronic	TMEM274P
1	10022539	GAAA	G,GAAAA	intronic	NMNAT1
1	10022735	GTTTTTT	G	intronic	NMNAT1
1	10028131	T	TTTTTTG	intronic	NMNAT1
1	10028828	CAAA	CAAAA,C,CA	intronic	NMNAT1
1	10033765	CAAAAAAAA	C,CA,CAA,CAAAAAAAAA	intronic	NMNAT1
1	10034448	ATT	A,AT,ATTT	intronic	NMNAT1
1	10036344	CAAA	C	intronic	NMNAT1
1	10039859	CAAAAA	C,CAA,CAAA	intronic	NMNAT1
1	10047713	ATAAAT	A	intergenic	NMNAT1,RBP7
1	10051243	ATTTTT	A,ATT,ATTTT	intergenic	NMNAT1,RBP7
1	10052145	ATTT	A,ATTTT,ATTTTT	intergenic	NMNAT1,RBP7
1	10054159	CTTTTTTTTTTTTTTT	C,CT,CTT	intergenic	NMNAT1,RBP7
1	10054673	ATTT	A,AT,ATT	intergenic	NMNAT1,RBP7
1	10056367	CAA	C,CA,CAAAA	upstream	RBP7
1	10058445	T	TTTTC	intronic	RBP7
1	10059872	CTTTTTTT	CT,CTTTTTT,C	intronic	RBP7
1	10061867	GTTTA	G,GTTTATTTA	intronic	RBP7
1	10064123	ATTTTTT	ATTTT,ATTTTT,A	intronic	RBP7
1	10072269	CAAAA	C,CAAA,CAA	intronic	RBP7
1	10079304	CTTTTTTTTT	C,CTTTT	intergenic	RBP7,UBE4B
1	10090512	CAAAA	C,CAAAAA	intergenic	RBP7,UBE4B
1	10095447	GTTTT	G	intronic	UBE4B
1	10096140	CTTTTTT	C,CTTTT,CTTTTTTT	intronic	UBE4B
1	10109950	CAAA	C,CA,CAA	intronic	UBE4B
1	10117791	GAAA	GA,GAA,G	intronic	UBE4B
1	10124824	CTT	CTTT,C	intronic	UBE4B
1	10142690	CTTTTTTTTTT	C,CTTTT,CT,CTTTTT	intronic	UBE4B
1	10150851	T	TTGTGTGTGTG	intronic	UBE4B
1	10152593	T	TAAAAG	intronic	UBE4B
1	10154493	CTTTT	C,CTT,CTTTTT	intronic	UBE4B
1	10161556	CTTTT	C	intronic	UBE4B
1	10162449	CTTTTTTTTTTTTTTTTTTTT	C,CT	intronic	UBE4B
1	10167634	CTTTT	C	intronic	UBE4B
1	10171102	G	GAC,GACACAC,GACACACACACAC	intronic	UBE4B
1	10174137	GAA	GA,G,GAAA	intronic	UBE4B
1	10186360	TATAG	T	intronic	UBE4B
1	10195793	CAAA	CAAAA,C,CA	intronic	UBE4B
1	10212317	AAATAAT	AAATAATAAT,A	intronic	UBE4B
1	10213548	TAAAAAAAAA	T,TA	intronic	UBE4B
1	10226999	TCA	T,TCACA	intronic	UBE4B
1	10233537	CAAA	C	intronic	UBE4B
1	10238205	CAGG	C	intronic	UBE4B
1	10243500	ATT	AT,ATTT,A	intergenic	UBE4B,KIF1B
1	10243800	ATATAT	A	intergenic	UBE4B,KIF1B
1	10246244	GGGT	G	intergenic	UBE4B,KIF1B
1	10247522	A	AGGT	intergenic	UBE4B,KIF1B
1	10250607	T	TTTG	intergenic	UBE4B,KIF1B
1	10251129	ATTTT	A	intergenic	UBE4B,KIF1B
1	10255824	C	CTTTTT,CTTTTTTT	intergenic	UBE4B,KIF1B
1	10259425	T	TTTG	intergenic	UBE4B,KIF1B
1	10259572	CTTTTT	CTTTT,C,CT,CTT	intergenic	UBE4B,KIF1B
1	10260243	AAAT	A	intergenic	UBE4B,KIF1B
1	10262880	CAAAAAA	C,CA	intergenic	UBE4B,KIF1B
1	10263517	TAAAAAAA	T,TA,TAAA,TAAAAAA	intergenic	UBE4B,KIF1B
1	10267010	CTTTTT	CTTTT,C,CT	intergenic	UBE4B,KIF1B
1	10272948	GTATATATATATATATATATA	G	intronic	KIF1B
1	10277015	CTTTTTTTTTTTTTT	C,CTTT	intronic	KIF1B
1	10280262	CAA	C,CAAA	intronic	KIF1B
1	10280455	TGATAGATA	T,TGATA,TAGATAGATA	intronic	KIF1B
1	10285593	TTAAA	T	intronic	KIF1B
1	10287047	A	AAAC	intronic	KIF1B
1	10294571	T	TTTTG	intronic	KIF1B
1	10295920	CAAAAA	C,CAAA,CAA	intronic	KIF1B
1	10296331	A	AAAC	intronic	KIF1B
1	10298764	AAAC	A	intronic	KIF1B
1	10300779	ATTTTTTTT	A,AT	intronic	KIF1B
1	10304014	G	GTTAA	intronic	KIF1B
1	10307437	TCTACCA	T	intronic	KIF1B
1	10308248	TTTG	T	intronic	KIF1B
1	10314934	CAAAAAA	C	intronic	KIF1B
1	10316748	A	AAAT	intronic	KIF1B
1	10317172	TTTG	T	intronic	KIF1B
1	10319559	AAAAAT	A	intronic	KIF1B
1	10321328	ATT	A,AT,ATTT	intronic	KIF1B
1	10327061	TTTTC	T	intronic	KIF1B
1	10328683	CTT	C,CT,CTTT	intronic	KIF1B
1	10332773	GTTT	G	intronic	KIF1B
1	10333767	CAAAAAAA	CA,C	intronic	KIF1B
1	10333992	CTTTTTTTT	C	intronic	KIF1B
1	10339747	CTTTTTTTTTT	CTTTTTTTT,CTTTTTTTTT,CT,C	intronic	KIF1B
1	10340237	ATGTCT	A	intronic	KIF1B
1	10343264	CAAAAAAAAAA	C	intronic	KIF1B
1	10348765	C	CTTTT	intronic	KIF1B
1	10353144	CTT	CTTT,C	intronic	KIF1B
1	10357206	ATTT	A,ATTTT	intronic	KIF1B
1	10360295	A	AAATAATAAT,AAATAATAATAAT	intronic	KIF1B
1	10365012	TTTG	T	UTR3	KIF1B
1	10366815	TAAAAAAAAAAAAAA	T,TAA,TAAA	UTR3	KIF1B
1	10372180	CTGA	C	intronic	KIF1B
1	10373606	ATTTTT	A	intronic	KIF1B
1	10375229	CTTTTTTTT	C,CTTT	intronic	KIF1B
1	10377888	CAA	C,CAAA	intronic	KIF1B
1	10379161	CTTTT	CTT,CTTT,C	intronic	KIF1B
1	10380773	C	CTTATTTAT	intronic	KIF1B
1	10380877	T	TGCCTCA	intronic	KIF1B
1	10390583	A	ATAAAT	intronic	KIF1B
1	10391152	CAAA	C	intronic	KIF1B
1	10392120	C	CTTTTTTCTTTTT	intronic	KIF1B
1	10392559	ATTTTTTTTTTTTTTTTTTT	A,AT,ATT	intronic	KIF1B
1	10402504	A	ATGAAAATTGT	intronic	KIF1B
1	10403835	ATAAAATAAAG	A	intronic	KIF1B
1	10411131	CAAAAAAAA	C,CA	intronic	KIF1B
1	10416657	T	TAAAAAAAAAA,TAAAAAAAAAAA	intronic	KIF1B
1	10416956	CTAAA	C	intronic	KIF1B
1	10418145	GCAGCAAGTC	G	intronic	KIF1B
1	10418741	CAAAAA	CAAAAAA,C,CAAA	intronic	KIF1B
1	10419192	G	GTGT	intronic	KIF1B
1	10420742	CAAA	CA,CAA,C	intronic	KIF1B
1	10423195	TAAGAA	T	intronic	KIF1B
1	10430701	A	AAATAATAATAATAAT,AAATAATAATAATAATAAT	intronic	KIF1B
1	10433315	CTTTT	C	intronic	KIF1B
1	10436892	AAC	A,AACACAC	UTR3	KIF1B
1	10442147	T	TTATTATTAC	downstream	KIF1B
1	10447044	T	TCCTCTGGGGTGAGAATATATAG	intergenic	KIF1B,PGD
1	10447182	TAAAAAAA	T,TA	intergenic	KIF1B,PGD
1	10450560	CTTTTTTTTTTT	C,CT	intergenic	KIF1B,PGD
1	10451738	CAAAAA	CA,CAAA,C	intergenic	KIF1B,PGD
1	10452542	GAAAAAAAAA	G,GAAAA,GA,GAAA	intergenic	KIF1B,PGD
1	10454987	TAAAAAA	T	intergenic	KIF1B,PGD
1	10463647	GA	GAAAA,G	intronic	PGD
1	10468005	CAAA	CAA,CAAAA,C	intronic	PGD
1	10472869	GTGAGGAGCCCTTGCCTC	G	intronic	PGD
1	10485094	ATT	AT,ATTT,A	intergenic	PGD,CENPS
1	10485424	GTT	GTTT,G	intergenic	PGD,CENPS
1	10491912	GAAAA	GAAAAAA,G,GA	intronic	CENPS,CENPS-CORT
1	10496038	ATTT	ATT,A,AT	intronic	CENPS,CENPS-CORT
1	10497815	ATTTTTTTTT	A,ATTTTTT,ATTTTTTT	intronic	CENPS,CENPS-CORT
1	10501370	CTTTT	C,CTT,CT	intronic	CENPS,CENPS-CORT
1	10501677	CTTTT	C,CTT,CTTT	intronic	CENPS,CENPS-CORT
1	10504112	CTTTTT	CTTTTTT,C	intronic	CENPS-CORT
1	10511330	ATTT	ATT,A,AT	intronic	CENPS-CORT,CORT
1	10512429	AT	A,ATTTT	downstream	CENPS-CORT,CORT
1	10514223	CTTT	C	intergenic	CENPS-CORT,DFFA
1	10515551	CTTT	CTT,CT,C	downstream	DFFA
1	10516541	GAAAAAAAA	G,GAAA	downstream	DFFA
1	10518592	TTTTC	T	UTR3	DFFA
1	10520587	CTTTT	CTT,C,CT	UTR3	DFFA
1	10520964	CTTTT	C,CTT,CTTT	UTR3	DFFA
1	10525150	CATTA	C	intronic	DFFA
1	10528185	CTTT	C,CT,CTT	intronic	DFFA
1	10530479	CTTTTT	C,CTT,CTTTT	intronic	DFFA
1	10531119	CAA	CAAA,C,CA	intronic	DFFA
1	10540924	ATAT	A	intronic	PEX14
1	10541880	CTTT	CTT,CT,C	intronic	PEX14
1	10543988	A	AATTC	intronic	PEX14
1	10544085	CTTT	C	intronic	PEX14
1	10545356	GTTTT	G	intronic	PEX14
1	10547059	TAAA	TAA,TA,T	intronic	PEX14
1	10547386	GTT	G,GTTT	intronic	PEX14
1	10547538	CTTT	C,CTT,CTTTT	intronic	PEX14
1	10550757	CTTTTT	CT,CTTT,C	intronic	PEX14
1	10551054	GTT	G,GT,GTTT	intronic	PEX14
1	10551731	CTTTTTT	CTTTTT,C,CTTT,CT	intronic	PEX14
1	10558337	TAAAAC	T	intronic	PEX14
1	10559502	ATTTTTTTTT	A,AT,ATTTTTTT	intronic	PEX14
1	10560298	TAAA	T	intronic	PEX14
1	10560430	CAAAAAA	C,CA	intronic	PEX14
1	10561347	G	GTTTATT	intronic	PEX14
1	10574213	CTGTG	C,CTGTGTGTGTGTGTGTGTGTG,CTGTGTG,CTGTGTGTGTGTGTGTGTGTGTG	intronic	PEX14
1	10577275	A	ACTCT	intronic	PEX14
1	10577711	CTT	C,CT,CTTT	intronic	PEX14
1	10580215	TTTTTG	T	intronic	PEX14
1	10583685	TAAA	TAA,T,TA	intronic	PEX14
1	10583882	TAAAAA	TAAA,T,TA	intronic	PEX14
1	10586278	ATTT	A	intronic	PEX14
1	10587268	C	CAA,CAAA,CA	intronic	PEX14
1	10597398	ACCC	A,ACCCCCC	intronic	PEX14
1	10606620	CAA	C,CAAAAA,CAAA,CAAAA	intronic	PEX14
1	10614360	CAA	CAAA,CAAAA,C	intronic	PEX14
1	10615699	A	AGT,AGTGT,AGTGTGTGTGTGT,AGTGTGTGTGTGTGT	intronic	PEX14
1	10620775	CTT	CTTTTTT,C	intronic	PEX14
1	10623135	ATTTT	AT,ATT,A	intronic	PEX14
1	10624652	CTTTTT	C,CT,CTTT	intronic	PEX14
1	10624961	CTTT	CTTTT,C,CT	intronic	PEX14
1	10625461	GTATAGCCCTC	G	intronic	PEX14
1	10628380	TCCC	T	intronic	PEX14
1	10630905	GTTT	G,GT,GTTTGTTTTTT	intronic	PEX14
1	10636816	CTT	CTTT,C,CT	intronic	PEX14
1	10637467	CAA	C,CAAA	intronic	PEX14
1	10643440	CTTT	C,CTT,CTTTT	intronic	PEX14
1	10643724	T	TAAGTC	intronic	PEX14
1	10651692	C	CTGTGTGTGTGTGTGTGTGTG,CTGTGTGTGTGTGTGTGTGTGTGTGTGTGTG,CTG,CTGTG	intronic	PEX14
1	10652082	CTTTG	C	intronic	PEX14
1	10661319	CAAAAAA	C,CA,CAAAA,CAAAAAAA	intronic	PEX14
1	10670427	TATAC	T	intronic	PEX14
1	10696712	CAAAAA	C,CAA,CA,CAAAA	UTR3	CASZ1
1	10697878	GAAA	G,GAA,GA	UTR3	CASZ1
1	10702402	GAAAA	GA,GAAA,G	intronic	CASZ1
1	10718053	CTTT	CTTTT,C,CT	intronic	CASZ1
1	10760137	GACAC	G,GACACAC	intronic	CASZ1
1	10785774	CTTT	C,CT,CTT	intronic	CASZ1
1	10801017	CAAA	C,CAAAAAAAAAAA,CAAAAAAAAAAAA	intronic	CASZ1
1	10807874	CTTTT	C,CTT,CTTT	intronic	CASZ1
1	10818386	T	TCTC	intronic	CASZ1
1	10826261	GCA	G,GCACA	intronic	CASZ1
1	10831714	TTCC	T	intronic	CASZ1
1	10839336	ATTTTTTTT	A,AT,ATTTTTTTTTTT	intronic	CASZ1
1	10843324	GTGTGTGTGTGTA	G	intronic	CASZ1
1	10843928	CAAAAAAAA	CAAAAAAAAAA,C,CAA,CA	intronic	CASZ1
1	10845107	T	TCTTG	intronic	CASZ1
1	10845192	T	TCTTTCCTTCCTTCCTTCCTTCCTCCCTTCCTTCCTCCCTCCCTTCCTCCCTC	intronic	CASZ1
1	10845283	C	CCTTT	intronic	CASZ1
1	10852276	GTT	GT,GTTT,G	intronic	CASZ1
1	10857045	TGGG	TGGGG,TG,T	upstream	CASZ1
1	10882199	GTTTT	GTTT,G,GT	intergenic	CASZ1,C1orf127
1	10890908	TAGCAAC	T	intergenic	CASZ1,C1orf127
1	10892135	C	CCCT,CCTT	intergenic	CASZ1,C1orf127
1	10894032	T	TACTCACTCATTC	intergenic	CASZ1,C1orf127
1	10894102	T	TTCAC	intergenic	CASZ1,C1orf127
1	10894196	C	CACTT	intergenic	CASZ1,C1orf127
1	10894274	C	CTCACTCATTCACTCACTCAT	intergenic	CASZ1,C1orf127
1	10907341	CTTTTTT	CTTTTTTT,CTTTTTTTTTT,C,CTTT	intergenic	CASZ1,C1orf127
1	10924352	T	TTGTGTG,TTGTG	intergenic	CASZ1,C1orf127
1	10925835	G	GGACA	intergenic	CASZ1,C1orf127
1	10934096	C	CAAAG	intergenic	CASZ1,C1orf127
1	10945951	CAAAAAAAAA	CAAAAAAAAAA,C	intergenic	CASZ1,C1orf127
1	10946635	CAAAAAA	CA,CAA,C,CAAAAA	intergenic	CASZ1,C1orf127
1	10952024	CAA	CAAA,C	intergenic	CASZ1,C1orf127
1	10955764	A	AGAGAG,AGAGAGAG	intergenic	CASZ1,C1orf127
1	10965942	CTTT	CTT,C,CT	intergenic	CASZ1,C1orf127
1	10978995	ATTTT	ATTTTTT,A,ATT	intergenic	CASZ1,C1orf127
1	10979586	TCTC	T	intergenic	CASZ1,C1orf127
1	10979763	CTTTT	CT,CTT,C	intergenic	CASZ1,C1orf127
1	10987619	T	TATAA,TATATAA	intergenic	CASZ1,C1orf127
1	10989988	CAAAA	C	intergenic	CASZ1,C1orf127
1	10992991	ATT	ATTT,A	intergenic	CASZ1,C1orf127
1	10997000	CAAAAAAAAA	CAAAAAAA,C,CAAAA	intergenic	CASZ1,C1orf127
1	11010087	CTT	C,CT,CTTT	intronic	C1orf127
1	11014510	CAAAA	C	intronic	C1orf127
1	11031152	GCCGAGATGGCGCCACTACAC	G	intronic	C1orf127
1	11031197	CTCCA	C	intronic	C1orf127
1	11031202	C	CCTGT	intronic	C1orf127
1	11032477	TAC	TACAC,T	intronic	C1orf127
1	11035464	GAAAAAAAA	GAAAAA,G,GAAAAAA	intronic	C1orf127
1	11038229	TAAA	TAAAAAA,T,TA,TAAAAA	intronic	C1orf127
1	11042803	TAA	T,TA,TAAA	upstream	C1orf127
1	11044655	CTT	CTTT,C	intergenic	C1orf127,TARDBP
1	11047702	CAA	C,CA,CAAA	intergenic	C1orf127,TARDBP
1	11048112	G	GAGGAAGGAAGGA,GAGGA	intergenic	C1orf127,TARDBP
1	11054103	CAA	CAAA,C,CA	intergenic	C1orf127,TARDBP
1	11059600	CTTT	C,CTTTT	intergenic	C1orf127,TARDBP
1	11062883	CAAACAAAACAAAACA	C,CAAACA	intergenic	C1orf127,TARDBP
1	11066985	ATTTT	ATTT,A,ATT	intergenic	C1orf127,TARDBP
1	11069066	CTT	C,CTTT	intergenic	C1orf127,TARDBP
1	11071713	CAAA	CAAAA,C,CA	upstream	TARDBP
1	11075161	CAAA	C	intronic	TARDBP
1	11088763	CTTT	*,CT,CTTTTTTT	intronic	MASP2
1	11089691	CTTTTTTT	C,CT,CTTTTTTTT	intronic	MASP2
1	11093983	GAC	G,GACACAC	intronic	MASP2
1	11095951	CAAAAAA	CA,C	intronic	MASP2
1	11096686	CTTTT	C,CTTT,CTTTTT	intronic	MASP2
1	11099922	AGGAT	A,AGGATGGAT	intronic	MASP2
1	11100522	TAAAAA	T,TAA,TAAAA	intronic	MASP2
1	11108156	CAAA	CAAAA,C,CA	upstream	MASP2
1	11108808	TAAAA	T,TA,TAAA	upstream	MASP2
1	11110578	GTTTT	G	intergenic	MASP2,SRM
1	11115177	CTTTT	CTTT,C,CT	intronic	SRM
1	11117516	ATTTTTTT	A,ATT	intronic	SRM
1	11118618	CAAAAAAA	C,CAAAAA,CAAAAAA	intronic	SRM
1	11121516	CAAAAA	CAAA,C,CAA	upstream	SRM
1	11124920	GAAA	G,GA,GAA	downstream	EXOSC10
1	11130578	CAAAAAA	C,CAAAAAAA,CAAAAA,CAAA	intronic	EXOSC10
1	11133934	CAAAAAAAA	CAAAAAAAAAA,CA,C	intronic	EXOSC10
1	11134470	ATTT	A,ATTTTT	intronic	EXOSC10
1	11135910	CAAAAAAAAAAA	C,CAAA,CAAAAAAA,CAAAA	intronic	EXOSC10
1	11139598	GCACCA	G	intronic	EXOSC10
1	11139603	A	ATGGTG	intronic	EXOSC10
1	11140619	AAAC	A	intronic	EXOSC10
1	11149279	TAAAAAA	TAAAAAAA,T,TA	intronic	EXOSC10
1	11154660	CTTT	CTTTTT,CT,C	intronic	EXOSC10
[truncated: 497,286+ more rows]
